# Supplementary material for: Role of water in cyclooxygenase catalysis and design of anti-inflammatory agents targeting two sites of the enzyme
Source: Sci Rep. 2020 Jul 1;10:10764. doi: 10.1038/s41598-020-67655-6 (PMC7329864; doi:10.1038/s41598-020-67655-6)
Supplement: Supplementary file 1 — Supplementary file1 [file 41598_2020_67655_MOESM1_ESM.csv]

compd.	smiles
1	O=C1C2=CC=CC=C2N(CCCCCCN3C=C(/C=C4C(N([H])C(N([H])C\4=O)=O)=O)C5=C3C=CC=C5)C6=C1C=CC=C6
2	O=C1C2=CC=CC=C2N(CCCCCN3C=C(/C=C4C(N([H])C(N([H])C\4=O)=O)=O)C5=C3C=CC=C5)C6=C1C=CC=C6
3	O=C1C2=CC=CC=C2N(CCCN3C=C(/C=C4C(N([H])C(N([H])C\4=O)=O)=O)C5=C3C=CC=C5)C6=C1C=CC=C6
4	O=C1C2=CC=CC=C2N(CCCCCCN3C=C(/C=C4C(N(C)C(N(C)C\4=O)=O)=O)C5=C3C=CC=C5)C6=C1C=CC=C6
5	CN1C2=CC=CC=C2C(/C=C3C(N(CCCCCCN4C(C=CC=C5)=C5C(C6=C4C=CC=C6)=O)C7=C\3C=CC=C7)=O)=C1
6	CN1C2=CC=CC=C2C(/C=C3C(N(CCCCCN4C(C=CC=C5)=C5C(C6=C4C=CC=C6)=O)C7=C\3C=CC=C7)=O)=C1
7	CN1C2=CC=CC=C2C(/C=C3C(N(CCCN4C(C=CC=C5)=C5C(C6=C4C=CC=C6)=O)C7=C\3C=CC=C7)=O)=C1
8	O=C1N(CCCCCCN2C(C=CC=C3)=C3C(C4=C2C=CC=C4)=O)C5=CC=CC=C5/C1=C/C6=CC(OC)=C(O)C(OC)=C6
9	O=C1N(CCCCCN2C(C=CC=C3)=C3C(C4=C2C=CC=C4)=O)C5=CC=CC=C5/C1=C/C6=CC(OC)=C(O)C(OC)=C6
10	O=C1N(CCCN2C(C=CC=C3)=C3C(C4=C2C=CC=C4)=O)C5=CC=CC=C5/C1=C/C6=CC(OC)=C(O)C(OC)=C6
11	CN1C2=CC=CC=C2C(/C=C3C(NC4=C\3C=CC=C4)=O)=C1
12	O=C1C2=C(C=CC=C2)NC3=CC=CC=C31
13a	O=C1C2=C(C=CC=C2)N(CCCBr)C3=CC=CC=C31
13b	O=C1C2=C(C=CC=C2)N(CCCCBr)C3=CC=CC=C31
13c	O=C1C2=C(C=CC=C2)N(CCCCCBr)C3=CC=CC=C31
13d	O=C1C2=C(C=CC=C2)N(CCCCCCBr)C3=CC=CC=C31
14	O=C1NC2=CC=CC=C2/C1=C/C3=CC(OC)=C(OC)C(OC)=C3
15a	O=C1C2=CC=CC=C2N(CCCN3C=C(C=O)C4=C3C=CC=C4)C5=C1C=CC=C5
15b	O=C1C2=CC=CC=C2N(CCCCN3C=C(C=O)C4=C3C=CC=C4)C5=C1C=CC=C5
15c	O=C1C2=CC=CC=C2N(CCCCCN3C=C(C=O)C4=C3C=CC=C4)C5=C1C=CC=C5
15d	O=C1C2=CC=CC=C2N(CCCCCCN3C=C(C=O)C4=C3C=CC=C4)C5=C1C=CC=C5
16	O=C1N(CCCN2C(C=CC=C3)=C3C(C4=C2C=CC=C4)=O)C5=CC=CC=C5/C1=C/C6=CC(OC)=C(OC)C(OC)=C6
17	O=C1N(CCCCN2C(C=CC=C3)=C3C(C4=C2C=CC=C4)=O)C5=CC=CC=C5/C1=C/C6=CC(OC)=C(OC)C(OC)=C6
18	O=C1N(CCCCCN2C(C=CC=C3)=C3C(C4=C2C=CC=C4)=O)C5=CC=CC=C5/C1=C/C6=CC(OC)=C(OC)C(OC)=C6
19	O=C1N(CCCCCCN2C(C=CC=C3)=C3C(C4=C2C=CC=C4)=O)C5=CC=CC=C5/C1=C/C6=CC(OC)=C(OC)C(OC)=C6
