# Supplementary material for: Role of water in cyclooxygenase catalysis and design of anti-inflammatory agents targeting two sites of the enzyme
Source: Sci Rep. 2020 Jul 1;10:10764. doi: 10.1038/s41598-020-67655-6 (PMC7329864; doi:10.1038/s41598-020-67655-6)
Supplement: Supplementary file 3 — Supplementary file3 [file 41598_2020_67655_MOESM3_ESM.pdb]

HEADER    OXIDOREDUCTASE                          10-JUN-09   3HS5
REMARK   4 3HS5 COMPLIES WITH FORMAT V. 3.20, 01-DEC-08
REMARK 888
REMARK 888 WRITTEN BY MAESTRO (A PRODUCT OF SCHRODINGER, LLC)
TITLE     X-RAY CRYSTAL STRUCTURE OF ARACHIDONIC ACID BOUND TO THE
TITLE    2 CYCLOOXYGENASE CHANNEL OF CYCLOOXYGENASE-2
EXPDTA    X-RAY DIFFRACTION
REMARK   2 RESOLUTION.    2.10 ANGSTROMS
REMARK 200  TEMPERATURE           (KELVIN) : 100.00
REMARK 200  PH                             : 7.50
REMARK 350 BIOMOLECULE:  1
REMARK 350 APPLY THE FOLLOWING TO CHAINS: A, B
REMARK 350   BIOMT1  1   1.000000 0.000000 0.000000   0.000000
REMARK 350   BIOMT2  1   0.000000 1.000000 0.000000   0.000000
REMARK 350   BIOMT3  1   0.000000 0.000000 1.000000   0.000000
CRYST1  119.983  132.553  180.516  90.00  90.00  90.00 I 2 2 2      16
HELIX    1   1 PHE B   74  LEU B   82  1
HELIX    2   2 THR B   88  THR B   94  1
HELIX    3   3 LYS B   97  ASN B  104  1
HELIX    4   4 LEU B  108  ARG B  120  1
HELIX    5   5 TRP B  139  SER B  143  1
HELIX    6   6 SER B  174  VAL B  181  1
HELIX    7   7 MET B  196  THR B  206  1
HELIX    8   8 ASN B  231  TYR B  234  1
HELIX    9   9 LEU B  238  LEU B  244  1
HELIX   10  10 VAL B  266  THR B  269  1
HELIX   11  11 LEU B  298  GLU B  319  1
HELIX   12  12 ASP B  325  GLU B  346  1
HELIX   13  13 TYR B  348  SER B  353  1
HELIX   14  14 SER B  379  LEU B  384  1
HELIX   15  15 PHE B  404  PHE B  407  1
HELIX   16  16 SER B  412  ARG B  428  1
HELIX   17  17 GLN B  445  GLU B  457  1
HELIX   18  18 LEU B  463  ARG B  469  1
HELIX   19  19 PHE B  478  THR B  482  1
HELIX   20  20 GLU B  486  TYR B  495  1
HELIX   21  21 TYR B  504  LEU B  507  1
HELIX   22  22 GLU B  520  MET B  535  1
HELIX   23  23 GLU B  553  ASN B  560  1
HELIX   24  24 ILE B  564  CYS B  569  1
HELIX   25  25 PHE B   74  LEU B   82  1
HELIX   26  26 THR B   88  THR B   94  1
HELIX   27  27 LYS B   97  ASN B  104  1
HELIX   28  28 LEU B  108  ARG B  120  1
HELIX   29  29 TRP B  139  SER B  143  1
HELIX   30  30 SER B  174  VAL B  181  1
HELIX   31  31 MET B  196  THR B  206  1
HELIX   32  32 ASN B  231  TYR B  234  1
HELIX   33  33 LEU B  238  LEU B  244  1
HELIX   34  34 VAL B  266  THR B  269  1
HELIX   35  35 LEU B  298  GLU B  319  1
HELIX   36  36 ASP B  325  GLU B  346  1
HELIX   37  37 TYR B  348  SER B  353  1
HELIX   38  38 SER B  379  LEU B  384  1
HELIX   39  39 PHE B  404  PHE B  407  1
HELIX   40  40 SER B  412  ARG B  428  1
HELIX   41  41 GLN B  445  GLU B  457  1
HELIX   42  42 LEU B  463  ARG B  469  1
HELIX   43  43 PHE B  478  THR B  482  1
HELIX   44  44 GLU B  486  TYR B  495  1
HELIX   45  45 TYR B  504  LEU B  507  1
HELIX   46  46 GLU B  520  MET B  535  1
HELIX   47  47 GLU B  553  ASN B  560  1
HELIX   48  48 ILE B  564  CYS B  569  1
HELIX   49  49 HIS B   90  HIS B   90  1
HELIX   50  50 HIS B  232  HIS B  309  1
HELIX   51  51 GLU B  339  HIS B  351  1
HELIX   52  52 LEU B   75  LEU B   81  1
HELIX   53  53 LYS B   97  LYS B   97  1
HELIX   54  54 LYS B  405  ARG B  428  1
TURN     1   1 HIS B  33  GLY B  45
TURN     2   2 THR B  50  GLN B  54
TURN     3   3 CYS B  59  GLU B  73
TURN     4   4 LYS B  83  ASN B  87
TURN     5   5 HIS B  95  PHE B  96
TURN     6   6 ASN B 105  PHE B 107
TURN     7   7 SER B 121  THR B 129
TURN     8   8 VAL B 132  SER B 138
TURN     9   9 ASN B 144  SER B 146
TURN    10  10 ALA B 151  ASP B 173
TURN    11  11 LEU B 182  ASN B 195
TURN    12  12 HIS B 207  GLY B 219
TURN    13  13 ARG B 222  LEU B 230
TURN    14  14 GLY B 235  THR B 237
TURN    15  15 ARG B 245  TYR B 254
TURN    16  16 GLY B 258  GLY B 259
TURN    17  17 PRO B 263  THR B 265
TURN    18  18 GLN B 270  GLY B 297
TURN    19  19 HIS B 320  GLY B 324
TURN    20  20 ASP B 347  ASP B 347
TURN    21  21 GLY B 354  ALA B 378
TURN    22  22 TYR B 385  THR B 394
TURN    23  23 GLU B 398  ASP B 399
TURN    24  24 SER B 403  SER B 403
TURN    25  25 LEU B 408  ASN B 411
TURN    26  26 GLN B 429  VAL B 444
TURN    27  27 MET B 458  SER B 462
TURN    28  28 PHE B 470  SER B 477
TURN    29  29 GLY B 483  LYS B 485
TURN    30  30 SER B 496  LEU B 503
TURN    31  31 LEU B 508  GLY B 519
TURN    32  32 GLY B 536  GLY B 552
TURN    33  33 THR B 561  SER B 563
TURN    34  34 ASN B 570  VAL B 582
TURN    35  35 HIS B  33  GLY B  45
TURN    36  36 THR B  50  GLN B  54
TURN    37  37 CYS B  59  GLU B  73
TURN    38  38 LYS B  83  ASN B  87
TURN    39  39 HIS B  95  PHE B  96
TURN    40  40 ASN B 105  PHE B 107
TURN    41  41 SER B 121  THR B 129
TURN    42  42 VAL B 132  SER B 138
TURN    43  43 ASN B 144  SER B 146
TURN    44  44 ALA B 151  ASP B 173
TURN    45  45 LEU B 182  ASN B 195
TURN    46  46 HIS B 207  GLY B 219
TURN    47  47 ARG B 222  LEU B 230
TURN    48  48 GLY B 235  THR B 237
TURN    49  49 ARG B 245  TYR B 254
TURN    50  50 GLY B 258  GLY B 259
TURN    51  51 PRO B 263  THR B 265
TURN    52  52 GLN B 270  GLY B 297
TURN    53  53 HIS B 320  GLY B 324
TURN    54  54 ASP B 347  ASP B 347
TURN    55  55 GLY B 354  ALA B 378
TURN    56  56 TYR B 385  THR B 394
TURN    57  57 GLU B 398  ASP B 399
TURN    58  58 SER B 403  SER B 403
TURN    59  59 LEU B 408  ASN B 411
TURN    60  60 GLN B 429  VAL B 444
TURN    61  61 MET B 458  SER B 462
TURN    62  62 PHE B 470  SER B 477
TURN    63  63 GLY B 483  LYS B 485
TURN    64  64 SER B 496  LEU B 503
TURN    65  65 LEU B 508  GLY B 519
TURN    66  66 GLY B 536  GLY B 552
TURN    67  67 THR B 561  SER B 563
TURN    68  68 ASN B 570  VAL B 582
TURN    69  69 ASN B  68  HIS B  34
TURN    70  70 HIS B 133  HIS B 226
TURN    71  71 HIS B 320  HIS B 320
TURN    72  72 ASP B  53  GLN B  54
TURN    73  73 LYS B  83  LYS B  83
TURN    74  74 LYS B 169  LYS B 358
TURN    75  75 LYS B 473  LYS B 573
SHEET    1   1 1 GLU B  46  SER B  49  0
SHEET    1   2 1 TYR B  55  ASP B  58  0
SHEET    1   3 1 TYR B 130  ASN B 131  0
SHEET    1   4 1 TYR B 147  ARG B 150  0
SHEET    1   5 1 PHE B 220  THR B 221  0
SHEET    1   6 1 GLN B 255  ILE B 257  0
SHEET    1   7 1 GLU B 260  TYR B 262  0
SHEET    1   8 1 PHE B 395  ILE B 397  0
SHEET    1   9 1 GLN B 400  TYR B 402  0
SHEET    1  10 1 GLU B  46  SER B  49  0
SHEET    1  11 1 TYR B  55  ASP B  58  0
SHEET    1  12 1 TYR B 130  ASN B 131  0
SHEET    1  13 1 TYR B 147  ARG B 150  0
SHEET    1  14 1 PHE B 220  THR B 221  0
SHEET    1  15 1 GLN B 255  ILE B 257  0
SHEET    1  16 1 GLU B 260  TYR B 262  0
SHEET    1  17 1 PHE B 395  ILE B 397  0
SHEET    1  18 1 GLN B 400  TYR B 402  0
SEQRES   1 B  551  HIS HIS PRO CYS CYS SER ASN PRO CYS GLN ASN ARG GLY
SEQRES   2 B  551  GLU CYS MET SER THR GLY PHE ASP GLN TYR LYS CYS ASP
SEQRES   3 B  551  CYS THR ARG THR GLY PHE TYR GLY GLU ASN CYS THR THR
SEQRES   4 B  551  PRO GLU PHE LEU THR ARG ILE LYS LEU LEU LEU LYS PRO
SEQRES   5 B  551  THR PRO ASN THR VAL HIS TYR ILE LEU THR HIS PHE LYS
SEQRES   6 B  551  GLY VAL TRP ASN ILE VAL ASN ASN ILE PRO PHE LEU ARG
SEQRES   7 B  551  SER LEU ILE MET LYS TYR VAL LEU THR SER ARG SER TYR
SEQRES   8 B  551  LEU ILE ASP SER PRO PRO THR TYR ASN VAL HIS TYR GLY
SEQRES   9 B  551  TYR LYS SER TRP GLU ALA PHE SER ASN LEU SER TYR TYR
SEQRES  10 B  551  THR ARG ALA LEU PRO PRO VAL ALA ASP ASP CYS PRO THR
SEQRES  11 B  551  PRO MET GLY VAL LYS GLY ASN LYS GLU LEU PRO ASP SER
SEQRES  12 B  551  LYS GLU VAL LEU GLU LYS VAL LEU LEU ARG ARG GLU PHE
SEQRES  13 B  551  ILE PRO ASP PRO GLN GLY SER ASN MET MET PHE ALA PHE
SEQRES  14 B  551  PHE ALA GLN HIS PHE THR HIS GLN PHE PHE LYS THR ASP
SEQRES  15 B  551  HIS LYS ARG GLY PRO GLY PHE THR ARG GLY LEU GLY HIS
SEQRES  16 B  551  GLY VAL ASP LEU ASN HIS ILE TYR GLY GLU THR LEU ASP
SEQRES  17 B  551  ARG GLN HIS LYS LEU ARG LEU PHE LYS ASP GLY LYS LEU
SEQRES  18 B  551  LYS TYR GLN VAL ILE GLY GLY GLU VAL TYR PRO PRO THR
SEQRES  19 B  551  VAL LYS ASP THR GLN VAL GLU MET ILE TYR PRO PRO HIS
SEQRES  20 B  551  ILE PRO GLU ASN LEU GLN PHE ALA VAL GLY GLN GLU VAL
SEQRES  21 B  551  PHE GLY LEU VAL PRO GLY LEU MET MET TYR ALA THR ILE
SEQRES  22 B  551  TRP LEU ARG GLU HIS ASN ARG VAL CYS ASP ILE LEU LYS
SEQRES  23 B  551  GLN GLU HIS PRO GLU TRP GLY ASP GLU GLN LEU PHE GLN
SEQRES  24 B  551  THR SER ARG LEU ILE LEU ILE GLY GLU THR ILE LYS ILE
SEQRES  25 B  551  VAL ILE GLU ASP TYR VAL GLN HIS LEU SER GLY TYR HIS
SEQRES  26 B  551  PHE LYS LEU LYS PHE ASP PRO GLU LEU LEU PHE ASN GLN
SEQRES  27 B  551  GLN PHE GLN TYR GLN ASN ARG ILE ALA SER GLU PHE ASN
SEQRES  28 B  551  THR LEU TYR HIS TRP HIS PRO LEU LEU PRO ASP THR PHE
SEQRES  29 B  551  ASN ILE GLU ASP GLN GLU TYR SER PHE LYS GLN PHE LEU
SEQRES  30 B  551  TYR ASN ASN SER ILE LEU LEU GLU HIS GLY LEU THR GLN
SEQRES  31 B  551  PHE VAL GLU SER PHE THR ARG GLN ILE ALA GLY ARG VAL
SEQRES  32 B  551  ALA GLY GLY ARG ASN VAL PRO ILE ALA VAL GLN ALA VAL
SEQRES  33 B  551  ALA LYS ALA SER ILE ASP GLN SER ARG GLU MET LYS TYR
SEQRES  34 B  551  GLN SER LEU ASN GLU TYR ARG LYS ARG PHE SER LEU LYS
SEQRES  35 B  551  PRO TYR THR SER PHE GLU GLU LEU THR GLY GLU LYS GLU
SEQRES  36 B  551  MET ALA ALA GLU LEU LYS ALA LEU TYR SER ASP ILE ASP
SEQRES  37 B  551  VAL MET GLU LEU TYR PRO ALA LEU LEU VAL GLU LYS PRO
SEQRES  38 B  551  ARG PRO ASP ALA ILE PHE GLY GLU THR MET VAL GLU LEU
SEQRES  39 B  551  GLY ALA PRO PHE SER LEU LYS GLY LEU MET GLY ASN PRO
SEQRES  40 B  551  ILE CYS SER PRO GLN TYR TRP LYS PRO SER THR PHE GLY
SEQRES  41 B  551  GLY GLU VAL GLY PHE LYS ILE ILE ASN THR ALA SER ILE
SEQRES  42 B  551  GLN SER LEU ILE CYS ASN ASN VAL LYS GLY CYS PRO PHE
SEQRES  43 B  551  THR SER PHE ASN VAL
HET    COH  B 619      77
HETNAM     COH PROTOPORPHYRIN IX CONTAINING CO
FORMUL   2  COH    C34 H32 CO N4 O4
SSBOND   1 CYS B   36    CYS B   47                          1555   1555  2.04
SSBOND   2 CYS B   37    CYS B  159                          1555   1555  2.04
SSBOND   3 CYS B   41    CYS B   57                          1555   1555  2.02
SSBOND   4 CYS B   59    CYS B   69                          1555   1555  2.04
SSBOND   5 CYS B  569    CYS B  575                          1555   1555  2.04
MODEL        1
ATOM      1  N   HIS B  33      23.302  27.221   9.457  1.00 45.72           N  
ANISOU    1  N   HIS B  33     6749   5281   5340      0      0      0
ATOM      2  CA  HIS B  33      22.553  26.044   8.971  1.00 44.78           C  
ANISOU    2  CA  HIS B  33     6582   5045   5387      0      0      0
ATOM      3  C   HIS B  33      22.823  25.824   7.459  1.00 43.38           C  
ANISOU    3  C   HIS B  33     6506   4702   5275      0      0      0
ATOM      4  O   HIS B  33      23.349  26.699   6.766  1.00 43.24           O  
ANISOU    4  O   HIS B  33     6616   4634   5179      0      0      0
ATOM      5  CB  HIS B  33      21.040  26.144   9.294  1.00 45.20           C  
ANISOU    5  CB  HIS B  33     6695   5075   5404      0      0      0
ATOM      6  CG  HIS B  33      20.274  27.274   8.638  1.00 46.03           C  
ANISOU    6  CG  HIS B  33     7022   5101   5366      0      0      0
ATOM      7  ND1 HIS B  33      19.765  27.174   7.352  1.00 46.15           N1+
ANISOU    7  ND1 HIS B  33     7167   4945   5424      0      0      0
ATOM      8  CD2 HIS B  33      19.964  28.542   9.095  1.00 47.32           C  
ANISOU    8  CD2 HIS B  33     7285   5343   5351      0      0      0
ATOM      9  CE1 HIS B  33      19.166  28.329   7.075  1.00 46.89           C  
ANISOU    9  CE1 HIS B  33     7430   5003   5384      0      0      0
ATOM     10  NE2 HIS B  33      19.253  29.183   8.093  1.00 47.70           N  
ANISOU   10  NE2 HIS B  33     7520   5252   5351      0      0      0
ATOM     11  H1  HIS B  33      23.200  27.319  10.457  1.00  0.00           H  
ATOM     12  H2  HIS B  33      24.291  27.092   9.297  1.00  0.00           H  
ATOM     13  HA  HIS B  33      22.942  25.169   9.491  1.00  0.00           H  
ATOM     14  HB3 HIS B  33      20.911  26.246  10.372  1.00  0.00           H  
ATOM     15  HB2 HIS B  33      20.545  25.207   9.036  1.00  0.00           H  
ATOM     16  HD1 HIS B  33      19.851  26.377   6.729  1.00  0.00           H  
ATOM     17  HD2 HIS B  33      20.179  29.037  10.030  1.00  0.00           H  
ATOM     18  HE1 HIS B  33      18.678  28.548   6.136  1.00  0.00           H  
ATOM     19  HE2 HIS B  33      18.885  30.124   8.123  1.00  0.00           H  
ATOM     20  N   HIS B  34      22.408  24.641   6.966  1.00 42.22           N  
ANISOU   20  N   HIS B  34     6293   4471   5279      0      0      0
ATOM     21  CA  HIS B  34      22.433  24.243   5.556  1.00 41.16           C  
ANISOU   21  CA  HIS B  34     6226   4211   5202      0      0      0
ATOM     22  C   HIS B  34      21.588  25.217   4.696  1.00 41.01           C  
ANISOU   22  C   HIS B  34     6443   4066   5074      0      0      0
ATOM     23  O   HIS B  34      20.431  25.459   5.043  1.00 41.51           O  
ANISOU   23  O   HIS B  34     6590   4108   5076      0      0      0
ATOM     24  CB  HIS B  34      21.869  22.806   5.472  1.00 40.32           C  
ANISOU   24  CB  HIS B  34     6021   4035   5264      0      0      0
ATOM     25  CG  HIS B  34      22.262  22.025   4.243  1.00 39.45           C  
ANISOU   25  CG  HIS B  34     5887   3872   5229      0      0      0
ATOM     26  ND1 HIS B  34      21.972  22.454   2.943  1.00 38.58           N  
ANISOU   26  ND1 HIS B  34     5937   3673   5051      0      0      0
ATOM     27  CD2 HIS B  34      22.924  20.817   4.171  1.00 40.17           C  
ANISOU   27  CD2 HIS B  34     5799   4000   5461      0      0      0
ATOM     28  CE1 HIS B  34      22.470  21.512   2.152  1.00 38.84           C  
ANISOU   28  CE1 HIS B  34     5887   3711   5160      0      0      0
ATOM     29  NE2 HIS B  34      23.045  20.517   2.826  1.00 39.22           N  
ANISOU   29  NE2 HIS B  34     5730   3843   5329      0      0      0
ATOM     30  H   HIS B  34      22.028  23.949   7.600  1.00  0.00           H  
ATOM     31  HA  HIS B  34      23.485  24.225   5.277  1.00  0.00           H  
ATOM     32  HB3 HIS B  34      20.783  22.796   5.557  1.00  0.00           H  
ATOM     33  HB2 HIS B  34      22.238  22.225   6.316  1.00  0.00           H  
ATOM     34  HD2 HIS B  34      23.308  20.170   4.946  1.00  0.00           H  
ATOM     35  HE1 HIS B  34      22.415  21.549   1.073  1.00  0.00           H  
ATOM     36  HE2 HIS B  34      23.488  19.701   2.428  1.00  0.00           H  
ATOM     37  N   PRO B  35      22.162  25.785   3.610  1.00 40.69           N  
ANISOU   37  N   PRO B  35     6497   3953   5011      0      0      0
ATOM     38  CA  PRO B  35      21.456  26.779   2.775  1.00 41.02           C  
ANISOU   38  CA  PRO B  35     6758   3845   4982      0      0      0
ATOM     39  C   PRO B  35      20.261  26.251   1.944  1.00 40.33           C  
ANISOU   39  C   PRO B  35     6730   3662   4933      0      0      0
ATOM     40  O   PRO B  35      19.573  27.065   1.331  1.00 40.81           O  
ANISOU   40  O   PRO B  35     6949   3627   4931      0      0      0
ATOM     41  CB  PRO B  35      22.579  27.373   1.909  1.00 41.30           C  
ANISOU   41  CB  PRO B  35     6841   3822   5028      0      0      0
ATOM     42  CG  PRO B  35      23.596  26.251   1.784  1.00 40.99           C  
ANISOU   42  CG  PRO B  35     6605   3964   5003      0      0      0
ATOM     43  CD  PRO B  35      23.531  25.570   3.142  1.00 40.52           C  
ANISOU   43  CD  PRO B  35     6372   3999   5025      0      0      0
ATOM     44  HA  PRO B  35      21.061  27.570   3.416  1.00  0.00           H  
ATOM     45  HB3 PRO B  35      23.031  28.212   2.439  1.00  0.00           H  
ATOM     46  HB2 PRO B  35      22.246  27.747   0.941  1.00  0.00           H  
ATOM     47  HG3 PRO B  35      24.600  26.597   1.541  1.00  0.00           H  
ATOM     48  HG2 PRO B  35      23.273  25.559   1.006  1.00  0.00           H  
ATOM     49  HD2 PRO B  35      23.803  24.518   3.059  1.00  0.00           H  
ATOM     50  HD3 PRO B  35      24.219  26.049   3.840  1.00  0.00           H  
ATOM     51  N   CYS B  36      20.009  24.929   1.967  1.00 39.37           N  
ANISOU   51  N   CYS B  36     6473   3573   4913      0      0      0
ATOM     52  CA  CYS B  36      18.862  24.272   1.331  1.00 39.04           C  
ANISOU   52  CA  CYS B  36     6463   3469   4900      0      0      0
ATOM     53  C   CYS B  36      17.687  24.000   2.294  1.00 39.16           C  
ANISOU   53  C   CYS B  36     6449   3543   4889      0      0      0
ATOM     54  O   CYS B  36      16.698  23.430   1.834  1.00 38.69           O  
ANISOU   54  O   CYS B  36     6404   3464   4832      0      0      0
ATOM     55  CB  CYS B  36      19.339  22.961   0.674  1.00 38.21           C  
ANISOU   55  CB  CYS B  36     6234   3362   4920      0      0      0
ATOM     56  SG  CYS B  36      20.434  23.191  -0.750  1.00 39.36           S  
ANISOU   56  SG  CYS B  36     6417   3477   5063      0      0      0
ATOM     57  H   CYS B  36      20.632  24.318   2.477  1.00  0.00           H  
ATOM     58  HA  CYS B  36      18.467  24.915   0.542  1.00  0.00           H  
ATOM     59  HB3 CYS B  36      18.491  22.374   0.316  1.00  0.00           H  
ATOM     60  HB2 CYS B  36      19.838  22.331   1.407  1.00  0.00           H  
ATOM     61  N   CYS B  37      17.779  24.405   3.581  1.00 39.85           N  
ANISOU   61  N   CYS B  37     6484   3724   4935      0      0      0
ATOM     62  CA  CYS B  37      16.735  24.215   4.607  1.00 40.80           C  
ANISOU   62  CA  CYS B  37     6542   3932   5028      0      0      0
ATOM     63  C   CYS B  37      15.347  24.747   4.211  1.00 40.99           C  
ANISOU   63  C   CYS B  37     6671   3981   4923      0      0      0
ATOM     64  O   CYS B  37      14.357  24.074   4.485  1.00 41.47           O  
ANISOU   64  O   CYS B  37     6663   4100   4994      0      0      0
ATOM     65  CB  CYS B  37      17.160  24.857   5.945  1.00 41.79           C  
ANISOU   65  CB  CYS B  37     6610   4184   5085      0      0      0
ATOM     66  SG  CYS B  37      18.409  23.946   6.886  1.00 43.92           S  
ANISOU   66  SG  CYS B  37     6662   4499   5526      0      0      0
ATOM     67  H   CYS B  37      18.629  24.854   3.894  1.00  0.00           H  
ATOM     68  HA  CYS B  37      16.633  23.139   4.759  1.00  0.00           H  
ATOM     69  HB3 CYS B  37      16.302  24.973   6.609  1.00  0.00           H  
ATOM     70  HB2 CYS B  37      17.538  25.864   5.766  1.00  0.00           H  
ATOM     71  N   SER B  38      15.299  25.916   3.550  1.00 40.98           N  
ANISOU   71  N   SER B  38     6824   3938   4809      0      0      0
ATOM     72  CA  SER B  38      14.071  26.563   3.081  1.00 41.68           C  
ANISOU   72  CA  SER B  38     6998   4082   4756      0      0      0
ATOM     73  C   SER B  38      13.361  25.855   1.906  1.00 40.67           C  
ANISOU   73  C   SER B  38     6891   3890   4671      0      0      0
ATOM     74  O   SER B  38      12.265  26.283   1.546  1.00 41.34           O  
ANISOU   74  O   SER B  38     7032   4039   4636      0      0      0
ATOM     75  CB  SER B  38      14.391  28.040   2.767  1.00 42.61           C  
ANISOU   75  CB  SER B  38     7265   4172   4754      0      0      0
ATOM     76  OG  SER B  38      15.182  28.185   1.602  1.00 42.96           O  
ANISOU   76  OG  SER B  38     7416   4023   4884      0      0      0
ATOM     77  H   SER B  38      16.159  26.397   3.327  1.00  0.00           H  
ATOM     78  HA  SER B  38      13.368  26.550   3.916  1.00  0.00           H  
ATOM     79  HB3 SER B  38      14.907  28.510   3.605  1.00  0.00           H  
ATOM     80  HB2 SER B  38      13.467  28.600   2.620  1.00  0.00           H  
ATOM     81  HG  SER B  38      14.632  28.019   0.833  1.00  0.00           H  
ATOM     82  N   ASN B  39      13.992  24.812   1.330  1.00 39.19           N  
ANISOU   82  N   ASN B  39     6640   3608   4642      0      0      0
ATOM     83  CA  ASN B  39      13.555  24.046   0.154  1.00 38.43           C  
ANISOU   83  CA  ASN B  39     6550   3460   4591      0      0      0
ATOM     84  C   ASN B  39      13.385  24.952  -1.093  1.00 38.88           C  
ANISOU   84  C   ASN B  39     6751   3458   4563      0      0      0
ATOM     85  O   ASN B  39      12.286  25.000  -1.648  1.00 39.45           O  
ANISOU   85  O   ASN B  39     6843   3599   4546      0      0      0
ATOM     86  CB  ASN B  39      12.283  23.209   0.475  1.00 38.55           C  
ANISOU   86  CB  ASN B  39     6474   3579   4594      0      0      0
ATOM     87  CG  ASN B  39      12.460  22.251   1.661  1.00 38.71           C  
ANISOU   87  CG  ASN B  39     6360   3628   4722      0      0      0
ATOM     88  OD1 ASN B  39      13.435  21.505   1.726  1.00 38.24           O  
ANISOU   88  OD1 ASN B  39     6214   3482   4833      0      0      0
ATOM     89  ND2 ASN B  39      11.514  22.265   2.602  1.00 40.46           N  
ANISOU   89  ND2 ASN B  39     6547   3982   4844      0      0      0
ATOM     90  H   ASN B  39      14.879  24.518   1.717  1.00  0.00           H  
ATOM     91  HA  ASN B  39      14.359  23.347  -0.082  1.00  0.00           H  
ATOM     92  HB3 ASN B  39      12.008  22.604  -0.390  1.00  0.00           H  
ATOM     93  HB2 ASN B  39      11.431  23.864   0.665  1.00  0.00           H  
ATOM     94 HD22 ASN B  39      11.590  21.660   3.406  1.00  0.00           H  
ATOM     95 HD21 ASN B  39      10.716  22.878   2.513  1.00  0.00           H  
ATOM     96  N   PRO B  40      14.437  25.727  -1.461  1.00 38.84           N  
ANISOU   96  N   PRO B  40     6838   3326   4593      0      0      0
ATOM     97  CA  PRO B  40      14.302  26.831  -2.431  1.00 39.60           C  
ANISOU   97  CA  PRO B  40     7081   3318   4646      0      0      0
ATOM     98  C   PRO B  40      14.057  26.397  -3.888  1.00 39.09           C  
ANISOU   98  C   PRO B  40     7024   3196   4632      0      0      0
ATOM     99  O   PRO B  40      13.430  27.151  -4.630  1.00 39.85           O  
ANISOU   99  O   PRO B  40     7209   3250   4682      0      0      0
ATOM    100  CB  PRO B  40      15.627  27.593  -2.289  1.00 39.96           C  
ANISOU  100  CB  PRO B  40     7204   3231   4749      0      0      0
ATOM    101  CG  PRO B  40      16.636  26.528  -1.890  1.00 38.77           C  
ANISOU  101  CG  PRO B  40     6918   3124   4686      0      0      0
ATOM    102  CD  PRO B  40      15.822  25.614  -0.983  1.00 38.32           C  
ANISOU  102  CD  PRO B  40     6732   3214   4615      0      0      0
ATOM    103  HA  PRO B  40      13.479  27.484  -2.135  1.00  0.00           H  
ATOM    104  HB3 PRO B  40      15.540  28.335  -1.494  1.00  0.00           H  
ATOM    105  HB2 PRO B  40      15.919  28.122  -3.196  1.00  0.00           H  
ATOM    106  HG3 PRO B  40      17.528  26.931  -1.408  1.00  0.00           H  
ATOM    107  HG2 PRO B  40      16.956  25.980  -2.777  1.00  0.00           H  
ATOM    108  HD2 PRO B  40      16.196  24.590  -1.009  1.00  0.00           H  
ATOM    109  HD3 PRO B  40      15.896  25.979   0.041  1.00  0.00           H  
ATOM    110  N   CYS B  41      14.543  25.203  -4.261  1.00 37.49           N  
ANISOU  110  N   CYS B  41     6716   3007   4522      0      0      0
ATOM    111  CA  CYS B  41      14.448  24.658  -5.612  1.00 37.26           C  
ANISOU  111  CA  CYS B  41     6676   2948   4534      0      0      0
ATOM    112  C   CYS B  41      13.081  23.995  -5.820  1.00 36.90           C  
ANISOU  112  C   CYS B  41     6569   3033   4417      0      0      0
ATOM    113  O   CYS B  41      12.718  23.096  -5.060  1.00 36.36           O  
ANISOU  113  O   CYS B  41     6393   3072   4349      0      0      0
ATOM    114  CB  CYS B  41      15.594  23.658  -5.838  1.00 36.27           C  
ANISOU  114  CB  CYS B  41     6446   2821   4512      0      0      0
ATOM    115  SG  CYS B  41      17.244  24.265  -5.397  1.00 37.82           S  
ANISOU  115  SG  CYS B  41     6664   2945   4763      0      0      0
ATOM    116  H   CYS B  41      15.039  24.636  -3.589  1.00  0.00           H  
ATOM    117  HA  CYS B  41      14.567  25.473  -6.329  1.00  0.00           H  
ATOM    118  HB3 CYS B  41      15.615  23.356  -6.886  1.00  0.00           H  
ATOM    119  HB2 CYS B  41      15.427  22.753  -5.254  1.00  0.00           H  
ATOM    120  N   GLN B  42      12.351  24.469  -6.838  1.00 37.20           N  
ANISOU  120  N   GLN B  42     6671   3060   4404      0      0      0
ATOM    121  CA  GLN B  42      10.990  24.046  -7.164  1.00 36.73           C  
ANISOU  121  CA  GLN B  42     6549   3162   4244      0      0      0
ATOM    122  C   GLN B  42      10.992  23.123  -8.392  1.00 35.61           C  
ANISOU  122  C   GLN B  42     6329   3054   4147      0      0      0
ATOM    123  O   GLN B  42      11.974  23.079  -9.133  1.00 35.13           O  
ANISOU  123  O   GLN B  42     6274   2889   4184      0      0      0
ATOM    124  CB  GLN B  42      10.142  25.310  -7.456  1.00 38.34           C  
ANISOU  124  CB  GLN B  42     6844   3388   4335      0      0      0
ATOM    125  CG  GLN B  42      10.126  26.387  -6.346  1.00 39.19           C  
ANISOU  125  CG  GLN B  42     7034   3473   4383      0      0      0
ATOM    126  CD  GLN B  42       9.781  25.852  -4.952  1.00 38.33           C  
ANISOU  126  CD  GLN B  42     6836   3527   4200      0      0      0
ATOM    127  OE1 GLN B  42       8.785  25.155  -4.773  1.00 37.23           O  
ANISOU  127  OE1 GLN B  42     6597   3586   3962      0      0      0
ATOM    128  NE2 GLN B  42      10.597  26.194  -3.956  1.00 37.93           N  
ANISOU  128  NE2 GLN B  42     6813   3401   4197      0      0      0
ATOM    129  H   GLN B  42      12.734  25.202  -7.423  1.00  0.00           H  
ATOM    130  HA  GLN B  42      10.548  23.495  -6.332  1.00  0.00           H  
ATOM    131  HB3 GLN B  42       9.112  25.008  -7.654  1.00  0.00           H  
ATOM    132  HB2 GLN B  42      10.491  25.777  -8.379  1.00  0.00           H  
ATOM    133  HG3 GLN B  42       9.402  27.161  -6.598  1.00  0.00           H  
ATOM    134  HG2 GLN B  42      11.098  26.883  -6.313  1.00  0.00           H  
ATOM    135 HE22 GLN B  42      10.447  25.848  -3.018  1.00  0.00           H  
ATOM    136 HE21 GLN B  42      11.419  26.754  -4.143  1.00  0.00           H  
ATOM    137  N   ASN B  43       9.857  22.432  -8.602  1.00 35.03           N  
ANISOU  137  N   ASN B  43     6167   3155   3986      0      0      0
ATOM    138  CA  ASN B  43       9.506  21.688  -9.823  1.00 34.64           C  
ANISOU  138  CA  ASN B  43     6035   3187   3940      0      0      0
ATOM    139  C   ASN B  43      10.500  20.553 -10.158  1.00 33.63           C  
ANISOU  139  C   ASN B  43     5819   3023   3937      0      0      0
ATOM    140  O   ASN B  43      10.926  20.437 -11.305  1.00 33.11           O  
ANISOU  140  O   ASN B  43     5728   2949   3903      0      0      0
ATOM    141  CB  ASN B  43       9.310  22.663 -11.018  1.00 35.47           C  
ANISOU  141  CB  ASN B  43     6212   3248   4016      0      0      0
ATOM    142  CG  ASN B  43       8.268  23.757 -10.758  1.00 36.95           C  
ANISOU  142  CG  ASN B  43     6462   3501   4077      0      0      0
ATOM    143  OD1 ASN B  43       7.121  23.462 -10.433  1.00 36.34           O  
ANISOU  143  OD1 ASN B  43     6309   3639   3861      0      0      0
ATOM    144  ND2 ASN B  43       8.660  25.024 -10.908  1.00 36.46           N  
ANISOU  144  ND2 ASN B  43     6530   3263   4062      0      0      0
ATOM    145  H   ASN B  43       9.109  22.526  -7.930  1.00  0.00           H  
ATOM    146  HA  ASN B  43       8.552  21.196  -9.626  1.00  0.00           H  
ATOM    147  HB3 ASN B  43       8.976  22.106 -11.894  1.00  0.00           H  
ATOM    148  HB2 ASN B  43      10.260  23.124 -11.298  1.00  0.00           H  
ATOM    149 HD22 ASN B  43       8.003  25.776 -10.764  1.00  0.00           H  
ATOM    150 HD21 ASN B  43       9.613  25.239 -11.176  1.00  0.00           H  
ATOM    151  N   ARG B  44      10.858  19.745  -9.143  1.00 33.36           N  
ANISOU  151  N   ARG B  44     5721   2982   3973      0      0      0
ATOM    152  CA  ARG B  44      11.845  18.654  -9.200  1.00 33.11           C  
ANISOU  152  CA  ARG B  44     5580   2936   4066      0      0      0
ATOM    153  C   ARG B  44      13.314  19.124  -9.323  1.00 33.11           C  
ANISOU  153  C   ARG B  44     5609   2835   4138      0      0      0
ATOM    154  O   ARG B  44      14.173  18.304  -9.648  1.00 32.63           O  
ANISOU  154  O   ARG B  44     5439   2810   4149      0      0      0
ATOM    155  CB  ARG B  44      11.494  17.576 -10.267  1.00 32.74           C  
ANISOU  155  CB  ARG B  44     5416   3015   4008      0      0      0
ATOM    156  CG  ARG B  44      10.078  16.966 -10.187  1.00 34.05           C  
ANISOU  156  CG  ARG B  44     5534   3316   4089      0      0      0
ATOM    157  CD  ARG B  44       9.727  16.342  -8.825  1.00 34.53           C  
ANISOU  157  CD  ARG B  44     5525   3362   4232      0      0      0
ATOM    158  NE  ARG B  44      10.753  15.392  -8.367  1.00 35.76           N  
ANISOU  158  NE  ARG B  44     5594   3430   4564      0      0      0
ATOM    159  CZ  ARG B  44      11.013  14.167  -8.856  1.00 36.14           C  
ANISOU  159  CZ  ARG B  44     5519   3527   4685      0      0      0
ATOM    160  NH1 ARG B  44      10.281  13.618  -9.837  1.00 37.25           N  
ANISOU  160  NH1 ARG B  44     5611   3807   4735      0      0      0
ATOM    161  NH2 ARG B  44      12.036  13.477  -8.339  1.00 36.74           N1+
ANISOU  161  NH2 ARG B  44     5507   3533   4920      0      0      0
ATOM    162  H   ARG B  44      10.460  19.919  -8.231  1.00  0.00           H  
ATOM    163  HA  ARG B  44      11.797  18.175  -8.222  1.00  0.00           H  
ATOM    164  HB3 ARG B  44      12.210  16.756 -10.201  1.00  0.00           H  
ATOM    165  HB2 ARG B  44      11.636  17.986 -11.267  1.00  0.00           H  
ATOM    166  HG3 ARG B  44       9.906  16.252 -10.992  1.00  0.00           H  
ATOM    167  HG2 ARG B  44       9.370  17.775 -10.367  1.00  0.00           H  
ATOM    168  HD3 ARG B  44       8.807  15.765  -8.918  1.00  0.00           H  
ATOM    169  HD2 ARG B  44       9.524  17.114  -8.083  1.00  0.00           H  
ATOM    170  HE  ARG B  44      11.374  15.744  -7.653  1.00  0.00           H  
ATOM    171 HH12 ARG B  44      10.511  12.697 -10.186  1.00  0.00           H  
ATOM    172 HH11 ARG B  44       9.512  14.129 -10.245  1.00  0.00           H  
ATOM    173 HH22 ARG B  44      12.228  12.520  -8.637  1.00  0.00           H  
ATOM    174 HH21 ARG B  44      12.622  13.878  -7.622  1.00  0.00           H  
ATOM    175  N   GLY B  45      13.594  20.409  -9.037  1.00 34.30           N  
ANISOU  175  N   GLY B  45     5893   2876   4261      0      0      0
ATOM    176  CA  GLY B  45      14.948  20.964  -9.017  1.00 34.79           C  
ANISOU  176  CA  GLY B  45     5990   2846   4385      0      0      0
ATOM    177  C   GLY B  45      15.697  20.463  -7.773  1.00 34.77           C  
ANISOU  177  C   GLY B  45     5914   2851   4447      0      0      0
ATOM    178  O   GLY B  45      15.138  20.460  -6.675  1.00 34.39           O  
ANISOU  178  O   GLY B  45     5859   2813   4395      0      0      0
ATOM    179  H   GLY B  45      12.843  21.039  -8.792  1.00  0.00           H  
ATOM    180  HA3 GLY B  45      14.887  22.052  -8.987  1.00  0.00           H  
ATOM    181  HA2 GLY B  45      15.475  20.693  -9.933  1.00  0.00           H  
ATOM    182  N   GLU B  46      16.964  20.058  -7.955  1.00 35.05           N  
ANISOU  182  N   GLU B  46     5879   2905   4535      0      0      0
ATOM    183  CA  GLU B  46      17.810  19.481  -6.907  1.00 35.45           C  
ANISOU  183  CA  GLU B  46     5824   2994   4651      0      0      0
ATOM    184  C   GLU B  46      18.636  20.595  -6.248  1.00 35.62           C  
ANISOU  184  C   GLU B  46     5932   2950   4653      0      0      0
ATOM    185  O   GLU B  46      19.364  21.289  -6.957  1.00 35.85           O  
ANISOU  185  O   GLU B  46     6034   2933   4653      0      0      0
ATOM    186  CB  GLU B  46      18.759  18.421  -7.525  1.00 35.64           C  
ANISOU  186  CB  GLU B  46     5671   3145   4726      0      0      0
ATOM    187  CG  GLU B  46      18.134  17.372  -8.477  1.00 38.42           C  
ANISOU  187  CG  GLU B  46     5944   3583   5072      0      0      0
ATOM    188  CD  GLU B  46      17.261  16.303  -7.812  1.00 42.00           C  
ANISOU  188  CD  GLU B  46     6273   4075   5610      0      0      0
ATOM    189  OE1 GLU B  46      16.649  16.588  -6.760  1.00 44.07           O  
ANISOU  189  OE1 GLU B  46     6570   4255   5920      0      0      0
ATOM    190  OE2 GLU B  46      17.250  15.178  -8.360  1.00 43.44           O1-
ANISOU  190  OE2 GLU B  46     6318   4371   5816      0      0      0
ATOM    191  H   GLU B  46      17.374  20.110  -8.878  1.00  0.00           H  
ATOM    192  HA  GLU B  46      17.186  19.003  -6.150  1.00  0.00           H  
ATOM    193  HB3 GLU B  46      19.258  17.891  -6.711  1.00  0.00           H  
ATOM    194  HB2 GLU B  46      19.565  18.916  -8.065  1.00  0.00           H  
ATOM    195  HG3 GLU B  46      18.945  16.858  -8.995  1.00  0.00           H  
ATOM    196  HG2 GLU B  46      17.551  17.855  -9.261  1.00  0.00           H  
ATOM    197  N   CYS B  47      18.533  20.735  -4.915  1.00 35.49           N  
ANISOU  197  N   CYS B  47     5897   2931   4655      0      0      0
ATOM    198  CA  CYS B  47      19.316  21.712  -4.151  1.00 36.15           C  
ANISOU  198  CA  CYS B  47     6042   2986   4709      0      0      0
ATOM    199  C   CYS B  47      20.673  21.126  -3.739  1.00 35.60           C  
ANISOU  199  C   CYS B  47     5815   3028   4685      0      0      0
ATOM    200  O   CYS B  47      20.742  19.978  -3.301  1.00 35.07           O  
ANISOU  200  O   CYS B  47     5585   3041   4699      0      0      0
ATOM    201  CB  CYS B  47      18.515  22.202  -2.927  1.00 36.60           C  
ANISOU  201  CB  CYS B  47     6155   3020   4733      0      0      0
ATOM    202  SG  CYS B  47      19.125  23.758  -2.205  1.00 40.22           S  
ANISOU  202  SG  CYS B  47     6733   3435   5115      0      0      0
ATOM    203  H   CYS B  47      17.930  20.122  -4.386  1.00  0.00           H  
ATOM    204  HA  CYS B  47      19.505  22.581  -4.784  1.00  0.00           H  
ATOM    205  HB3 CYS B  47      18.467  21.435  -2.153  1.00  0.00           H  
ATOM    206  HB2 CYS B  47      17.481  22.383  -3.222  1.00  0.00           H  
ATOM    207  N   MET B  48      21.715  21.959  -3.867  1.00 35.85           N  
ANISOU  207  N   MET B  48     5886   3067   4669      0      0      0
ATOM    208  CA  MET B  48      23.089  21.660  -3.487  1.00 35.67           C  
ANISOU  208  CA  MET B  48     5704   3200   4650      0      0      0
ATOM    209  C   MET B  48      23.692  22.917  -2.849  1.00 36.27           C  
ANISOU  209  C   MET B  48     5873   3248   4661      0      0      0
ATOM    210  O   MET B  48      23.554  23.998  -3.418  1.00 36.97           O  
ANISOU  210  O   MET B  48     6145   3191   4709      0      0      0
ATOM    211  CB  MET B  48      23.859  21.217  -4.751  1.00 35.75           C  
ANISOU  211  CB  MET B  48     5635   3311   4638      0      0      0
ATOM    212  CG  MET B  48      25.354  20.920  -4.536  1.00 36.92           C  
ANISOU  212  CG  MET B  48     5600   3680   4749      0      0      0
ATOM    213  SD  MET B  48      26.255  20.487  -6.048  1.00 37.55           S  
ANISOU  213  SD  MET B  48     5578   3928   4763      0      0      0
ATOM    214  CE  MET B  48      26.408  22.125  -6.811  1.00 37.34           C  
ANISOU  214  CE  MET B  48     5788   3713   4686      0      0      0
ATOM    215  H   MET B  48      21.566  22.882  -4.251  1.00  0.00           H  
ATOM    216  HA  MET B  48      23.110  20.853  -2.751  1.00  0.00           H  
ATOM    217  HB3 MET B  48      23.753  21.984  -5.520  1.00  0.00           H  
ATOM    218  HB2 MET B  48      23.385  20.325  -5.162  1.00  0.00           H  
ATOM    219  HG3 MET B  48      25.459  20.095  -3.832  1.00  0.00           H  
ATOM    220  HG2 MET B  48      25.865  21.773  -4.091  1.00  0.00           H  
ATOM    221  HE1 MET B  48      26.982  22.056  -7.735  1.00  0.00           H  
ATOM    222  HE2 MET B  48      25.428  22.540  -7.046  1.00  0.00           H  
ATOM    223  HE3 MET B  48      26.923  22.807  -6.136  1.00  0.00           H  
ATOM    224  N   SER B  49      24.378  22.752  -1.707  1.00 36.21           N  
ANISOU  224  N   SER B  49     5734   3374   4651      0      0      0
ATOM    225  CA  SER B  49      25.134  23.817  -1.047  1.00 37.08           C  
ANISOU  225  CA  SER B  49     5904   3504   4681      0      0      0
ATOM    226  C   SER B  49      26.425  24.155  -1.818  1.00 37.84           C  
ANISOU  226  C   SER B  49     5979   3678   4721      0      0      0
ATOM    227  O   SER B  49      27.160  23.250  -2.212  1.00 36.85           O  
ANISOU  227  O   SER B  49     5693   3705   4602      0      0      0
ATOM    228  CB  SER B  49      25.398  23.418   0.421  1.00 37.32           C  
ANISOU  228  CB  SER B  49     5777   3688   4714      0      0      0
ATOM    229  OG  SER B  49      26.238  22.285   0.536  1.00 36.52           O  
ANISOU  229  OG  SER B  49     5432   3788   4656      0      0      0
ATOM    230  H   SER B  49      24.464  21.833  -1.295  1.00  0.00           H  
ATOM    231  HA  SER B  49      24.502  24.707  -1.026  1.00  0.00           H  
ATOM    232  HB3 SER B  49      24.458  23.215   0.933  1.00  0.00           H  
ATOM    233  HB2 SER B  49      25.867  24.247   0.953  1.00  0.00           H  
ATOM    234  HG  SER B  49      27.098  22.501   0.166  1.00  0.00           H  
ATOM    235  N   THR B  50      26.671  25.460  -1.998  1.00 39.36           N  
ANISOU  235  N   THR B  50     6330   3768   4859      0      0      0
ATOM    236  CA  THR B  50      27.844  26.023  -2.667  1.00 41.08           C  
ANISOU  236  CA  THR B  50     6539   4046   5025      0      0      0
ATOM    237  C   THR B  50      28.477  27.044  -1.701  1.00 42.62           C  
ANISOU  237  C   THR B  50     6769   4278   5145      0      0      0
ATOM    238  O   THR B  50      28.384  28.258  -1.892  1.00 44.15           O  
ANISOU  238  O   THR B  50     7164   4272   5340      0      0      0
ATOM    239  CB  THR B  50      27.458  26.680  -4.023  1.00 41.58           C  
ANISOU  239  CB  THR B  50     6800   3865   5134      0      0      0
ATOM    240  OG1 THR B  50      26.493  27.708  -3.886  1.00 42.44           O  
ANISOU  240  OG1 THR B  50     7138   3710   5278      0      0      0
ATOM    241  CG2 THR B  50      26.930  25.659  -5.039  1.00 40.55           C  
ANISOU  241  CG2 THR B  50     6610   3745   5053      0      0      0
ATOM    242  H   THR B  50      26.019  26.143  -1.633  1.00  0.00           H  
ATOM    243  HA  THR B  50      28.590  25.250  -2.858  1.00  0.00           H  
ATOM    244  HB  THR B  50      28.351  27.138  -4.451  1.00  0.00           H  
ATOM    245  HG1 THR B  50      26.862  28.384  -3.310  1.00  0.00           H  
ATOM    246 HG21 THR B  50      26.756  26.126  -6.007  1.00  0.00           H  
ATOM    247 HG22 THR B  50      27.652  24.856  -5.188  1.00  0.00           H  
ATOM    248 HG23 THR B  50      25.993  25.209  -4.708  1.00  0.00           H  
ATOM    249  N   GLY B  51      29.089  26.496  -0.641  1.00 42.91           N  
ANISOU  249  N   GLY B  51     6607   4570   5128      0      0      0
ATOM    250  CA  GLY B  51      29.573  27.245   0.515  1.00 44.14           C  
ANISOU  250  CA  GLY B  51     6772   4800   5199      0      0      0
ATOM    251  C   GLY B  51      28.531  27.176   1.641  1.00 43.64           C  
ANISOU  251  C   GLY B  51     6705   4721   5157      0      0      0
ATOM    252  O   GLY B  51      27.468  26.566   1.500  1.00 42.32           O  
ANISOU  252  O   GLY B  51     6555   4451   5073      0      0      0
ATOM    253  H   GLY B  51      29.112  25.489  -0.562  1.00  0.00           H  
ATOM    254  HA3 GLY B  51      29.790  28.285   0.268  1.00  0.00           H  
ATOM    255  HA2 GLY B  51      30.504  26.793   0.859  1.00  0.00           H  
ATOM    256  N   PHE B  52      28.872  27.798   2.780  1.00 44.69           N  
ANISOU  256  N   PHE B  52     6804   4970   5206      0      0      0
ATOM    257  CA  PHE B  52      28.092  27.770   4.021  1.00 44.55           C  
ANISOU  257  CA  PHE B  52     6753   4983   5191      0      0      0
ATOM    258  C   PHE B  52      26.738  28.501   3.957  1.00 44.40           C  
ANISOU  258  C   PHE B  52     6963   4718   5190      0      0      0
ATOM    259  O   PHE B  52      25.825  28.112   4.684  1.00 44.04           O  
ANISOU  259  O   PHE B  52     6886   4664   5185      0      0      0
ATOM    260  CB  PHE B  52      28.942  28.357   5.170  1.00 45.98           C  
ANISOU  260  CB  PHE B  52     6829   5386   5257      0      0      0
ATOM    261  CG  PHE B  52      30.183  27.559   5.530  1.00 46.57           C  
ANISOU  261  CG  PHE B  52     6617   5773   5304      0      0      0
ATOM    262  CD1 PHE B  52      30.078  26.426   6.365  1.00 46.52           C  
ANISOU  262  CD1 PHE B  52     6388   5913   5372      0      0      0
ATOM    263  CD2 PHE B  52      31.424  27.848   4.922  1.00 47.21           C  
ANISOU  263  CD2 PHE B  52     6637   6009   5290      0      0      0
ATOM    264  CE1 PHE B  52      31.201  25.655   6.634  1.00 47.64           C  
ANISOU  264  CE1 PHE B  52     6245   6358   5498      0      0      0
ATOM    265  CE2 PHE B  52      32.535  27.063   5.203  1.00 48.50           C  
ANISOU  265  CE2 PHE B  52     6505   6520   5401      0      0      0
ATOM    266  CZ  PHE B  52      32.425  25.976   6.061  1.00 47.93           C  
ANISOU  266  CZ  PHE B  52     6207   6598   5408      0      0      0
ATOM    267  H   PHE B  52      29.760  28.274   2.835  1.00  0.00           H  
ATOM    268  HA  PHE B  52      27.877  26.725   4.256  1.00  0.00           H  
ATOM    269  HB3 PHE B  52      28.334  28.445   6.072  1.00  0.00           H  
ATOM    270  HB2 PHE B  52      29.249  29.374   4.920  1.00  0.00           H  
ATOM    271  HD1 PHE B  52      29.126  26.160   6.802  1.00  0.00           H  
ATOM    272  HD2 PHE B  52      31.518  28.683   4.243  1.00  0.00           H  
ATOM    273  HE1 PHE B  52      31.120  24.797   7.286  1.00  0.00           H  
ATOM    274  HE2 PHE B  52      33.487  27.295   4.749  1.00  0.00           H  
ATOM    275  HZ  PHE B  52      33.293  25.370   6.274  1.00  0.00           H  
ATOM    276  N   ASP B  53      26.647  29.554   3.126  1.00 44.83           N  
ANISOU  276  N   ASP B  53     7234   4578   5221      0      0      0
ATOM    277  CA  ASP B  53      25.538  30.513   3.120  1.00 45.07           C  
ANISOU  277  CA  ASP B  53     7469   4413   5242      0      0      0
ATOM    278  C   ASP B  53      24.782  30.574   1.779  1.00 44.22           C  
ANISOU  278  C   ASP B  53     7522   4056   5223      0      0      0
ATOM    279  O   ASP B  53      23.762  31.261   1.722  1.00 45.08           O  
ANISOU  279  O   ASP B  53     7800   4004   5324      0      0      0
ATOM    280  CB  ASP B  53      26.036  31.925   3.508  1.00 47.16           C  
ANISOU  280  CB  ASP B  53     7864   4633   5422      0      0      0
ATOM    281  CG  ASP B  53      26.639  32.001   4.920  1.00 48.04           C  
ANISOU  281  CG  ASP B  53     7813   5019   5422      0      0      0
ATOM    282  OD1 ASP B  53      27.868  31.788   5.029  1.00  0.00           O  
ATOM    283  OD2 ASP B  53      25.850  32.229   5.861  1.00  0.00           O1-
ATOM    284  H   ASP B  53      27.442  29.795   2.552  1.00  0.00           H  
ATOM    285  HA  ASP B  53      24.789  30.220   3.858  1.00  0.00           H  
ATOM    286  HB3 ASP B  53      25.213  32.639   3.450  1.00  0.00           H  
ATOM    287  HB2 ASP B  53      26.780  32.264   2.785  1.00  0.00           H  
ATOM    288  N   GLN B  54      25.273  29.884   0.734  1.00 42.56           N  
ANISOU  288  N   GLN B  54     7244   3840   5087      0      0      0
ATOM    289  CA  GLN B  54      24.721  29.939  -0.623  1.00 41.82           C  
ANISOU  289  CA  GLN B  54     7289   3526   5073      0      0      0
ATOM    290  C   GLN B  54      24.423  28.530  -1.150  1.00 39.73           C  
ANISOU  290  C   GLN B  54     6903   3324   4868      0      0      0
ATOM    291  O   GLN B  54      25.096  27.574  -0.766  1.00 38.35           O  
ANISOU  291  O   GLN B  54     6530   3345   4698      0      0      0
ATOM    292  CB  GLN B  54      25.671  30.674  -1.591  1.00 42.99           C  
ANISOU  292  CB  GLN B  54     7532   3547   5256      0      0      0
ATOM    293  CG  GLN B  54      25.867  32.159  -1.251  1.00 45.85           C  
ANISOU  293  CG  GLN B  54     8083   3731   5608      0      0      0
ATOM    294  CD  GLN B  54      26.800  32.911  -2.188  1.00  0.00           C  
ATOM    295  OE1 GLN B  54      26.375  33.473  -3.192  1.00  0.00           O  
ATOM    296  NE2 GLN B  54      28.092  32.925  -1.874  1.00  0.00           N  
ATOM    297  H   GLN B  54      26.088  29.300   0.856  1.00  0.00           H  
ATOM    298  HA  GLN B  54      23.769  30.474  -0.620  1.00  0.00           H  
ATOM    299  HB3 GLN B  54      25.289  30.601  -2.611  1.00  0.00           H  
ATOM    300  HB2 GLN B  54      26.644  30.182  -1.599  1.00  0.00           H  
ATOM    301  HG2 GLN B  54      24.915  32.690  -1.234  1.00  0.00           H  
ATOM    302  HG3 GLN B  54      26.340  32.289  -0.277  1.00  0.00           H  
ATOM    303 HE21 GLN B  54      28.750  33.411  -2.466  1.00  0.00           H  
ATOM    304 HE22 GLN B  54      28.415  32.450  -1.044  1.00  0.00           H  
ATOM    305  N   TYR B  55      23.431  28.450  -2.048  1.00 39.06           N  
ANISOU  305  N   TYR B  55     6931   3080   4831      0      0      0
ATOM    306  CA  TYR B  55      22.996  27.231  -2.726  1.00 37.66           C  
ANISOU  306  CA  TYR B  55     6657   2948   4704      0      0      0
ATOM    307  C   TYR B  55      22.969  27.441  -4.251  1.00 38.07           C  
ANISOU  307  C   TYR B  55     6808   2847   4809      0      0      0
ATOM    308  O   TYR B  55      23.034  28.572  -4.735  1.00 39.14           O  
ANISOU  308  O   TYR B  55     7111   2794   4967      0      0      0
ATOM    309  CB  TYR B  55      21.606  26.808  -2.182  1.00 36.68           C  
ANISOU  309  CB  TYR B  55     6531   2833   4571      0      0      0
ATOM    310  CG  TYR B  55      20.457  27.754  -2.507  1.00 37.31           C  
ANISOU  310  CG  TYR B  55     6797   2755   4624      0      0      0
ATOM    311  CD1 TYR B  55      19.699  27.584  -3.688  1.00 36.98           C  
ANISOU  311  CD1 TYR B  55     6816   2615   4620      0      0      0
ATOM    312  CD2 TYR B  55      20.166  28.830  -1.643  1.00 38.06           C  
ANISOU  312  CD2 TYR B  55     6989   2825   4647      0      0      0
ATOM    313  CE1 TYR B  55      18.689  28.508  -4.020  1.00 37.48           C  
ANISOU  313  CE1 TYR B  55     7028   2556   4658      0      0      0
ATOM    314  CE2 TYR B  55      19.148  29.745  -1.969  1.00 39.19           C  
ANISOU  314  CE2 TYR B  55     7281   2852   4758      0      0      0
ATOM    315  CZ  TYR B  55      18.415  29.591  -3.162  1.00 39.12           C  
ANISOU  315  CZ  TYR B  55     7325   2743   4796      0      0      0
ATOM    316  OH  TYR B  55      17.435  30.485  -3.478  1.00 39.64           O  
ANISOU  316  OH  TYR B  55     7516   2717   4830      0      0      0
ATOM    317  H   TYR B  55      22.949  29.292  -2.332  1.00  0.00           H  
ATOM    318  HA  TYR B  55      23.708  26.430  -2.529  1.00  0.00           H  
ATOM    319  HB3 TYR B  55      21.657  26.668  -1.102  1.00  0.00           H  
ATOM    320  HB2 TYR B  55      21.352  25.826  -2.582  1.00  0.00           H  
ATOM    321  HD1 TYR B  55      19.906  26.760  -4.355  1.00  0.00           H  
ATOM    322  HD2 TYR B  55      20.734  28.965  -0.734  1.00  0.00           H  
ATOM    323  HE1 TYR B  55      18.126  28.384  -4.933  1.00  0.00           H  
ATOM    324  HE2 TYR B  55      18.935  30.572  -1.307  1.00  0.00           H  
ATOM    325  HH  TYR B  55      16.966  30.258  -4.288  1.00  0.00           H  
ATOM    326  N   LYS B  56      22.828  26.317  -4.965  1.00 37.08           N  
ANISOU  326  N   LYS B  56     6571   2803   4715      0      0      0
ATOM    327  CA  LYS B  56      22.628  26.222  -6.405  1.00 37.80           C  
ANISOU  327  CA  LYS B  56     6725   2785   4851      0      0      0
ATOM    328  C   LYS B  56      21.543  25.171  -6.667  1.00 36.44           C  
ANISOU  328  C   LYS B  56     6476   2684   4686      0      0      0
ATOM    329  O   LYS B  56      21.641  24.061  -6.141  1.00 35.23           O  
ANISOU  329  O   LYS B  56     6162   2692   4529      0      0      0
ATOM    330  CB  LYS B  56      23.980  25.869  -7.069  1.00 38.38           C  
ANISOU  330  CB  LYS B  56     6703   2949   4929      0      0      0
ATOM    331  CG  LYS B  56      23.945  25.446  -8.552  1.00 40.05           C  
ANISOU  331  CG  LYS B  56     6870   3177   5170      0      0      0
ATOM    332  CD  LYS B  56      23.383  26.512  -9.504  1.00 43.78           C  
ANISOU  332  CD  LYS B  56     7529   3393   5713      0      0      0
ATOM    333  CE  LYS B  56      23.397  26.041 -10.965  1.00 44.87           C  
ANISOU  333  CE  LYS B  56     7596   3580   5873      0      0      0
ATOM    334  NZ  LYS B  56      22.755  27.026 -11.850  1.00 47.38           N1+
ANISOU  334  NZ  LYS B  56     8087   3623   6292      0      0      0
ATOM    335  H   LYS B  56      22.813  25.431  -4.475  1.00  0.00           H  
ATOM    336  HA  LYS B  56      22.282  27.184  -6.788  1.00  0.00           H  
ATOM    337  HB3 LYS B  56      24.427  25.039  -6.520  1.00  0.00           H  
ATOM    338  HB2 LYS B  56      24.663  26.711  -6.950  1.00  0.00           H  
ATOM    339  HG3 LYS B  56      23.380  24.520  -8.662  1.00  0.00           H  
ATOM    340  HG2 LYS B  56      24.962  25.200  -8.860  1.00  0.00           H  
ATOM    341  HD3 LYS B  56      23.967  27.428  -9.406  1.00  0.00           H  
ATOM    342  HD2 LYS B  56      22.363  26.768  -9.218  1.00  0.00           H  
ATOM    343  HE3 LYS B  56      22.867  25.093 -11.063  1.00  0.00           H  
ATOM    344  HE2 LYS B  56      24.421  25.873 -11.300  1.00  0.00           H  
ATOM    345  HZ1 LYS B  56      21.793  27.150 -11.568  1.00  0.00           H  
ATOM    346  HZ2 LYS B  56      23.242  27.909 -11.787  1.00  0.00           H  
ATOM    347  HZ3 LYS B  56      22.783  26.692 -12.803  1.00  0.00           H  
ATOM    348  N   CYS B  57      20.555  25.531  -7.502  1.00 36.80           N  
ANISOU  348  N   CYS B  57     6628   2604   4749      0      0      0
ATOM    349  CA  CYS B  57      19.531  24.610  -7.987  1.00 35.90           C  
ANISOU  349  CA  CYS B  57     6439   2574   4626      0      0      0
ATOM    350  C   CYS B  57      19.930  24.069  -9.364  1.00 35.73           C  
ANISOU  350  C   CYS B  57     6338   2608   4628      0      0      0
ATOM    351  O   CYS B  57      20.206  24.855 -10.272  1.00 36.99           O  
ANISOU  351  O   CYS B  57     6583   2649   4823      0      0      0
ATOM    352  CB  CYS B  57      18.169  25.317  -8.072  1.00 36.64           C  
ANISOU  352  CB  CYS B  57     6661   2569   4691      0      0      0
ATOM    353  SG  CYS B  57      17.528  25.939  -6.500  1.00 37.61           S  
ANISOU  353  SG  CYS B  57     6847   2697   4745      0      0      0
ATOM    354  H   CYS B  57      20.529  26.466  -7.883  1.00  0.00           H  
ATOM    355  HA  CYS B  57      19.425  23.779  -7.292  1.00  0.00           H  
ATOM    356  HB3 CYS B  57      17.427  24.616  -8.451  1.00  0.00           H  
ATOM    357  HB2 CYS B  57      18.208  26.141  -8.785  1.00  0.00           H  
ATOM    358  N   ASP B  58      19.918  22.733  -9.486  1.00 34.16           N  
ANISOU  358  N   ASP B  58     5971   2586   4420      0      0      0
ATOM    359  CA  ASP B  58      20.098  22.008 -10.740  1.00 33.94           C  
ANISOU  359  CA  ASP B  58     5837   2668   4390      0      0      0
ATOM    360  C   ASP B  58      18.704  21.804 -11.358  1.00 33.71           C  
ANISOU  360  C   ASP B  58     5843   2623   4344      0      0      0
ATOM    361  O   ASP B  58      17.896  21.066 -10.795  1.00 32.74           O  
ANISOU  361  O   ASP B  58     5657   2577   4205      0      0      0
ATOM    362  CB  ASP B  58      20.837  20.669 -10.498  1.00 32.82           C  
ANISOU  362  CB  ASP B  58     5477   2748   4246      0      0      0
ATOM    363  CG  ASP B  58      21.194  19.877 -11.763  1.00 33.26           C  
ANISOU  363  CG  ASP B  58     5390   2973   4273      0      0      0
ATOM    364  OD1 ASP B  58      21.007  20.417 -12.877  1.00 33.58           O  
ANISOU  364  OD1 ASP B  58     5490   2970   4300      0      0      0
ATOM    365  OD2 ASP B  58      21.677  18.738 -11.589  1.00 34.10           O1-
ANISOU  365  OD2 ASP B  58     5309   3280   4368      0      0      0
ATOM    366  H   ASP B  58      19.692  22.165  -8.679  1.00  0.00           H  
ATOM    367  HA  ASP B  58      20.708  22.612 -11.416  1.00  0.00           H  
ATOM    368  HB3 ASP B  58      20.216  20.033  -9.870  1.00  0.00           H  
ATOM    369  HB2 ASP B  58      21.762  20.871  -9.956  1.00  0.00           H  
ATOM    370  N   CYS B  59      18.462  22.471 -12.497  1.00 34.77           N  
ANISOU  370  N   CYS B  59     6067   2658   4486      0      0      0
ATOM    371  CA  CYS B  59      17.177  22.472 -13.201  1.00 35.23           C  
ANISOU  371  CA  CYS B  59     6152   2720   4515      0      0      0
ATOM    372  C   CYS B  59      17.161  21.520 -14.416  1.00 34.36           C  
ANISOU  372  C   CYS B  59     5895   2784   4377      0      0      0
ATOM    373  O   CYS B  59      16.280  21.665 -15.265  1.00 34.99           O  
ANISOU  373  O   CYS B  59     5982   2885   4425      0      0      0
ATOM    374  CB  CYS B  59      16.811  23.915 -13.619  1.00 36.93           C  
ANISOU  374  CB  CYS B  59     6548   2717   4768      0      0      0
ATOM    375  SG  CYS B  59      16.931  25.204 -12.345  1.00 40.31           S  
ANISOU  375  SG  CYS B  59     7158   2939   5219      0      0      0
ATOM    376  H   CYS B  59      19.188  23.048 -12.897  1.00  0.00           H  
ATOM    377  HA  CYS B  59      16.391  22.121 -12.531  1.00  0.00           H  
ATOM    378  HB3 CYS B  59      15.781  23.931 -13.972  1.00  0.00           H  
ATOM    379  HB2 CYS B  59      17.430  24.233 -14.458  1.00  0.00           H  
ATOM    380  N   THR B  60      18.110  20.566 -14.491  1.00 33.53           N  
ANISOU  380  N   THR B  60     5637   2836   4266      0      0      0
ATOM    381  CA  THR B  60      18.246  19.593 -15.582  1.00 32.90           C  
ANISOU  381  CA  THR B  60     5395   2963   4143      0      0      0
ATOM    382  C   THR B  60      16.992  18.705 -15.740  1.00 32.32           C  
ANISOU  382  C   THR B  60     5262   2998   4022      0      0      0
ATOM    383  O   THR B  60      16.639  17.975 -14.814  1.00 30.99           O  
ANISOU  383  O   THR B  60     5057   2862   3857      0      0      0
ATOM    384  CB  THR B  60      19.483  18.673 -15.370  1.00 32.42           C  
ANISOU  384  CB  THR B  60     5143   3110   4065      0      0      0
ATOM    385  OG1 THR B  60      20.657  19.453 -15.451  1.00 32.40           O  
ANISOU  385  OG1 THR B  60     5180   3047   4085      0      0      0
ATOM    386  CG2 THR B  60      19.647  17.513 -16.370  1.00 32.20           C  
ANISOU  386  CG2 THR B  60     4945   3317   3973      0      0      0
ATOM    387  H   THR B  60      18.805  20.505 -13.758  1.00  0.00           H  
ATOM    388  HA  THR B  60      18.395  20.160 -16.503  1.00  0.00           H  
ATOM    389  HB  THR B  60      19.451  18.256 -14.362  1.00  0.00           H  
ATOM    390  HG1 THR B  60      20.782  19.907 -14.605  1.00  0.00           H  
ATOM    391 HG21 THR B  60      20.601  17.004 -16.225  1.00  0.00           H  
ATOM    392 HG22 THR B  60      18.869  16.760 -16.247  1.00  0.00           H  
ATOM    393 HG23 THR B  60      19.616  17.869 -17.400  1.00  0.00           H  
ATOM    394  N   ARG B  61      16.357  18.808 -16.923  1.00 33.08           N  
ANISOU  394  N   ARG B  61     5343   3148   4079      0      0      0
ATOM    395  CA  ARG B  61      15.163  18.068 -17.362  1.00 32.93           C  
ANISOU  395  CA  ARG B  61     5241   3284   3988      0      0      0
ATOM    396  C   ARG B  61      13.880  18.342 -16.543  1.00 32.73           C  
ANISOU  396  C   ARG B  61     5309   3191   3937      0      0      0
ATOM    397  O   ARG B  61      12.919  17.583 -16.672  1.00 32.52           O  
ANISOU  397  O   ARG B  61     5197   3313   3845      0      0      0
ATOM    398  CB  ARG B  61      15.465  16.554 -17.516  1.00 32.07           C  
ANISOU  398  CB  ARG B  61     4927   3411   3848      0      0      0
ATOM    399  CG  ARG B  61      16.548  16.243 -18.567  1.00 32.18           C  
ANISOU  399  CG  ARG B  61     4799   3609   3822      0      0      0
ATOM    400  CD  ARG B  61      16.895  14.749 -18.666  1.00 31.05           C  
ANISOU  400  CD  ARG B  61     4438   3719   3640      0      0      0
ATOM    401  NE  ARG B  61      17.679  14.283 -17.514  1.00 29.39           N  
ANISOU  401  NE  ARG B  61     4179   3490   3496      0      0      0
ATOM    402  CZ  ARG B  61      19.019  14.323 -17.415  1.00 29.19           C  
ANISOU  402  CZ  ARG B  61     4092   3529   3472      0      0      0
ATOM    403  NH1 ARG B  61      19.781  14.773 -18.423  1.00 29.37           N  
ANISOU  403  NH1 ARG B  61     4100   3621   3438      0      0      0
ATOM    404  NH2 ARG B  61      19.605  13.904 -16.287  1.00 27.61           N1+
ANISOU  404  NH2 ARG B  61     3829   3333   3329      0      0      0
ATOM    405  H   ARG B  61      16.725  19.456 -17.604  1.00  0.00           H  
ATOM    406  HA  ARG B  61      14.942  18.454 -18.357  1.00  0.00           H  
ATOM    407  HB3 ARG B  61      14.559  16.032 -17.825  1.00  0.00           H  
ATOM    408  HB2 ARG B  61      15.740  16.127 -16.551  1.00  0.00           H  
ATOM    409  HG3 ARG B  61      17.452  16.765 -18.254  1.00  0.00           H  
ATOM    410  HG2 ARG B  61      16.298  16.645 -19.550  1.00  0.00           H  
ATOM    411  HD3 ARG B  61      17.294  14.453 -19.636  1.00  0.00           H  
ATOM    412  HD2 ARG B  61      15.960  14.199 -18.558  1.00  0.00           H  
ATOM    413  HE  ARG B  61      17.145  13.978 -16.713  1.00  0.00           H  
ATOM    414 HH12 ARG B  61      20.786  14.800 -18.337  1.00  0.00           H  
ATOM    415 HH11 ARG B  61      19.348  15.090 -19.278  1.00  0.00           H  
ATOM    416 HH22 ARG B  61      20.610  13.929 -16.191  1.00  0.00           H  
ATOM    417 HH21 ARG B  61      19.047  13.565 -15.516  1.00  0.00           H  
ATOM    418  N   THR B  62      13.851  19.437 -15.763  1.00 33.13           N  
ANISOU  418  N   THR B  62     5520   3043   4027      0      0      0
ATOM    419  CA  THR B  62      12.661  19.895 -15.037  1.00 33.29           C  
ANISOU  419  CA  THR B  62     5614   3039   3995      0      0      0
ATOM    420  C   THR B  62      11.630  20.591 -15.954  1.00 35.02           C  
ANISOU  420  C   THR B  62     5886   3269   4153      0      0      0
ATOM    421  O   THR B  62      10.447  20.590 -15.614  1.00 35.36           O  
ANISOU  421  O   THR B  62     5929   3402   4105      0      0      0
ATOM    422  CB  THR B  62      13.031  20.890 -13.901  1.00 33.24           C  
ANISOU  422  CB  THR B  62     5742   2855   4033      0      0      0
ATOM    423  OG1 THR B  62      13.571  22.107 -14.383  1.00 34.19           O  
ANISOU  423  OG1 THR B  62     5995   2786   4210      0      0      0
ATOM    424  CG2 THR B  62      13.980  20.292 -12.853  1.00 31.63           C  
ANISOU  424  CG2 THR B  62     5474   2652   3893      0      0      0
ATOM    425  H   THR B  62      14.675  20.018 -15.689  1.00  0.00           H  
ATOM    426  HA  THR B  62      12.174  19.029 -14.582  1.00  0.00           H  
ATOM    427  HB  THR B  62      12.113  21.173 -13.388  1.00  0.00           H  
ATOM    428  HG1 THR B  62      14.466  21.948 -14.698  1.00  0.00           H  
ATOM    429 HG21 THR B  62      14.182  21.008 -12.057  1.00  0.00           H  
ATOM    430 HG22 THR B  62      13.539  19.408 -12.392  1.00  0.00           H  
ATOM    431 HG23 THR B  62      14.935  19.993 -13.284  1.00  0.00           H  
ATOM    432  N   GLY B  63      12.086  21.167 -17.082  1.00 36.42           N  
ANISOU  432  N   GLY B  63     6092   3367   4381      0      0      0
ATOM    433  CA  GLY B  63      11.273  22.002 -17.968  1.00 38.88           C  
ANISOU  433  CA  GLY B  63     6450   3652   4671      0      0      0
ATOM    434  C   GLY B  63      11.268  23.476 -17.517  1.00 40.52           C  
ANISOU  434  C   GLY B  63     6839   3608   4949      0      0      0
ATOM    435  O   GLY B  63      10.536  24.280 -18.094  1.00 42.22           O  
ANISOU  435  O   GLY B  63     7101   3780   5160      0      0      0
ATOM    436  H   GLY B  63      13.069  21.100 -17.302  1.00  0.00           H  
ATOM    437  HA3 GLY B  63      10.248  21.630 -18.020  1.00  0.00           H  
ATOM    438  HA2 GLY B  63      11.682  21.942 -18.976  1.00  0.00           H  
ATOM    439  N   PHE B  64      12.061  23.826 -16.492  1.00 40.35           N  
ANISOU  439  N   PHE B  64     6907   3434   4989      0      0      0
ATOM    440  CA  PHE B  64      12.198  25.164 -15.925  1.00 41.75           C  
ANISOU  440  CA  PHE B  64     7257   3374   5232      0      0      0
ATOM    441  C   PHE B  64      13.681  25.567 -15.881  1.00 42.38           C  
ANISOU  441  C   PHE B  64     7417   3239   5444      0      0      0
ATOM    442  O   PHE B  64      14.565  24.736 -16.093  1.00 41.36           O  
ANISOU  442  O   PHE B  64     7195   3195   5324      0      0      0
ATOM    443  CB  PHE B  64      11.606  25.181 -14.498  1.00 40.77           C  
ANISOU  443  CB  PHE B  64     7154   3326   5011      0      0      0
ATOM    444  CG  PHE B  64      10.109  24.955 -14.373  1.00 40.73           C  
ANISOU  444  CG  PHE B  64     7082   3536   4856      0      0      0
ATOM    445  CD1 PHE B  64       9.221  26.049 -14.336  1.00 41.67           C  
ANISOU  445  CD1 PHE B  64     7280   3627   4928      0      0      0
ATOM    446  CD2 PHE B  64       9.578  23.650 -14.406  1.00 38.50           C  
ANISOU  446  CD2 PHE B  64     6648   3505   4476      0      0      0
ATOM    447  CE1 PHE B  64       7.851  25.834 -14.273  1.00 41.47           C  
ANISOU  447  CE1 PHE B  64     7167   3859   4731      0      0      0
ATOM    448  CE2 PHE B  64       8.205  23.453 -14.367  1.00 38.22           C  
ANISOU  448  CE2 PHE B  64     6540   3698   4285      0      0      0
ATOM    449  CZ  PHE B  64       7.345  24.541 -14.293  1.00 40.05           C  
ANISOU  449  CZ  PHE B  64     6835   3938   4443      0      0      0
ATOM    450  H   PHE B  64      12.637  23.118 -16.057  1.00  0.00           H  
ATOM    451  HA  PHE B  64      11.676  25.895 -16.543  1.00  0.00           H  
ATOM    452  HB3 PHE B  64      11.815  26.149 -14.046  1.00  0.00           H  
ATOM    453  HB2 PHE B  64      12.113  24.442 -13.876  1.00  0.00           H  
ATOM    454  HD1 PHE B  64       9.603  27.056 -14.338  1.00  0.00           H  
ATOM    455  HD2 PHE B  64      10.244  22.803 -14.450  1.00  0.00           H  
ATOM    456  HE1 PHE B  64       7.177  26.677 -14.221  1.00  0.00           H  
ATOM    457  HE2 PHE B  64       7.806  22.450 -14.385  1.00  0.00           H  
ATOM    458  HZ  PHE B  64       6.278  24.380 -14.250  1.00  0.00           H  
ATOM    459  N   TYR B  65      13.916  26.851 -15.581  1.00 44.43           N  
ANISOU  459  N   TYR B  65     7840   3241   5801      0      0      0
ATOM    460  CA  TYR B  65      15.235  27.453 -15.408  1.00 45.39           C  
ANISOU  460  CA  TYR B  65     8051   3157   6038      0      0      0
ATOM    461  C   TYR B  65      15.149  28.649 -14.442  1.00 46.60           C  
ANISOU  461  C   TYR B  65     8365   3117   6224      0      0      0
ATOM    462  O   TYR B  65      14.090  28.912 -13.866  1.00 46.82           O  
ANISOU  462  O   TYR B  65     8417   3208   6165      0      0      0
ATOM    463  CB  TYR B  65      15.858  27.787 -16.787  1.00 47.09           C  
ANISOU  463  CB  TYR B  65     8291   3204   6398      0      0      0
ATOM    464  CG  TYR B  65      15.130  28.828 -17.623  1.00 50.24           C  
ANISOU  464  CG  TYR B  65     8795   3384   6910      0      0      0
ATOM    465  CD1 TYR B  65      15.523  30.182 -17.587  1.00 52.93           C  
ANISOU  465  CD1 TYR B  65     9317   3377   7417      0      0      0
ATOM    466  CD2 TYR B  65      14.063  28.436 -18.458  1.00 51.38           C  
ANISOU  466  CD2 TYR B  65     8847   3671   7003      0      0      0
ATOM    467  CE1 TYR B  65      14.852  31.135 -18.378  1.00 56.40           C  
ANISOU  467  CE1 TYR B  65     9847   3590   7994      0      0      0
ATOM    468  CE2 TYR B  65      13.389  29.387 -19.246  1.00 54.28           C  
ANISOU  468  CE2 TYR B  65     9291   3851   7483      0      0      0
ATOM    469  CZ  TYR B  65      13.786  30.738 -19.209  1.00 56.93           C  
ANISOU  469  CZ  TYR B  65     9809   3815   8008      0      0      0
ATOM    470  OH  TYR B  65      13.134  31.663 -19.969  1.00 60.24           O  
ANISOU  470  OH  TYR B  65    10296   4022   8569      0      0      0
ATOM    471  H   TYR B  65      13.134  27.480 -15.453  1.00  0.00           H  
ATOM    472  HA  TYR B  65      15.878  26.722 -14.915  1.00  0.00           H  
ATOM    473  HB3 TYR B  65      15.940  26.874 -17.379  1.00  0.00           H  
ATOM    474  HB2 TYR B  65      16.887  28.121 -16.652  1.00  0.00           H  
ATOM    475  HD1 TYR B  65      16.341  30.496 -16.955  1.00  0.00           H  
ATOM    476  HD2 TYR B  65      13.757  27.401 -18.488  1.00  0.00           H  
ATOM    477  HE1 TYR B  65      15.156  32.171 -18.345  1.00  0.00           H  
ATOM    478  HE2 TYR B  65      12.568  29.075 -19.874  1.00  0.00           H  
ATOM    479  HH  TYR B  65      12.427  31.285 -20.497  1.00  0.00           H  
ATOM    480  N   GLY B  66      16.290  29.331 -14.255  1.00 47.64           N  
ANISOU  480  N   GLY B  66     8594   3045   6463      0      0      0
ATOM    481  CA  GLY B  66      16.458  30.412 -13.287  1.00 48.89           C  
ANISOU  481  CA  GLY B  66     8893   3041   6643      0      0      0
ATOM    482  C   GLY B  66      17.062  29.859 -11.988  1.00 47.35           C  
ANISOU  482  C   GLY B  66     8634   3017   6338      0      0      0
ATOM    483  O   GLY B  66      17.376  28.671 -11.885  1.00 45.39           O  
ANISOU  483  O   GLY B  66     8234   3005   6006      0      0      0
ATOM    484  H   GLY B  66      17.119  29.041 -14.753  1.00  0.00           H  
ATOM    485  HA3 GLY B  66      15.515  30.920 -13.078  1.00  0.00           H  
ATOM    486  HA2 GLY B  66      17.136  31.154 -13.709  1.00  0.00           H  
ATOM    487  N   GLU B  67      17.235  30.751 -10.997  1.00 50.90           N  
ANISOU  487  N   GLU B  67     8874   3506   6960      0      0      0
ATOM    488  CA  GLU B  67      17.862  30.483  -9.696  1.00 50.06           C  
ANISOU  488  CA  GLU B  67     8774   3508   6740      0      0      0
ATOM    489  C   GLU B  67      17.196  29.365  -8.872  1.00 46.49           C  
ANISOU  489  C   GLU B  67     8478   3399   5786      0      0      0
ATOM    490  O   GLU B  67      17.909  28.638  -8.185  1.00 46.29           O  
ANISOU  490  O   GLU B  67     8258   3546   5783      0      0      0
ATOM    491  CB  GLU B  67      17.938  31.807  -8.901  1.00 52.84           C  
ANISOU  491  CB  GLU B  67     9005   3247   7826      0      0      0
ATOM    492  CG  GLU B  67      18.519  31.695  -7.469  1.00 53.67           C  
ANISOU  492  CG  GLU B  67     8982   3349   8061      0      0      0
ATOM    493  CD  GLU B  67      18.623  33.032  -6.732  1.00 58.91           C  
ANISOU  493  CD  GLU B  67     9447   3591   9346      0      0      0
ATOM    494  OE1 GLU B  67      17.943  33.994  -7.153  1.00 62.60           O  
ANISOU  494  OE1 GLU B  67     9802   3815  10169      0      0      0
ATOM    495  OE2 GLU B  67      19.380  33.062  -5.738  1.00 61.07           O1-
ANISOU  495  OE2 GLU B  67     9549   3827   9827      0      0      0
ATOM    496  H   GLU B  67      16.960  31.710 -11.150  1.00  0.00           H  
ATOM    497  HA  GLU B  67      18.884  30.157  -9.898  1.00  0.00           H  
ATOM    498  HB3 GLU B  67      16.938  32.242  -8.846  1.00  0.00           H  
ATOM    499  HB2 GLU B  67      18.542  32.519  -9.467  1.00  0.00           H  
ATOM    500  HG3 GLU B  67      19.509  31.240  -7.508  1.00  0.00           H  
ATOM    501  HG2 GLU B  67      17.901  31.048  -6.846  1.00  0.00           H  
ATOM    502  N   ASN B  68      15.859  29.276  -8.950  1.00 45.85           N  
ANISOU  502  N   ASN B  68     8576   3384   5459      0      0      0
ATOM    503  CA  ASN B  68      15.018  28.382  -8.146  1.00 45.65           C  
ANISOU  503  CA  ASN B  68     8489   3559   5297      0      0      0
ATOM    504  C   ASN B  68      14.253  27.364  -9.011  1.00 43.62           C  
ANISOU  504  C   ASN B  68     8220   3473   4880      0      0      0
ATOM    505  O   ASN B  68      13.439  26.626  -8.459  1.00 44.35           O  
ANISOU  505  O   ASN B  68     8143   3615   5092      0      0      0
ATOM    506  CB  ASN B  68      14.047  29.253  -7.310  1.00 49.14           C  
ANISOU  506  CB  ASN B  68     8918   4263   5490      0      0      0
ATOM    507  CG  ASN B  68      14.754  30.100  -6.245  1.00 56.26           C  
ANISOU  507  CG  ASN B  68     9700   5070   6606      0      0      0
ATOM    508  OD1 ASN B  68      15.658  29.624  -5.563  1.00 55.03           O  
ANISOU  508  OD1 ASN B  68     9379   4601   6928      0      0      0
ATOM    509  ND2 ASN B  68      14.339  31.359  -6.090  1.00 69.09           N  
ANISOU  509  ND2 ASN B  68    11280   7021   7952      0      0      0
ATOM    510  H   ASN B  68      15.365  29.922  -9.548  1.00  0.00           H  
ATOM    511  HA  ASN B  68      15.640  27.805  -7.464  1.00  0.00           H  
ATOM    512  HB3 ASN B  68      13.332  28.624  -6.780  1.00  0.00           H  
ATOM    513  HB2 ASN B  68      13.458  29.895  -7.967  1.00  0.00           H  
ATOM    514  HD1 ASN B  68      13.592  31.730  -6.658  1.00  0.00           H  
ATOM    515  HD2 ASN B  68      14.783  31.954  -5.406  1.00  0.00           H  
ATOM    516  N   CYS B  69      14.509  27.333 -10.334  1.00 42.65           N  
ANISOU  516  N   CYS B  69     8139   3473   4593      0      0      0
ATOM    517  CA  CYS B  69      13.832  26.489 -11.331  1.00 41.93           C  
ANISOU  517  CA  CYS B  69     7970   3589   4373      0      0      0
ATOM    518  C   CYS B  69      12.317  26.790 -11.399  1.00 41.96           C  
ANISOU  518  C   CYS B  69     8101   3544   4296      0      0      0
ATOM    519  O   CYS B  69      11.503  25.868 -11.343  1.00 42.34           O  
ANISOU  519  O   CYS B  69     7947   3629   4510      0      0      0
ATOM    520  CB  CYS B  69      14.122  24.985 -11.094  1.00 42.86           C  
ANISOU  520  CB  CYS B  69     7653   3828   4806      0      0      0
ATOM    521  SG  CYS B  69      15.840  24.500 -10.777  1.00 45.50           S  
ANISOU  521  SG  CYS B  69     7591   4570   5127      0      0      0
ATOM    522  H   CYS B  69      15.229  27.940 -10.699  1.00  0.00           H  
ATOM    523  HA  CYS B  69      14.250  26.754 -12.300  1.00  0.00           H  
ATOM    524  HB3 CYS B  69      13.766  24.403 -11.945  1.00  0.00           H  
ATOM    525  HB2 CYS B  69      13.560  24.637 -10.231  1.00  0.00           H  
ATOM    526  N   THR B  70      11.973  28.086 -11.486  1.00 42.98           N  
ANISOU  526  N   THR B  70     8401   3640   4289      0      0      0
ATOM    527  CA  THR B  70      10.599  28.598 -11.435  1.00 45.31           C  
ANISOU  527  CA  THR B  70     8679   4267   4271      0      0      0
ATOM    528  C   THR B  70      10.169  29.321 -12.728  1.00 47.15           C  
ANISOU  528  C   THR B  70     8869   4311   4734      0      0      0
ATOM    529  O   THR B  70       8.979  29.607 -12.850  1.00 50.13           O  
ANISOU  529  O   THR B  70     9128   5063   4854      0      0      0
ATOM    530  CB  THR B  70      10.431  29.609 -10.268  1.00 49.19           C  
ANISOU  530  CB  THR B  70     9102   5237   4350      0      0      0
ATOM    531  OG1 THR B  70      11.303  30.719 -10.405  1.00 50.41           O  
ANISOU  531  OG1 THR B  70     9264   4962   4928      0      0      0
ATOM    532  CG2 THR B  70      10.627  28.979  -8.884  1.00 48.88           C  
ANISOU  532  CG2 THR B  70     8919   5442   4213      0      0      0
ATOM    533  H   THR B  70      12.698  28.789 -11.513  1.00  0.00           H  
ATOM    534  HA  THR B  70       9.891  27.780 -11.284  1.00  0.00           H  
ATOM    535  HB  THR B  70       9.417  30.011 -10.285  1.00  0.00           H  
ATOM    536  HG1 THR B  70      11.194  31.291  -9.641  1.00  0.00           H  
ATOM    537 HG21 THR B  70      10.491  29.711  -8.087  1.00  0.00           H  
ATOM    538 HG22 THR B  70       9.902  28.181  -8.725  1.00  0.00           H  
ATOM    539 HG23 THR B  70      11.618  28.548  -8.773  1.00  0.00           H  
ATOM    540  N   THR B  71      11.095  29.584 -13.668  1.00 46.94           N  
ANISOU  540  N   THR B  71     8789   3776   5272      0      0      0
ATOM    541  CA  THR B  71      10.787  30.231 -14.947  1.00 50.40           C  
ANISOU  541  CA  THR B  71     8974   3816   6359      0      0      0
ATOM    542  C   THR B  71      10.586  29.141 -16.028  1.00 48.82           C  
ANISOU  542  C   THR B  71     8711   3852   5988      0      0      0
ATOM    543  O   THR B  71      11.571  28.497 -16.389  1.00 47.79           O  
ANISOU  543  O   THR B  71     8511   3983   5665      0      0      0
ATOM    544  CB  THR B  71      11.954  31.152 -15.400  1.00 54.46           C  
ANISOU  544  CB  THR B  71     9178   3623   7891      0      0      0
ATOM    545  OG1 THR B  71      12.202  32.114 -14.394  1.00 55.85           O  
ANISOU  545  OG1 THR B  71     9350   3566   8305      0      0      0
ATOM    546  CG2 THR B  71      11.672  31.921 -16.703  1.00 60.77           C  
ANISOU  546  CG2 THR B  71     9460   3711   9918      0      0      0
ATOM    547  H   THR B  71      12.056  29.304 -13.527  1.00  0.00           H  
ATOM    548  HA  THR B  71       9.910  30.867 -14.836  1.00  0.00           H  
ATOM    549  HB  THR B  71      12.872  30.577 -15.527  1.00  0.00           H  
ATOM    550  HG1 THR B  71      12.439  31.655 -13.584  1.00  0.00           H  
ATOM    551 HG21 THR B  71      12.503  32.580 -16.955  1.00  0.00           H  
ATOM    552 HG22 THR B  71      11.524  31.251 -17.550  1.00  0.00           H  
ATOM    553 HG23 THR B  71      10.777  32.537 -16.612  1.00  0.00           H  
ATOM    554  N   PRO B  72       9.336  28.898 -16.491  1.00 49.87           N  
ANISOU  554  N   PRO B  72     8749   4081   6118      0      0      0
ATOM    555  CA  PRO B  72       9.056  27.811 -17.446  1.00 48.96           C  
ANISOU  555  CA  PRO B  72     8480   4174   5950      0      0      0
ATOM    556  C   PRO B  72       9.562  28.104 -18.867  1.00 52.71           C  
ANISOU  556  C   PRO B  72     8591   4439   6998      0      0      0
ATOM    557  O   PRO B  72       9.420  29.226 -19.358  1.00 57.19           O  
ANISOU  557  O   PRO B  72     8895   4381   8454      0      0      0
ATOM    558  CB  PRO B  72       7.524  27.681 -17.419  1.00 50.64           C  
ANISOU  558  CB  PRO B  72     8600   4525   6117      0      0      0
ATOM    559  CG  PRO B  72       7.032  29.069 -17.056  1.00 54.97           C  
ANISOU  559  CG  PRO B  72     9093   4993   6801      0      0      0
ATOM    560  CD  PRO B  72       8.100  29.583 -16.101  1.00 53.61           C  
ANISOU  560  CD  PRO B  72     9129   4694   6548      0      0      0
ATOM    561  HA  PRO B  72       9.499  26.876 -17.097  1.00  0.00           H  
ATOM    562  HB3 PRO B  72       7.229  26.972 -16.648  1.00  0.00           H  
ATOM    563  HB2 PRO B  72       7.097  27.318 -18.355  1.00  0.00           H  
ATOM    564  HG3 PRO B  72       6.026  29.081 -16.636  1.00  0.00           H  
ATOM    565  HG2 PRO B  72       7.028  29.687 -17.951  1.00  0.00           H  
ATOM    566  HD2 PRO B  72       8.174  30.670 -16.159  1.00  0.00           H  
ATOM    567  HD3 PRO B  72       7.843  29.300 -15.082  1.00  0.00           H  
ATOM    568  N   GLU B  73      10.092  27.052 -19.509  1.00 52.74           N  
ANISOU  568  N   GLU B  73     8397   5016   6627      0      0      0
ATOM    569  CA  GLU B  73      10.363  26.988 -20.947  1.00 58.49           C  
ANISOU  569  CA  GLU B  73     8606   5930   7688      0      0      0
ATOM    570  C   GLU B  73       9.052  27.021 -21.760  1.00 60.11           C  
ANISOU  570  C   GLU B  73     8575   5739   8525      0      0      0
ATOM    571  O   GLU B  73       7.993  26.707 -21.218  1.00 56.89           O  
ANISOU  571  O   GLU B  73     8393   5226   7998      0      0      0
ATOM    572  CB  GLU B  73      11.173  25.706 -21.230  1.00 60.66           C  
ANISOU  572  CB  GLU B  73     8587   7434   7028      0      0      0
ATOM    573  CG  GLU B  73      12.542  25.692 -20.513  1.00 63.62           C  
ANISOU  573  CG  GLU B  73     8926   8424   6823      0      0      0
ATOM    574  CD  GLU B  73      13.368  24.429 -20.760  1.00 67.54           C  
ANISOU  574  CD  GLU B  73     9112  10402   6149      0      0      0
ATOM    575  OE1 GLU B  73      12.758  23.365 -21.002  1.00 67.03           O  
ANISOU  575  OE1 GLU B  73     8951  10524   5991      0      0      0
ATOM    576  OE2 GLU B  73      14.610  24.548 -20.676  1.00 73.04           O1-
ANISOU  576  OE2 GLU B  73     9510  12115   6125      0      0      0
ATOM    577  H   GLU B  73      10.190  26.175 -19.015  1.00  0.00           H  
ATOM    578  HA  GLU B  73      10.960  27.857 -21.229  1.00  0.00           H  
ATOM    579  HB3 GLU B  73      11.332  25.598 -22.304  1.00  0.00           H  
ATOM    580  HB2 GLU B  73      10.587  24.837 -20.924  1.00  0.00           H  
ATOM    581  HG3 GLU B  73      12.411  25.779 -19.435  1.00  0.00           H  
ATOM    582  HG2 GLU B  73      13.126  26.558 -20.827  1.00  0.00           H  
ATOM    583  N   PHE B  74       9.130  27.421 -23.040  1.00 66.51           N  
ANISOU  583  N   PHE B  74     8804   6368  10098      0      0      0
ATOM    584  CA  PHE B  74       7.959  27.648 -23.900  1.00 69.52           C  
ANISOU  584  CA  PHE B  74     8830   6201  11382      0      0      0
ATOM    585  C   PHE B  74       7.036  26.426 -24.101  1.00 66.34           C  
ANISOU  585  C   PHE B  74     8485   6302  10420      0      0      0
ATOM    586  O   PHE B  74       5.816  26.590 -24.084  1.00 65.22           O  
ANISOU  586  O   PHE B  74     8428   5812  10541      0      0      0
ATOM    587  CB  PHE B  74       8.407  28.302 -25.224  1.00 78.85           C  
ANISOU  587  CB  PHE B  74     9172   7085  13704      0      0      0
ATOM    588  CG  PHE B  74       7.302  28.566 -26.235  1.00 83.42           C  
ANISOU  588  CG  PHE B  74     9249   6938  15509      0      0      0
ATOM    589  CD1 PHE B  74       6.390  29.621 -26.020  1.00 85.53           C  
ANISOU  589  CD1 PHE B  74     9451   6178  16869      0      0      0
ATOM    590  CD2 PHE B  74       7.079  27.674 -27.306  1.00 87.68           C  
ANISOU  590  CD2 PHE B  74     9249   7976  16091      0      0      0
ATOM    591  CE1 PHE B  74       5.326  29.808 -26.891  1.00 91.26           C  
ANISOU  591  CE1 PHE B  74     9581   6315  18777      0      0      0
ATOM    592  CE2 PHE B  74       6.013  27.883 -28.171  1.00 92.38           C  
ANISOU  592  CE2 PHE B  74     9299   7837  17966      0      0      0
ATOM    593  CZ  PHE B  74       5.143  28.947 -27.965  1.00 94.07           C  
ANISOU  593  CZ  PHE B  74     9456   6961  19325      0      0      0
ATOM    594  H   PHE B  74      10.029  27.658 -23.435  1.00  0.00           H  
ATOM    595  HA  PHE B  74       7.348  28.389 -23.380  1.00  0.00           H  
ATOM    596  HB3 PHE B  74       9.190  27.706 -25.695  1.00  0.00           H  
ATOM    597  HB2 PHE B  74       8.863  29.266 -24.996  1.00  0.00           H  
ATOM    598  HD1 PHE B  74       6.517  30.285 -25.177  1.00  0.00           H  
ATOM    599  HD2 PHE B  74       7.736  26.830 -27.460  1.00  0.00           H  
ATOM    600  HE1 PHE B  74       4.635  30.623 -26.730  1.00  0.00           H  
ATOM    601  HE2 PHE B  74       5.851  27.209 -28.998  1.00  0.00           H  
ATOM    602  HZ  PHE B  74       4.311  29.098 -28.638  1.00  0.00           H  
ATOM    603  N   LEU B  75       7.632  25.228 -24.232  1.00 66.72           N  
ANISOU  603  N   LEU B  75     8330   7276   9744      0      0      0
ATOM    604  CA  LEU B  75       6.911  23.955 -24.302  1.00 65.90           C  
ANISOU  604  CA  LEU B  75     8041   7498   9499      0      0      0
ATOM    605  C   LEU B  75       6.223  23.579 -22.977  1.00 60.35           C  
ANISOU  605  C   LEU B  75     7778   6453   8698      0      0      0
ATOM    606  O   LEU B  75       5.128  23.022 -23.011  1.00 60.96           O  
ANISOU  606  O   LEU B  75     7655   6283   9225      0      0      0
ATOM    607  CB  LEU B  75       7.881  22.851 -24.742  1.00 69.83           C  
ANISOU  607  CB  LEU B  75     8050   9238   9245      0      0      0
ATOM    608  CG  LEU B  75       7.418  21.383 -24.910  1.00  0.00           C  
ATOM    609  CD1 LEU B  75       6.247  21.254 -25.882  1.00  0.00           C  
ATOM    610  CD2 LEU B  75       8.581  20.496 -25.354  1.00  0.00           C  
ATOM    611  H   LEU B  75       8.640  25.171 -24.229  1.00  0.00           H  
ATOM    612  HA  LEU B  75       6.136  24.047 -25.065  1.00  0.00           H  
ATOM    613  HB2 LEU B  75       8.311  23.074 -25.719  1.00  0.00           H  
ATOM    614  HB3 LEU B  75       8.705  22.736 -24.036  1.00  0.00           H  
ATOM    615  HG  LEU B  75       7.168  20.966 -23.935  1.00  0.00           H  
ATOM    616 HD11 LEU B  75       5.958  20.207 -25.967  1.00  0.00           H  
ATOM    617 HD12 LEU B  75       5.402  21.835 -25.512  1.00  0.00           H  
ATOM    618 HD13 LEU B  75       6.544  21.630 -26.861  1.00  0.00           H  
ATOM    619 HD21 LEU B  75       8.233  19.469 -25.467  1.00  0.00           H  
ATOM    620 HD22 LEU B  75       8.968  20.854 -26.308  1.00  0.00           H  
ATOM    621 HD23 LEU B  75       9.372  20.531 -24.605  1.00  0.00           H  
ATOM    622  N   THR B  76       6.857  23.924 -21.844  1.00 56.59           N  
ANISOU  622  N   THR B  76     7770   5990   7741      0      0      0
ATOM    623  CA  THR B  76       6.347  23.697 -20.490  1.00 53.13           C  
ANISOU  623  CA  THR B  76     7628   5306   7253      0      0      0
ATOM    624  C   THR B  76       5.143  24.597 -20.137  1.00 54.14           C  
ANISOU  624  C   THR B  76     7864   5155   7552      0      0      0
ATOM    625  O   THR B  76       4.264  24.140 -19.408  1.00 54.92           O  
ANISOU  625  O   THR B  76     7815   5301   7751      0      0      0
ATOM    626  CB  THR B  76       7.467  23.902 -19.437  1.00 49.76           C  
ANISOU  626  CB  THR B  76     7613   4962   6334      0      0      0
ATOM    627  OG1 THR B  76       8.538  23.039 -19.757  1.00 51.02           O  
ANISOU  627  OG1 THR B  76     7560   5686   6141      0      0      0
ATOM    628  CG2 THR B  76       7.073  23.657 -17.970  1.00 48.35           C  
ANISOU  628  CG2 THR B  76     7508   4610   6252      0      0      0
ATOM    629  H   THR B  76       7.754  24.383 -21.898  1.00  0.00           H  
ATOM    630  HA  THR B  76       6.012  22.660 -20.432  1.00  0.00           H  
ATOM    631  HB  THR B  76       7.857  24.916 -19.500  1.00  0.00           H  
ATOM    632  HG1 THR B  76       9.267  23.232 -19.159  1.00  0.00           H  
ATOM    633 HG21 THR B  76       7.947  23.682 -17.319  1.00  0.00           H  
ATOM    634 HG22 THR B  76       6.393  24.426 -17.612  1.00  0.00           H  
ATOM    635 HG23 THR B  76       6.591  22.687 -17.843  1.00  0.00           H  
ATOM    636  N   ARG B  77       5.081  25.818 -20.703  1.00 56.28           N  
ANISOU  636  N   ARG B  77     8202   5213   7967      0      0      0
ATOM    637  CA  ARG B  77       3.916  26.707 -20.617  1.00 60.44           C  
ANISOU  637  CA  ARG B  77     8617   5728   8620      0      0      0
ATOM    638  C   ARG B  77       2.682  26.135 -21.337  1.00 63.67           C  
ANISOU  638  C   ARG B  77     8579   6208   9404      0      0      0
ATOM    639  O   ARG B  77       1.580  26.256 -20.806  1.00 66.53           O  
ANISOU  639  O   ARG B  77     8812   7044   9422      0      0      0
ATOM    640  CB  ARG B  77       4.248  28.103 -21.183  1.00 64.87           C  
ANISOU  640  CB  ARG B  77     8996   5765   9886      0      0      0
ATOM    641  CG  ARG B  77       5.287  28.886 -20.368  1.00 64.69           C  
ANISOU  641  CG  ARG B  77     9269   5603   9706      0      0      0
ATOM    642  CD  ARG B  77       5.597  30.255 -20.990  1.00 73.89           C  
ANISOU  642  CD  ARG B  77     9965   6039  12070      0      0      0
ATOM    643  NE  ARG B  77       6.387  31.104 -20.089  1.00 75.50           N  
ANISOU  643  NE  ARG B  77    10340   6070  12276      0      0      0
ATOM    644  CZ  ARG B  77       5.899  31.804 -19.050  1.00 77.96           C  
ANISOU  644  CZ  ARG B  77    10768   6986  11866      0      0      0
ATOM    645  NH1 ARG B  77       4.590  31.799 -18.756  1.00 81.18           N  
ANISOU  645  NH1 ARG B  77    11109   8408  11328      0      0      0
ATOM    646  NH2 ARG B  77       6.738  32.521 -18.291  1.00 78.55           N1+
ANISOU  646  NH2 ARG B  77    10912   6828  12104      0      0      0
ATOM    647  H   ARG B  77       5.845  26.132 -21.285  1.00  0.00           H  
ATOM    648  HA  ARG B  77       3.662  26.818 -19.561  1.00  0.00           H  
ATOM    649  HB3 ARG B  77       3.332  28.697 -21.206  1.00  0.00           H  
ATOM    650  HB2 ARG B  77       4.577  28.021 -22.219  1.00  0.00           H  
ATOM    651  HG3 ARG B  77       6.205  28.303 -20.388  1.00  0.00           H  
ATOM    652  HG2 ARG B  77       5.008  28.977 -19.318  1.00  0.00           H  
ATOM    653  HD3 ARG B  77       4.730  30.753 -21.425  1.00  0.00           H  
ATOM    654  HD2 ARG B  77       6.285  30.074 -21.817  1.00  0.00           H  
ATOM    655  HE  ARG B  77       7.387  31.084 -20.230  1.00  0.00           H  
ATOM    656 HH12 ARG B  77       4.233  32.328 -17.973  1.00  0.00           H  
ATOM    657 HH11 ARG B  77       3.951  31.262 -19.324  1.00  0.00           H  
ATOM    658 HH22 ARG B  77       6.392  33.055 -17.507  1.00  0.00           H  
ATOM    659 HH21 ARG B  77       7.726  32.537 -18.499  1.00  0.00           H  
ATOM    660  N   ILE B  78       2.893  25.507 -22.508  1.00 64.76           N  
ANISOU  660  N   ILE B  78     8371   6047  10187      0      0      0
ATOM    661  CA  ILE B  78       1.851  24.837 -23.293  1.00 68.36           C  
ANISOU  661  CA  ILE B  78     8303   6465  11204      0      0      0
ATOM    662  C   ILE B  78       1.332  23.560 -22.597  1.00 67.25           C  
ANISOU  662  C   ILE B  78     8043   6534  10976      0      0      0
ATOM    663  O   ILE B  78       0.125  23.324 -22.614  1.00 71.13           O  
ANISOU  663  O   ILE B  78     8144   7103  11778      0      0      0
ATOM    664  CB  ILE B  78       2.344  24.509 -24.737  1.00 71.20           C  
ANISOU  664  CB  ILE B  78     8189   6603  12259      0      0      0
ATOM    665  CG1 ILE B  78       2.590  25.813 -25.532  1.00 75.23           C  
ANISOU  665  CG1 ILE B  78     8539   6633  13414      0      0      0
ATOM    666  CG2 ILE B  78       1.420  23.564 -25.543  1.00 75.38           C  
ANISOU  666  CG2 ILE B  78     8102   7039  13500      0      0      0
ATOM    667  CD1 ILE B  78       3.514  25.646 -26.746  1.00 80.29           C  
ANISOU  667  CD1 ILE B  78     8574   7232  14703      0      0      0
ATOM    668  H   ILE B  78       3.831  25.455 -22.881  1.00  0.00           H  
ATOM    669  HA  ILE B  78       1.008  25.526 -23.375  1.00  0.00           H  
ATOM    670  HB  ILE B  78       3.307  24.006 -24.646  1.00  0.00           H  
ATOM    671 HG13 ILE B  78       3.039  26.571 -24.890  1.00  0.00           H  
ATOM    672 HG12 ILE B  78       1.637  26.234 -25.854  1.00  0.00           H  
ATOM    673 HG21 ILE B  78       1.788  23.406 -26.556  1.00  0.00           H  
ATOM    674 HG22 ILE B  78       1.350  22.572 -25.097  1.00  0.00           H  
ATOM    675 HG23 ILE B  78       0.412  23.971 -25.620  1.00  0.00           H  
ATOM    676 HD11 ILE B  78       3.662  26.605 -27.238  1.00  0.00           H  
ATOM    677 HD12 ILE B  78       4.495  25.274 -26.449  1.00  0.00           H  
ATOM    678 HD13 ILE B  78       3.104  24.965 -27.489  1.00  0.00           H  
ATOM    679  N   LYS B  79       2.238  22.799 -21.956  1.00 63.58           N  
ANISOU  679  N   LYS B  79     7748   6113  10298      0      0      0
ATOM    680  CA  LYS B  79       1.915  21.628 -21.139  1.00 64.40           C  
ANISOU  680  CA  LYS B  79     7519   6091  10861      0      0      0
ATOM    681  C   LYS B  79       1.054  21.982 -19.915  1.00 65.94           C  
ANISOU  681  C   LYS B  79     7799   6493  10763      0      0      0
ATOM    682  O   LYS B  79       0.028  21.337 -19.714  1.00 71.08           O  
ANISOU  682  O   LYS B  79     7881   7088  12039      0      0      0
ATOM    683  CB  LYS B  79       3.173  20.844 -20.711  1.00 62.14           C  
ANISOU  683  CB  LYS B  79     7254   5810  10548      0      0      0
ATOM    684  CG  LYS B  79       3.842  20.084 -21.871  1.00 64.93           C  
ANISOU  684  CG  LYS B  79     7113   6440  11117      0      0      0
ATOM    685  CD  LYS B  79       5.199  19.483 -21.483  1.00 64.84           C  
ANISOU  685  CD  LYS B  79     6939   6743  10954      0      0      0
ATOM    686  CE  LYS B  79       5.916  18.711 -22.599  1.00  0.00           C  
ATOM    687  NZ  LYS B  79       7.213  18.155 -22.174  1.00  0.00           N1+
ATOM    688  H   LYS B  79       3.216  23.050 -22.005  1.00  0.00           H  
ATOM    689  HA  LYS B  79       1.310  20.961 -21.758  1.00  0.00           H  
ATOM    690  HB3 LYS B  79       2.910  20.123 -19.935  1.00  0.00           H  
ATOM    691  HB2 LYS B  79       3.887  21.531 -20.255  1.00  0.00           H  
ATOM    692  HG3 LYS B  79       3.977  20.742 -22.729  1.00  0.00           H  
ATOM    693  HG2 LYS B  79       3.179  19.289 -22.213  1.00  0.00           H  
ATOM    694  HD2 LYS B  79       5.905  20.259 -21.187  1.00  0.00           H  
ATOM    695  HD3 LYS B  79       5.100  18.784 -20.651  1.00  0.00           H  
ATOM    696  HE2 LYS B  79       5.292  17.880 -22.927  1.00  0.00           H  
ATOM    697  HE3 LYS B  79       6.103  19.379 -23.440  1.00  0.00           H  
ATOM    698  HZ1 LYS B  79       7.637  17.661 -22.946  1.00  0.00           H  
ATOM    699  HZ2 LYS B  79       7.822  18.905 -21.880  1.00  0.00           H  
ATOM    700  HZ3 LYS B  79       7.070  17.517 -21.404  1.00  0.00           H  
ATOM    701  N   LEU B  80       1.453  23.023 -19.162  1.00 82.75           N  
ANISOU  701  N   LEU B  80    15401   5689  10352      0      0      0
ATOM    702  CA  LEU B  80       0.721  23.548 -18.003  1.00 80.12           C  
ANISOU  702  CA  LEU B  80    14583   5696  10164      0      0      0
ATOM    703  C   LEU B  80      -0.651  24.155 -18.357  1.00 80.37           C  
ANISOU  703  C   LEU B  80    14541   5446  10549      0      0      0
ATOM    704  O   LEU B  80      -1.555  24.091 -17.525  1.00 77.47           O  
ANISOU  704  O   LEU B  80    13687   5419  10329      0      0      0
ATOM    705  CB  LEU B  80       1.592  24.595 -17.272  1.00 82.53           C  
ANISOU  705  CB  LEU B  80    15132   6021  10206      0      0      0
ATOM    706  CG  LEU B  80       2.760  24.004 -16.450  1.00 82.04           C  
ANISOU  706  CG  LEU B  80    14891   6472   9808      0      0      0
ATOM    707  CD1 LEU B  80       3.717  25.117 -15.972  1.00 86.22           C  
ANISOU  707  CD1 LEU B  80    15839   6880  10040      0      0      0
ATOM    708  CD2 LEU B  80       2.274  23.121 -15.281  1.00 76.39           C  
ANISOU  708  CD2 LEU B  80    13345   6481   9197      0      0      0
ATOM    709  H   LEU B  80       2.314  23.500 -19.394  1.00  0.00           H  
ATOM    710  HA  LEU B  80       0.524  22.710 -17.332  1.00  0.00           H  
ATOM    711  HB3 LEU B  80       0.976  25.190 -16.595  1.00  0.00           H  
ATOM    712  HB2 LEU B  80       1.977  25.301 -18.011  1.00  0.00           H  
ATOM    713  HG  LEU B  80       3.338  23.362 -17.115  1.00  0.00           H  
ATOM    714 HD11 LEU B  80       4.754  24.826 -16.125  1.00  0.00           H  
ATOM    715 HD12 LEU B  80       3.564  26.052 -16.513  1.00  0.00           H  
ATOM    716 HD13 LEU B  80       3.598  25.343 -14.912  1.00  0.00           H  
ATOM    717 HD21 LEU B  80       2.782  23.347 -14.344  1.00  0.00           H  
ATOM    718 HD22 LEU B  80       1.204  23.233 -15.100  1.00  0.00           H  
ATOM    719 HD23 LEU B  80       2.458  22.067 -15.495  1.00  0.00           H  
ATOM    720  N   LEU B  81      -0.786  24.711 -19.574  1.00 84.34           N  
ANISOU  720  N   LEU B  81    15541   5331  11174      0      0      0
ATOM    721  CA  LEU B  81      -2.027  25.279 -20.102  1.00 85.38           C  
ANISOU  721  CA  LEU B  81    15587   5193  11661      0      0      0
ATOM    722  C   LEU B  81      -3.087  24.201 -20.405  1.00 81.73           C  
ANISOU  722  C   LEU B  81    14476   5139  11439      0      0      0
ATOM    723  O   LEU B  81      -4.264  24.431 -20.128  1.00 79.99           O  
ANISOU  723  O   LEU B  81    13831   5130  11433      0      0      0
ATOM    724  CB  LEU B  81      -1.746  26.173 -21.332  1.00 91.42           C  
ANISOU  724  CB  LEU B  81    17092   5149  12493      0      0      0
ATOM    725  CG  LEU B  81      -2.980  26.848 -21.956  1.00 94.01           C  
ANISOU  725  CG  LEU B  81    17479   5073  13169      0      0      0
ATOM    726  CD1 LEU B  81      -3.755  27.685 -20.941  1.00  0.00           C  
ATOM    727  CD2 LEU B  81      -2.580  27.702 -23.159  1.00  0.00           C  
ATOM    728  H   LEU B  81       0.013  24.744 -20.192  1.00  0.00           H  
ATOM    729  HA  LEU B  81      -2.443  25.923 -19.325  1.00  0.00           H  
ATOM    730  HB3 LEU B  81      -1.231  25.596 -22.100  1.00  0.00           H  
ATOM    731  HB2 LEU B  81      -1.049  26.957 -21.034  1.00  0.00           H  
ATOM    732  HG2 LEU B  81      -3.660  26.122 -22.402  1.00  0.00           H  
ATOM    733 HD11 LEU B  81      -4.617  28.142 -21.428  1.00  0.00           H  
ATOM    734 HD12 LEU B  81      -4.096  27.046 -20.126  1.00  0.00           H  
ATOM    735 HD13 LEU B  81      -3.108  28.466 -20.543  1.00  0.00           H  
ATOM    736 HD21 LEU B  81      -3.468  28.170 -23.584  1.00  0.00           H  
ATOM    737 HD22 LEU B  81      -1.880  28.475 -22.840  1.00  0.00           H  
ATOM    738 HD23 LEU B  81      -2.107  27.072 -23.911  1.00  0.00           H  
ATOM    739  N   LEU B  82      -2.651  23.059 -20.962  1.00 80.93           N  
ANISOU  739  N   LEU B  82    14316   5167  11266      0      0      0
ATOM    740  CA  LEU B  82      -3.528  21.967 -21.393  1.00 78.27           C  
ANISOU  740  CA  LEU B  82    13437   5170  11131      0      0      0
ATOM    741  C   LEU B  82      -3.825  20.940 -20.286  1.00 73.09           C  
ANISOU  741  C   LEU B  82    12170   5198  10401      0      0      0
ATOM    742  O   LEU B  82      -4.873  20.300 -20.363  1.00 71.00           O  
ANISOU  742  O   LEU B  82    11419   5245  10313      0      0      0
ATOM    743  CB  LEU B  82      -2.892  21.260 -22.612  1.00 80.22           C  
ANISOU  743  CB  LEU B  82    13917   5221  11340      0      0      0
ATOM    744  CG  LEU B  82      -2.804  22.125 -23.891  1.00 86.29           C  
ANISOU  744  CG  LEU B  82    15389   5264  12135      0      0      0
ATOM    745  CD1 LEU B  82      -1.983  21.408 -24.983  1.00 87.45           C  
ANISOU  745  CD1 LEU B  82    15627   5378  12222      0      0      0
ATOM    746  CD2 LEU B  82      -4.190  22.574 -24.401  1.00 89.26           C  
ANISOU  746  CD2 LEU B  82    15776   5276  12864      0      0      0
ATOM    747  H   LEU B  82      -1.666  22.946 -21.160  1.00  0.00           H  
ATOM    748  HA  LEU B  82      -4.490  22.384 -21.694  1.00  0.00           H  
ATOM    749  HB3 LEU B  82      -3.456  20.356 -22.850  1.00  0.00           H  
ATOM    750  HB2 LEU B  82      -1.891  20.922 -22.335  1.00  0.00           H  
ATOM    751  HG  LEU B  82      -2.254  23.033 -23.642  1.00  0.00           H  
ATOM    752 HD11 LEU B  82      -1.177  22.048 -25.340  1.00  0.00           H  
ATOM    753 HD12 LEU B  82      -1.522  20.492 -24.615  1.00  0.00           H  
ATOM    754 HD13 LEU B  82      -2.584  21.132 -25.849  1.00  0.00           H  
ATOM    755 HD21 LEU B  82      -4.285  22.500 -25.484  1.00  0.00           H  
ATOM    756 HD22 LEU B  82      -4.996  21.980 -23.970  1.00  0.00           H  
ATOM    757 HD23 LEU B  82      -4.376  23.616 -24.137  1.00  0.00           H  
ATOM    758  N   LYS B  83      -2.911  20.776 -19.312  1.00 71.53           N  
ANISOU  758  N   LYS B  83    12017   5229   9933      0      0      0
ATOM    759  CA  LYS B  83      -2.958  19.752 -18.263  1.00 66.81           C  
ANISOU  759  CA  LYS B  83    10903   5228   9253      0      0      0
ATOM    760  C   LYS B  83      -4.174  19.934 -17.320  1.00 64.17           C  
ANISOU  760  C   LYS B  83    10138   5186   9059      0      0      0
ATOM    761  O   LYS B  83      -4.214  20.942 -16.613  1.00 64.87           O  
ANISOU  761  O   LYS B  83    10299   5216   9130      0      0      0
ATOM    762  CB  LYS B  83      -1.637  19.748 -17.458  1.00 66.92           C  
ANISOU  762  CB  LYS B  83    11029   5426   8973      0      0      0
ATOM    763  CG  LYS B  83      -1.567  18.708 -16.324  1.00 62.80           C  
ANISOU  763  CG  LYS B  83    10017   5477   8369      0      0      0
ATOM    764  CD  LYS B  83      -0.273  18.750 -15.502  1.00  0.00           C  
ATOM    765  CE  LYS B  83      -0.185  17.721 -14.367  1.00  0.00           C  
ATOM    766  NZ  LYS B  83       1.076  17.805 -13.610  1.00  0.00           N1+
ATOM    767  H   LYS B  83      -2.075  21.344 -19.327  1.00  0.00           H  
ATOM    768  HA  LYS B  83      -2.996  18.799 -18.786  1.00  0.00           H  
ATOM    769  HB3 LYS B  83      -1.439  20.742 -17.054  1.00  0.00           H  
ATOM    770  HB2 LYS B  83      -0.817  19.532 -18.143  1.00  0.00           H  
ATOM    771  HG2 LYS B  83      -2.270  18.931 -15.520  1.00  0.00           H  
ATOM    772  HG3 LYS B  83      -1.786  17.705 -16.691  1.00  0.00           H  
ATOM    773  HD2 LYS B  83       0.579  18.563 -16.156  1.00  0.00           H  
ATOM    774  HD3 LYS B  83      -0.167  19.731 -15.040  1.00  0.00           H  
ATOM    775  HE2 LYS B  83      -1.003  17.884 -13.665  1.00  0.00           H  
ATOM    776  HE3 LYS B  83      -0.257  16.716 -14.781  1.00  0.00           H  
ATOM    777  HZ1 LYS B  83       1.078  17.107 -12.879  1.00  0.00           H  
ATOM    778  HZ2 LYS B  83       1.854  17.641 -14.232  1.00  0.00           H  
ATOM    779  HZ3 LYS B  83       1.163  18.723 -13.198  1.00  0.00           H  
ATOM    780  N   PRO B  84      -5.118  18.958 -17.286  1.00 61.34           N  
ANISOU  780  N   PRO B  84     9360   5141   8806      0      0      0
ATOM    781  CA  PRO B  84      -6.192  18.953 -16.277  1.00 59.13           C  
ANISOU  781  CA  PRO B  84     8716   5168   8581      0      0      0
ATOM    782  C   PRO B  84      -5.669  18.583 -14.874  1.00 56.63           C  
ANISOU  782  C   PRO B  84     8213   5224   8081      0      0      0
ATOM    783  O   PRO B  84      -4.568  18.046 -14.739  1.00 55.85           O  
ANISOU  783  O   PRO B  84     8134   5241   7846      0      0      0
ATOM    784  CB  PRO B  84      -7.178  17.909 -16.822  1.00 57.63           C  
ANISOU  784  CB  PRO B  84     8218   5176   8504      0      0      0
ATOM    785  CG  PRO B  84      -6.299  16.894 -17.534  1.00 57.41           C  
ANISOU  785  CG  PRO B  84     8269   5138   8406      0      0      0
ATOM    786  CD  PRO B  84      -5.182  17.752 -18.124  1.00 60.51           C  
ANISOU  786  CD  PRO B  84     9131   5128   8731      0      0      0
ATOM    787  HA  PRO B  84      -6.673  19.932 -16.224  1.00  0.00           H  
ATOM    788  HB3 PRO B  84      -7.848  18.386 -17.539  1.00  0.00           H  
ATOM    789  HB2 PRO B  84      -7.799  17.452 -16.053  1.00  0.00           H  
ATOM    790  HG3 PRO B  84      -6.831  16.300 -18.278  1.00  0.00           H  
ATOM    791  HG2 PRO B  84      -5.876  16.206 -16.800  1.00  0.00           H  
ATOM    792  HD2 PRO B  84      -4.251  17.184 -18.131  1.00  0.00           H  
ATOM    793  HD3 PRO B  84      -5.423  18.040 -19.148  1.00  0.00           H  
ATOM    794  N   THR B  85      -6.475  18.861 -13.847  1.00 55.66           N  
ANISOU  794  N   THR B  85     7905   5292   7950      0      0      0
ATOM    795  CA  THR B  85      -6.129  18.523 -12.465  1.00 53.99           C  
ANISOU  795  CA  THR B  85     7492   5432   7588      0      0      0
ATOM    796  C   THR B  85      -6.574  17.075 -12.148  1.00 51.35           C  
ANISOU  796  C   THR B  85     6886   5398   7228      0      0      0
ATOM    797  O   THR B  85      -7.536  16.609 -12.767  1.00 50.60           O  
ANISOU  797  O   THR B  85     6727   5279   7221      0      0      0
ATOM    798  CB  THR B  85      -6.860  19.474 -11.478  1.00 54.30           C  
ANISOU  798  CB  THR B  85     7454   5570   7609      0      0      0
ATOM    799  OG1 THR B  85      -8.258  19.252 -11.433  1.00 53.05           O  
ANISOU  799  OG1 THR B  85     7115   5541   7499      0      0      0
ATOM    800  CG2 THR B  85      -6.610  20.962 -11.761  1.00 57.08           C  
ANISOU  800  CG2 THR B  85     8098   5572   8016      0      0      0
ATOM    801  H   THR B  85      -7.432  19.130 -14.024  1.00  0.00           H  
ATOM    802  HA  THR B  85      -5.053  18.638 -12.330  1.00  0.00           H  
ATOM    803  HB  THR B  85      -6.485  19.273 -10.473  1.00  0.00           H  
ATOM    804  HG1 THR B  85      -8.617  19.406 -12.318  1.00  0.00           H  
ATOM    805 HG21 THR B  85      -7.076  21.588 -10.999  1.00  0.00           H  
ATOM    806 HG22 THR B  85      -5.542  21.184 -11.755  1.00  0.00           H  
ATOM    807 HG23 THR B  85      -7.005  21.272 -12.729  1.00  0.00           H  
ATOM    808  N   PRO B  86      -5.962  16.429 -11.127  1.00 50.30           N  
ANISOU  808  N   PRO B  86     6589   5549   6973      0      0      0
ATOM    809  CA  PRO B  86      -6.501  15.184 -10.549  1.00 48.23           C  
ANISOU  809  CA  PRO B  86     6120   5523   6683      0      0      0
ATOM    810  C   PRO B  86      -7.990  15.233 -10.169  1.00 47.60           C  
ANISOU  810  C   PRO B  86     5967   5504   6616      0      0      0
ATOM    811  O   PRO B  86      -8.689  14.269 -10.447  1.00 46.29           O  
ANISOU  811  O   PRO B  86     5736   5406   6445      0      0      0
ATOM    812  CB  PRO B  86      -5.598  14.907  -9.338  1.00 48.11           C  
ANISOU  812  CB  PRO B  86     5946   5776   6558      0      0      0
ATOM    813  CG  PRO B  86      -4.279  15.545  -9.729  1.00 50.18           C  
ANISOU  813  CG  PRO B  86     6329   5966   6771      0      0      0
ATOM    814  CD  PRO B  86      -4.713  16.809 -10.463  1.00 51.62           C  
ANISOU  814  CD  PRO B  86     6760   5832   7023      0      0      0
ATOM    815  HA  PRO B  86      -6.349  14.397 -11.290  1.00  0.00           H  
ATOM    816  HB3 PRO B  86      -5.495  13.842  -9.124  1.00  0.00           H  
ATOM    817  HB2 PRO B  86      -5.987  15.389  -8.438  1.00  0.00           H  
ATOM    818  HG3 PRO B  86      -3.747  14.884 -10.417  1.00  0.00           H  
ATOM    819  HG2 PRO B  86      -3.625  15.728  -8.883  1.00  0.00           H  
ATOM    820  HD2 PRO B  86      -4.906  17.613  -9.752  1.00  0.00           H  
ATOM    821  HD3 PRO B  86      -3.934  17.131 -11.156  1.00  0.00           H  
ATOM    822  N   ASN B  87      -8.472  16.355  -9.616  1.00 48.78           N  
ANISOU  822  N   ASN B  87     6147   5634   6752      0      0      0
ATOM    823  CA  ASN B  87      -9.872  16.552  -9.224  1.00 49.05           C  
ANISOU  823  CA  ASN B  87     6148   5741   6746      0      0      0
ATOM    824  C   ASN B  87     -10.849  16.565 -10.413  1.00 49.45           C  
ANISOU  824  C   ASN B  87     6210   5681   6896      0      0      0
ATOM    825  O   ASN B  87     -11.901  15.933 -10.331  1.00 49.19           O  
ANISOU  825  O   ASN B  87     6118   5782   6791      0      0      0
ATOM    826  CB  ASN B  87      -9.995  17.850  -8.397  1.00 50.31           C  
ANISOU  826  CB  ASN B  87     6339   5933   6846      0      0      0
ATOM    827  CG  ASN B  87      -9.310  17.748  -7.033  1.00 50.36           C  
ANISOU  827  CG  ASN B  87     6245   6177   6713      0      0      0
ATOM    828  OD1 ASN B  87      -9.321  16.696  -6.403  1.00 48.79           O  
ANISOU  828  OD1 ASN B  87     5956   6104   6479      0      0      0
ATOM    829  ND2 ASN B  87      -8.714  18.833  -6.557  1.00 51.61           N  
ANISOU  829  ND2 ASN B  87     6407   6402   6800      0      0      0
ATOM    830  H   ASN B  87      -7.841  17.117  -9.421  1.00  0.00           H  
ATOM    831  HA  ASN B  87     -10.129  15.699  -8.591  1.00  0.00           H  
ATOM    832  HB3 ASN B  87     -11.046  18.070  -8.211  1.00  0.00           H  
ATOM    833  HB2 ASN B  87      -9.603  18.698  -8.962  1.00  0.00           H  
ATOM    834 HD22 ASN B  87      -8.143  18.752  -5.725  1.00  0.00           H  
ATOM    835 HD21 ASN B  87      -8.705  19.701  -7.069  1.00  0.00           H  
ATOM    836  N   THR B  88     -10.510  17.250 -11.512  1.00 50.95           N  
ANISOU  836  N   THR B  88     6489   5632   7239      0      0      0
ATOM    837  CA  THR B  88     -11.313  17.208 -12.740  1.00 52.05           C  
ANISOU  837  CA  THR B  88     6575   5696   7505      0      0      0
ATOM    838  C   THR B  88     -11.147  15.875 -13.504  1.00 50.72           C  
ANISOU  838  C   THR B  88     6313   5608   7352      0      0      0
ATOM    839  O   THR B  88     -12.115  15.429 -14.117  1.00 50.98           O  
ANISOU  839  O   THR B  88     6204   5772   7395      0      0      0
ATOM    840  CB  THR B  88     -10.998  18.384 -13.706  1.00 54.76           C  
ANISOU  840  CB  THR B  88     7061   5713   8034      0      0      0
ATOM    841  OG1 THR B  88      -9.720  18.298 -14.307  1.00 55.79           O  
ANISOU  841  OG1 THR B  88     7328   5631   8238      0      0      0
ATOM    842  CG2 THR B  88     -11.154  19.766 -13.056  1.00 55.95           C  
ANISOU  842  CG2 THR B  88     7367   5736   8154      0      0      0
ATOM    843  H   THR B  88      -9.614  17.715 -11.579  1.00  0.00           H  
ATOM    844  HA  THR B  88     -12.365  17.296 -12.462  1.00  0.00           H  
ATOM    845  HB  THR B  88     -11.715  18.339 -14.528  1.00  0.00           H  
ATOM    846  HG1 THR B  88      -9.672  17.488 -14.820  1.00  0.00           H  
ATOM    847 HG21 THR B  88     -10.964  20.563 -13.775  1.00  0.00           H  
ATOM    848 HG22 THR B  88     -12.166  19.903 -12.674  1.00  0.00           H  
ATOM    849 HG23 THR B  88     -10.467  19.904 -12.222  1.00  0.00           H  
ATOM    850  N   VAL B  89      -9.972  15.229 -13.445  1.00 49.76           N  
ANISOU  850  N   VAL B  89     6261   5439   7207      0      0      0
ATOM    851  CA  VAL B  89      -9.752  13.884 -13.993  1.00 48.53           C  
ANISOU  851  CA  VAL B  89     6025   5379   7035      0      0      0
ATOM    852  C   VAL B  89     -10.577  12.826 -13.225  1.00 46.84           C  
ANISOU  852  C   VAL B  89     5690   5420   6686      0      0      0
ATOM    853  O   VAL B  89     -11.306  12.050 -13.845  1.00 46.40           O  
ANISOU  853  O   VAL B  89     5541   5466   6624      0      0      0
ATOM    854  CB  VAL B  89      -8.234  13.524 -13.997  1.00 48.41           C  
ANISOU  854  CB  VAL B  89     6121   5296   6978      0      0      0
ATOM    855  CG1 VAL B  89      -7.881  12.034 -14.174  1.00 46.81           C  
ANISOU  855  CG1 VAL B  89     5826   5229   6729      0      0      0
ATOM    856  CG2 VAL B  89      -7.488  14.333 -15.073  1.00 50.50           C  
ANISOU  856  CG2 VAL B  89     6603   5252   7333      0      0      0
ATOM    857  H   VAL B  89      -9.182  15.652 -12.964  1.00  0.00           H  
ATOM    858  HA  VAL B  89     -10.109  13.879 -15.025  1.00  0.00           H  
ATOM    859  HB  VAL B  89      -7.824  13.820 -13.032  1.00  0.00           H  
ATOM    860 HG11 VAL B  89      -6.800  11.891 -14.191  1.00  0.00           H  
ATOM    861 HG12 VAL B  89      -8.256  11.415 -13.358  1.00  0.00           H  
ATOM    862 HG13 VAL B  89      -8.281  11.650 -15.113  1.00  0.00           H  
ATOM    863 HG21 VAL B  89      -6.410  14.179 -15.010  1.00  0.00           H  
ATOM    864 HG22 VAL B  89      -7.805  14.046 -16.076  1.00  0.00           H  
ATOM    865 HG23 VAL B  89      -7.665  15.401 -14.972  1.00  0.00           H  
ATOM    866  N   HIS B  90     -10.515  12.881 -11.886  1.00 46.09           N  
ANISOU  866  N   HIS B  90     5623   5417   6472      0      0      0
ATOM    867  CA  HIS B  90     -11.309  12.085 -10.953  1.00 45.40           C  
ANISOU  867  CA  HIS B  90     5523   5497   6229      0      0      0
ATOM    868  C   HIS B  90     -12.810  12.258 -11.194  1.00 46.25           C  
ANISOU  868  C   HIS B  90     5608   5676   6286      0      0      0
ATOM    869  O   HIS B  90     -13.515  11.253 -11.243  1.00 45.91           O  
ANISOU  869  O   HIS B  90     5565   5743   6135      0      0      0
ATOM    870  CB  HIS B  90     -10.940  12.454  -9.501  1.00 45.34           C  
ANISOU  870  CB  HIS B  90     5564   5552   6110      0      0      0
ATOM    871  CG  HIS B  90     -11.636  11.663  -8.428  1.00 45.63           C  
ANISOU  871  CG  HIS B  90     5682   5688   5967      0      0      0
ATOM    872  ND1 HIS B  90     -12.956  11.906  -8.030  1.00 44.78           N  
ANISOU  872  ND1 HIS B  90     5606   5609   5801      0      0      0
ATOM    873  CD2 HIS B  90     -11.120  10.662  -7.640  1.00 46.60           C  
ANISOU  873  CD2 HIS B  90     5916   5858   5931      0      0      0
ATOM    874  CE1 HIS B  90     -13.211  10.993  -7.101  1.00 45.61           C  
ANISOU  874  CE1 HIS B  90     5874   5732   5722      0      0      0
ATOM    875  NE2 HIS B  90     -12.153  10.233  -6.823  1.00 46.89           N  
ANISOU  875  NE2 HIS B  90     6095   5917   5802      0      0      0
ATOM    876  H   HIS B  90      -9.850  13.521 -11.450  1.00  0.00           H  
ATOM    877  HA  HIS B  90     -11.060  11.035 -11.123  1.00  0.00           H  
ATOM    878  HB3 HIS B  90     -11.128  13.511  -9.316  1.00  0.00           H  
ATOM    879  HB2 HIS B  90      -9.871  12.304  -9.353  1.00  0.00           H  
ATOM    880  HD2 HIS B  90     -10.129  10.232  -7.617  1.00  0.00           H  
ATOM    881  HE1 HIS B  90     -14.174  10.880  -6.620  1.00  0.00           H  
ATOM    882  HE2 HIS B  90     -12.128   9.459  -6.169  1.00  0.00           H  
ATOM    883  N   TYR B  91     -13.266  13.507 -11.387  1.00 47.70           N  
ANISOU  883  N   TYR B  91     5781   5808   6533      0      0      0
ATOM    884  CA  TYR B  91     -14.661  13.808 -11.723  1.00 49.16           C  
ANISOU  884  CA  TYR B  91     5902   6105   6672      0      0      0
ATOM    885  C   TYR B  91     -15.117  13.083 -13.000  1.00 49.70           C  
ANISOU  885  C   TYR B  91     5806   6250   6827      0      0      0
ATOM    886  O   TYR B  91     -16.163  12.445 -12.976  1.00 50.34           O  
ANISOU  886  O   TYR B  91     5838   6526   6761      0      0      0
ATOM    887  CB  TYR B  91     -14.880  15.336 -11.816  1.00 50.93           C  
ANISOU  887  CB  TYR B  91     6116   6233   7001      0      0      0
ATOM    888  CG  TYR B  91     -16.308  15.769 -12.120  1.00 52.81           C  
ANISOU  888  CG  TYR B  91     6255   6632   7178      0      0      0
ATOM    889  CD1 TYR B  91     -17.195  16.059 -11.062  1.00 53.52           C  
ANISOU  889  CD1 TYR B  91     6443   6838   7056      0      0      0
ATOM    890  CD2 TYR B  91     -16.763  15.862 -13.454  1.00 54.34           C  
ANISOU  890  CD2 TYR B  91     6237   6898   7511      0      0      0
ATOM    891  CE1 TYR B  91     -18.530  16.415 -11.334  1.00 56.06           C  
ANISOU  891  CE1 TYR B  91     6673   7348   7279      0      0      0
ATOM    892  CE2 TYR B  91     -18.103  16.202 -13.725  1.00 56.49           C  
ANISOU  892  CE2 TYR B  91     6360   7387   7717      0      0      0
ATOM    893  CZ  TYR B  91     -18.989  16.472 -12.665  1.00 57.11           C  
ANISOU  893  CZ  TYR B  91     6558   7582   7560      0      0      0
ATOM    894  OH  TYR B  91     -20.291  16.783 -12.927  1.00 61.17           O  
ANISOU  894  OH  TYR B  91     6927   8345   7970      0      0      0
ATOM    895  H   TYR B  91     -12.637  14.297 -11.337  1.00  0.00           H  
ATOM    896  HA  TYR B  91     -15.273  13.438 -10.898  1.00  0.00           H  
ATOM    897  HB3 TYR B  91     -14.231  15.760 -12.581  1.00  0.00           H  
ATOM    898  HB2 TYR B  91     -14.576  15.803 -10.879  1.00  0.00           H  
ATOM    899  HD1 TYR B  91     -16.859  15.993 -10.037  1.00  0.00           H  
ATOM    900  HD2 TYR B  91     -16.093  15.647 -14.273  1.00  0.00           H  
ATOM    901  HE1 TYR B  91     -19.205  16.621 -10.516  1.00  0.00           H  
ATOM    902  HE2 TYR B  91     -18.449  16.248 -14.747  1.00  0.00           H  
ATOM    903  HH  TYR B  91     -20.812  16.916 -12.133  1.00  0.00           H  
ATOM    904  N   ILE B  92     -14.312  13.130 -14.068  1.00 49.69           N  
ANISOU  904  N   ILE B  92     5743   6099   7038      0      0      0
ATOM    905  CA  ILE B  92     -14.621  12.464 -15.334  1.00 50.55           C  
ANISOU  905  CA  ILE B  92     5670   6282   7256      0      0      0
ATOM    906  C   ILE B  92     -14.658  10.921 -15.211  1.00 49.07           C  
ANISOU  906  C   ILE B  92     5462   6270   6913      0      0      0
ATOM    907  O   ILE B  92     -15.512  10.285 -15.826  1.00 49.87           O  
ANISOU  907  O   ILE B  92     5399   6585   6966      0      0      0
ATOM    908  CB  ILE B  92     -13.628  12.916 -16.447  1.00 51.35           C  
ANISOU  908  CB  ILE B  92     5805   6131   7576      0      0      0
ATOM    909  CG1 ILE B  92     -13.824  14.418 -16.768  1.00 53.45           C  
ANISOU  909  CG1 ILE B  92     6127   6179   8001      0      0      0
ATOM    910  CG2 ILE B  92     -13.675  12.097 -17.756  1.00 52.28           C  
ANISOU  910  CG2 ILE B  92     5727   6344   7793      0      0      0
ATOM    911  CD1 ILE B  92     -12.611  15.070 -17.449  1.00 54.65           C  
ANISOU  911  CD1 ILE B  92     6509   5980   8277      0      0      0
ATOM    912  H   ILE B  92     -13.433  13.633 -14.021  1.00  0.00           H  
ATOM    913  HA  ILE B  92     -15.624  12.775 -15.630  1.00  0.00           H  
ATOM    914  HB  ILE B  92     -12.622  12.797 -16.041  1.00  0.00           H  
ATOM    915 HG13 ILE B  92     -14.037  14.985 -15.862  1.00  0.00           H  
ATOM    916 HG12 ILE B  92     -14.707  14.544 -17.396  1.00  0.00           H  
ATOM    917 HG21 ILE B  92     -13.005  12.509 -18.510  1.00  0.00           H  
ATOM    918 HG22 ILE B  92     -13.362  11.066 -17.603  1.00  0.00           H  
ATOM    919 HG23 ILE B  92     -14.680  12.083 -18.180  1.00  0.00           H  
ATOM    920 HD11 ILE B  92     -12.615  16.149 -17.292  1.00  0.00           H  
ATOM    921 HD12 ILE B  92     -11.671  14.689 -17.049  1.00  0.00           H  
ATOM    922 HD13 ILE B  92     -12.616  14.894 -18.525  1.00  0.00           H  
ATOM    923  N   LEU B  93     -13.770  10.349 -14.390  1.00 47.22           N  
ANISOU  923  N   LEU B  93     5386   5961   6595      0      0      0
ATOM    924  CA  LEU B  93     -13.676   8.906 -14.155  1.00 46.24           C  
ANISOU  924  CA  LEU B  93     5293   5943   6332      0      0      0
ATOM    925  C   LEU B  93     -14.750   8.348 -13.196  1.00 46.60           C  
ANISOU  925  C   LEU B  93     5445   6122   6139      0      0      0
ATOM    926  O   LEU B  93     -14.971   7.134 -13.201  1.00 46.80           O  
ANISOU  926  O   LEU B  93     5505   6242   6035      0      0      0
ATOM    927  CB  LEU B  93     -12.250   8.588 -13.660  1.00 44.64           C  
ANISOU  927  CB  LEU B  93     5208   5629   6126      0      0      0
ATOM    928  CG  LEU B  93     -11.189   8.596 -14.786  1.00 44.87           C  
ANISOU  928  CG  LEU B  93     5197   5563   6290      0      0      0
ATOM    929  CD1 LEU B  93      -9.777   8.943 -14.288  1.00 43.37           C  
ANISOU  929  CD1 LEU B  93     5113   5286   6081      0      0      0
ATOM    930  CD2 LEU B  93     -11.199   7.279 -15.580  1.00 45.41           C  
ANISOU  930  CD2 LEU B  93     5177   5745   6331      0      0      0
ATOM    931  H   LEU B  93     -13.070  10.932 -13.942  1.00  0.00           H  
ATOM    932  HA  LEU B  93     -13.834   8.391 -15.103  1.00  0.00           H  
ATOM    933  HB3 LEU B  93     -12.224   7.613 -13.175  1.00  0.00           H  
ATOM    934  HB2 LEU B  93     -11.991   9.302 -12.876  1.00  0.00           H  
ATOM    935  HG  LEU B  93     -11.466   9.397 -15.475  1.00  0.00           H  
ATOM    936 HD11 LEU B  93      -9.309   9.655 -14.964  1.00  0.00           H  
ATOM    937 HD12 LEU B  93      -9.785   9.400 -13.299  1.00  0.00           H  
ATOM    938 HD13 LEU B  93      -9.118   8.076 -14.240  1.00  0.00           H  
ATOM    939 HD21 LEU B  93     -10.952   7.456 -16.626  1.00  0.00           H  
ATOM    940 HD22 LEU B  93     -10.478   6.557 -15.195  1.00  0.00           H  
ATOM    941 HD23 LEU B  93     -12.177   6.803 -15.550  1.00  0.00           H  
ATOM    942  N   THR B  94     -15.397   9.209 -12.400  1.00 47.33           N  
ANISOU  942  N   THR B  94     5631   6206   6145      0      0      0
ATOM    943  CA  THR B  94     -16.428   8.835 -11.421  1.00 48.09           C  
ANISOU  943  CA  THR B  94     5919   6393   5960      0      0      0
ATOM    944  C   THR B  94     -17.824   9.384 -11.800  1.00 50.55           C  
ANISOU  944  C   THR B  94     6129   6901   6177      0      0      0
ATOM    945  O   THR B  94     -18.785   9.163 -11.065  1.00 51.98           O  
ANISOU  945  O   THR B  94     6506   7167   6075      0      0      0
ATOM    946  CB  THR B  94     -16.052   9.367 -10.014  1.00 47.57           C  
ANISOU  946  CB  THR B  94     6078   6213   5782      0      0      0
ATOM    947  OG1 THR B  94     -15.864  10.775 -10.021  1.00 47.64           O  
ANISOU  947  OG1 THR B  94     5997   6186   5920      0      0      0
ATOM    948  CG2 THR B  94     -14.775   8.705  -9.472  1.00 46.04           C  
ANISOU  948  CG2 THR B  94     5951   5900   5643      0      0      0
ATOM    949  H   THR B  94     -15.131  10.186 -12.402  1.00  0.00           H  
ATOM    950  HA  THR B  94     -16.535   7.750 -11.362  1.00  0.00           H  
ATOM    951  HB  THR B  94     -16.861   9.146  -9.314  1.00  0.00           H  
ATOM    952  HG1 THR B  94     -14.963  10.949 -10.347  1.00  0.00           H  
ATOM    953 HG21 THR B  94     -14.566   9.030  -8.454  1.00  0.00           H  
ATOM    954 HG22 THR B  94     -14.888   7.621  -9.440  1.00  0.00           H  
ATOM    955 HG23 THR B  94     -13.898   8.925 -10.080  1.00  0.00           H  
ATOM    956  N   HIS B  95     -17.939  10.031 -12.964  1.00 51.51           N  
ANISOU  956  N   HIS B  95     5956   7095   6521      0      0      0
ATOM    957  CA  HIS B  95     -19.194  10.432 -13.607  1.00 54.28           C  
ANISOU  957  CA  HIS B  95     6105   7696   6823      0      0      0
ATOM    958  C   HIS B  95     -19.229   9.840 -15.026  1.00 55.25           C  
ANISOU  958  C   HIS B  95     5904   7979   7110      0      0      0
ATOM    959  O   HIS B  95     -18.260   9.211 -15.447  1.00 53.71           O  
ANISOU  959  O   HIS B  95     5695   7673   7039      0      0      0
ATOM    960  CB  HIS B  95     -19.336  11.974 -13.619  1.00 55.66           C  
ANISOU  960  CB  HIS B  95     6194   7820   7134      0      0      0
ATOM    961  CG  HIS B  95     -19.551  12.606 -12.263  1.00 55.63           C  
ANISOU  961  CG  HIS B  95     6470   7736   6929      0      0      0
ATOM    962  ND1 HIS B  95     -18.570  12.665 -11.289  1.00 53.78           N  
ANISOU  962  ND1 HIS B  95     6430   7270   6732      0      0      0
ATOM    963  CD2 HIS B  95     -20.654  13.215 -11.706  1.00 57.46           C  
ANISOU  963  CD2 HIS B  95     6814   8119   6899      0      0      0
ATOM    964  CE1 HIS B  95     -19.102  13.257 -10.219  1.00 54.67           C  
ANISOU  964  CE1 HIS B  95     6744   7391   6636      0      0      0
ATOM    965  NE2 HIS B  95     -20.365  13.625 -10.402  1.00 57.13           N  
ANISOU  965  NE2 HIS B  95     7039   7916   6752      0      0      0
ATOM    966  H   HIS B  95     -17.113  10.127 -13.540  1.00  0.00           H  
ATOM    967  HA  HIS B  95     -20.047  10.008 -13.074  1.00  0.00           H  
ATOM    968  HB3 HIS B  95     -20.187  12.267 -14.235  1.00  0.00           H  
ATOM    969  HB2 HIS B  95     -18.468  12.434 -14.091  1.00  0.00           H  
ATOM    970  HD1 HIS B  95     -17.627  12.309 -11.373  1.00  0.00           H  
ATOM    971  HD2 HIS B  95     -21.630  13.383 -12.136  1.00  0.00           H  
ATOM    972  HE1 HIS B  95     -18.558  13.429  -9.302  1.00  0.00           H  
ATOM    973  N   PHE B  96     -20.352  10.044 -15.738  1.00 58.17           N  
ANISOU  973  N   PHE B  96     5995   8640   7466      0      0      0
ATOM    974  CA  PHE B  96     -20.590   9.620 -17.128  1.00 59.97           C  
ANISOU  974  CA  PHE B  96     5832   9099   7855      0      0      0
ATOM    975  C   PHE B  96     -20.611   8.082 -17.264  1.00 59.11           C  
ANISOU  975  C   PHE B  96     5765   9120   7575      0      0      0
ATOM    976  O   PHE B  96     -19.928   7.534 -18.129  1.00 58.91           O  
ANISOU  976  O   PHE B  96     5559   9100   7723      0      0      0
ATOM    977  CB  PHE B  96     -19.575  10.282 -18.103  1.00 59.96           C  
ANISOU  977  CB  PHE B  96     5671   8871   8241      0      0      0
ATOM    978  CG  PHE B  96     -19.439  11.791 -17.982  1.00 60.76           C  
ANISOU  978  CG  PHE B  96     5833   8745   8507      0      0      0
ATOM    979  CD1 PHE B  96     -18.366  12.351 -17.254  1.00 58.42           C  
ANISOU  979  CD1 PHE B  96     5850   8076   8273      0      0      0
ATOM    980  CD2 PHE B  96     -20.455  12.640 -18.468  1.00 64.96           C  
ANISOU  980  CD2 PHE B  96     6098   9458   9124      0      0      0
ATOM    981  CE1 PHE B  96     -18.296  13.724 -17.062  1.00 59.47           C  
ANISOU  981  CE1 PHE B  96     6066   7993   8538      0      0      0
ATOM    982  CE2 PHE B  96     -20.366  14.011 -18.267  1.00 66.01           C  
ANISOU  982  CE2 PHE B  96     6316   9357   9410      0      0      0
ATOM    983  CZ  PHE B  96     -19.291  14.550 -17.569  1.00 63.29           C  
ANISOU  983  CZ  PHE B  96     6322   8612   9113      0      0      0
ATOM    984  H   PHE B  96     -21.102  10.572 -15.317  1.00  0.00           H  
ATOM    985  HA  PHE B  96     -21.587   9.974 -17.390  1.00  0.00           H  
ATOM    986  HB3 PHE B  96     -19.878  10.064 -19.128  1.00  0.00           H  
ATOM    987  HB2 PHE B  96     -18.583   9.840 -17.992  1.00  0.00           H  
ATOM    988  HD1 PHE B  96     -17.598  11.715 -16.840  1.00  0.00           H  
ATOM    989  HD2 PHE B  96     -21.304  12.227 -18.994  1.00  0.00           H  
ATOM    990  HE1 PHE B  96     -17.473  14.149 -16.508  1.00  0.00           H  
ATOM    991  HE2 PHE B  96     -21.140  14.661 -18.645  1.00  0.00           H  
ATOM    992  HZ  PHE B  96     -19.233  15.617 -17.412  1.00  0.00           H  
ATOM    993  N   LYS B  97     -21.376   7.411 -16.383  1.00 59.08           N  
ANISOU  993  N   LYS B  97     6041   9198   7210      0      0      0
ATOM    994  CA  LYS B  97     -21.421   5.950 -16.227  1.00 58.70           C  
ANISOU  994  CA  LYS B  97     6134   9226   6943      0      0      0
ATOM    995  C   LYS B  97     -21.793   5.179 -17.511  1.00 60.77           C  
ANISOU  995  C   LYS B  97     5968   9850   7272      0      0      0
ATOM    996  O   LYS B  97     -21.220   4.116 -17.748  1.00 60.05           O  
ANISOU  996  O   LYS B  97     5897   9757   7160      0      0      0
ATOM    997  CB  LYS B  97     -22.341   5.553 -15.052  1.00 59.99           C  
ANISOU  997  CB  LYS B  97     6699   9425   6668      0      0      0
ATOM    998  CG  LYS B  97     -22.288   4.061 -14.661  1.00 59.67           C  
ANISOU  998  CG  LYS B  97     7019   9260   6394      0      0      0
ATOM    999  CD  LYS B  97     -23.085   3.751 -13.387  1.00 62.13           C  
ANISOU  999  CD  LYS B  97     7817   9549   6241      0      0      0
ATOM   1000  CE  LYS B  97     -23.070   2.280 -12.948  1.00  0.00           C  
ATOM   1001  NZ  LYS B  97     -23.849   2.037 -11.721  1.00  0.00           N1+
ATOM   1002  H   LYS B  97     -21.911   7.935 -15.707  1.00  0.00           H  
ATOM   1003  HA  LYS B  97     -20.405   5.650 -15.963  1.00  0.00           H  
ATOM   1004  HB3 LYS B  97     -23.370   5.831 -15.288  1.00  0.00           H  
ATOM   1005  HB2 LYS B  97     -22.070   6.149 -14.182  1.00  0.00           H  
ATOM   1006  HG3 LYS B  97     -21.250   3.759 -14.513  1.00  0.00           H  
ATOM   1007  HG2 LYS B  97     -22.672   3.442 -15.473  1.00  0.00           H  
ATOM   1008  HD2 LYS B  97     -22.701   4.309 -12.533  1.00  0.00           H  
ATOM   1009  HD3 LYS B  97     -24.138   4.005 -13.508  1.00  0.00           H  
ATOM   1010  HE2 LYS B  97     -23.494   1.660 -13.737  1.00  0.00           H  
ATOM   1011  HE3 LYS B  97     -22.043   1.969 -12.754  1.00  0.00           H  
ATOM   1012  HZ1 LYS B  97     -23.803   1.057 -11.481  1.00  0.00           H  
ATOM   1013  HZ2 LYS B  97     -23.468   2.587 -10.965  1.00  0.00           H  
ATOM   1014  HZ3 LYS B  97     -24.812   2.301 -11.876  1.00  0.00           H  
ATOM   1015  N   GLY B  98     -22.713   5.734 -18.321  1.00 63.99           N  
ANISOU 1015  N   GLY B  98     5964  10593   7758      0      0      0
ATOM   1016  CA  GLY B  98     -23.162   5.135 -19.580  1.00 66.54           C  
ANISOU 1016  CA  GLY B  98     5778  11324   8180      0      0      0
ATOM   1017  C   GLY B  98     -22.097   5.238 -20.684  1.00 65.30           C  
ANISOU 1017  C   GLY B  98     5398  11018   8393      0      0      0
ATOM   1018  O   GLY B  98     -22.016   4.339 -21.521  1.00 65.80           O  
ANISOU 1018  O   GLY B  98     5276  11265   8461      0      0      0
ATOM   1019  H   GLY B  98     -23.131   6.614 -18.057  1.00  0.00           H  
ATOM   1020  HA3 GLY B  98     -24.063   5.650 -19.913  1.00  0.00           H  
ATOM   1021  HA2 GLY B  98     -23.432   4.090 -19.421  1.00  0.00           H  
ATOM   1022  N   VAL B  99     -21.262   6.294 -20.665  1.00 63.75           N  
ANISOU 1022  N   VAL B  99     5262  10481   8477      0      0      0
ATOM   1023  CA  VAL B  99     -20.124   6.469 -21.573  1.00 62.86           C  
ANISOU 1023  CA  VAL B  99     5055  10150   8680      0      0      0
ATOM   1024  C   VAL B  99     -18.988   5.484 -21.235  1.00 59.35           C  
ANISOU 1024  C   VAL B  99     4929   9486   8134      0      0      0
ATOM   1025  O   VAL B  99     -18.416   4.899 -22.153  1.00 59.71           O  
ANISOU 1025  O   VAL B  99     4826   9590   8273      0      0      0
ATOM   1026  CB  VAL B  99     -19.559   7.921 -21.540  1.00 62.50           C  
ANISOU 1026  CB  VAL B  99     5117   9732   8898      0      0      0
ATOM   1027  CG1 VAL B  99     -18.302   8.139 -22.410  1.00 62.34           C  
ANISOU 1027  CG1 VAL B  99     5114   9433   9139      0      0      0
ATOM   1028  CG2 VAL B  99     -20.636   8.950 -21.928  1.00 66.17           C  
ANISOU 1028  CG2 VAL B  99     5243  10407   9490      0      0      0
ATOM   1029  H   VAL B  99     -21.358   6.990 -19.940  1.00  0.00           H  
ATOM   1030  HA  VAL B  99     -20.463   6.257 -22.590  1.00  0.00           H  
ATOM   1031  HB  VAL B  99     -19.262   8.150 -20.517  1.00  0.00           H  
ATOM   1032 HG11 VAL B  99     -18.012   9.190 -22.424  1.00  0.00           H  
ATOM   1033 HG12 VAL B  99     -17.439   7.586 -22.036  1.00  0.00           H  
ATOM   1034 HG13 VAL B  99     -18.478   7.830 -23.441  1.00  0.00           H  
ATOM   1035 HG21 VAL B  99     -20.240   9.966 -21.901  1.00  0.00           H  
ATOM   1036 HG22 VAL B  99     -21.013   8.767 -22.935  1.00  0.00           H  
ATOM   1037 HG23 VAL B  99     -21.485   8.923 -21.244  1.00  0.00           H  
ATOM   1038  N   TRP B 100     -18.727   5.280 -19.937  1.00 56.30           N  
ANISOU 1038  N   TRP B 100     4968   8871   7553      0      0      0
ATOM   1039  CA  TRP B 100     -17.746   4.301 -19.480  1.00 53.24           C  
ANISOU 1039  CA  TRP B 100     4878   8277   7074      0      0      0
ATOM   1040  C   TRP B 100     -18.165   2.849 -19.743  1.00 54.09           C  
ANISOU 1040  C   TRP B 100     4936   8636   6981      0      0      0
ATOM   1041  O   TRP B 100     -17.306   2.051 -20.111  1.00 52.53           O  
ANISOU 1041  O   TRP B 100     4809   8357   6793      0      0      0
ATOM   1042  CB  TRP B 100     -17.378   4.524 -18.013  1.00 50.57           C  
ANISOU 1042  CB  TRP B 100     4961   7662   6593      0      0      0
ATOM   1043  CG  TRP B 100     -16.550   5.745 -17.765  1.00 48.94           C  
ANISOU 1043  CG  TRP B 100     4843   7176   6576      0      0      0
ATOM   1044  CD1 TRP B 100     -16.936   6.850 -17.095  1.00 48.78           C  
ANISOU 1044  CD1 TRP B 100     4923   7073   6537      0      0      0
ATOM   1045  CD2 TRP B 100     -15.196   6.016 -18.234  1.00 47.71           C  
ANISOU 1045  CD2 TRP B 100     4713   6792   6623      0      0      0
ATOM   1046  NE1 TRP B 100     -15.905   7.765 -17.074  1.00 47.91           N  
ANISOU 1046  NE1 TRP B 100     4887   6698   6617      0      0      0
ATOM   1047  CE2 TRP B 100     -14.808   7.310 -17.774  1.00 47.38           C  
ANISOU 1047  CE2 TRP B 100     4796   6530   6677      0      0      0
ATOM   1048  CE3 TRP B 100     -14.257   5.298 -19.010  1.00 47.66           C  
ANISOU 1048  CE3 TRP B 100     4667   6751   6692      0      0      0
ATOM   1049  CZ2 TRP B 100     -13.548   7.859 -18.063  1.00 46.91           C  
ANISOU 1049  CZ2 TRP B 100     4845   6206   6773      0      0      0
ATOM   1050  CZ3 TRP B 100     -12.994   5.844 -19.312  1.00 47.15           C  
ANISOU 1050  CZ3 TRP B 100     4723   6424   6769      0      0      0
ATOM   1051  CH2 TRP B 100     -12.638   7.122 -18.842  1.00 46.86           C  
ANISOU 1051  CH2 TRP B 100     4832   6160   6813      0      0      0
ATOM   1052  H   TRP B 100     -19.197   5.843 -19.237  1.00  0.00           H  
ATOM   1053  HA  TRP B 100     -16.837   4.455 -20.061  1.00  0.00           H  
ATOM   1054  HB3 TRP B 100     -16.793   3.676 -17.653  1.00  0.00           H  
ATOM   1055  HB2 TRP B 100     -18.284   4.555 -17.408  1.00  0.00           H  
ATOM   1056  HD1 TRP B 100     -17.905   6.978 -16.637  1.00  0.00           H  
ATOM   1057  HE1 TRP B 100     -15.988   8.683 -16.617  1.00  0.00           H  
ATOM   1058  HE3 TRP B 100     -14.511   4.313 -19.372  1.00  0.00           H  
ATOM   1059  HZ2 TRP B 100     -13.281   8.836 -17.691  1.00  0.00           H  
ATOM   1060  HZ3 TRP B 100     -12.288   5.270 -19.891  1.00  0.00           H  
ATOM   1061  HH2 TRP B 100     -11.666   7.533 -19.073  1.00  0.00           H  
ATOM   1062  N   ASN B 101     -19.465   2.533 -19.630  1.00 56.75           N  
ANISOU 1062  N   ASN B 101     5165   9287   7112      0      0      0
ATOM   1063  CA  ASN B 101     -20.006   1.211 -19.954  1.00 58.47           C  
ANISOU 1063  CA  ASN B 101     5329   9779   7109      0      0      0
ATOM   1064  C   ASN B 101     -19.718   0.806 -21.415  1.00 60.11           C  
ANISOU 1064  C   ASN B 101     5083  10244   7512      0      0      0
ATOM   1065  O   ASN B 101     -19.327  -0.336 -21.650  1.00 59.75           O  
ANISOU 1065  O   ASN B 101     5064  10264   7374      0      0      0
ATOM   1066  CB  ASN B 101     -21.521   1.179 -19.642  1.00 61.78           C  
ANISOU 1066  CB  ASN B 101     5725  10519   7230      0      0      0
ATOM   1067  CG  ASN B 101     -22.123  -0.231 -19.618  1.00 63.86           C  
ANISOU 1067  CG  ASN B 101     6112  10976   7176      0      0      0
ATOM   1068  OD1 ASN B 101     -21.509  -1.174 -19.122  1.00 62.51           O  
ANISOU 1068  OD1 ASN B 101     6340  10522   6887      0      0      0
ATOM   1069  ND2 ASN B 101     -23.339  -0.379 -20.145  1.00 68.65           N  
ANISOU 1069  ND2 ASN B 101     6369  12077   7637      0      0      0
ATOM   1070  H   ASN B 101     -20.134   3.239 -19.351  1.00  0.00           H  
ATOM   1071  HA  ASN B 101     -19.497   0.477 -19.326  1.00  0.00           H  
ATOM   1072  HB3 ASN B 101     -22.069   1.818 -20.336  1.00  0.00           H  
ATOM   1073  HB2 ASN B 101     -21.691   1.594 -18.648  1.00  0.00           H  
ATOM   1074 HD22 ASN B 101     -23.781  -1.287 -20.145  1.00  0.00           H  
ATOM   1075 HD21 ASN B 101     -23.828   0.411 -20.541  1.00  0.00           H  
ATOM   1076  N   ILE B 102     -19.850   1.760 -22.352  1.00 62.07           N  
ANISOU 1076  N   ILE B 102     4933  10619   8032      0      0      0
ATOM   1077  CA  ILE B 102     -19.501   1.595 -23.765  1.00 64.17           C  
ANISOU 1077  CA  ILE B 102     4791  11066   8526      0      0      0
ATOM   1078  C   ILE B 102     -17.985   1.381 -23.971  1.00 61.31           C  
ANISOU 1078  C   ILE B 102     4695  10317   8282      0      0      0
ATOM   1079  O   ILE B 102     -17.605   0.464 -24.697  1.00 61.67           O  
ANISOU 1079  O   ILE B 102     4671  10468   8294      0      0      0
ATOM   1080  CB  ILE B 102     -19.993   2.812 -24.609  1.00 67.66           C  
ANISOU 1080  CB  ILE B 102     4791  11661   9255      0      0      0
ATOM   1081  CG1 ILE B 102     -21.539   2.881 -24.624  1.00 71.41           C  
ANISOU 1081  CG1 ILE B 102     4911  12633   9588      0      0      0
ATOM   1082  CG2 ILE B 102     -19.450   2.874 -26.056  1.00 70.10           C  
ANISOU 1082  CG2 ILE B 102     4753  12064   9819      0      0      0
ATOM   1083  CD1 ILE B 102     -22.098   4.259 -25.008  1.00 73.72           C  
ANISOU 1083  CD1 ILE B 102     4899  12995  10118      0      0      0
ATOM   1084  H   ILE B 102     -20.168   2.680 -22.079  1.00  0.00           H  
ATOM   1085  HA  ILE B 102     -20.011   0.701 -24.129  1.00  0.00           H  
ATOM   1086  HB  ILE B 102     -19.641   3.713 -24.107  1.00  0.00           H  
ATOM   1087 HG13 ILE B 102     -21.945   2.622 -23.646  1.00  0.00           H  
ATOM   1088 HG12 ILE B 102     -21.930   2.126 -25.307  1.00  0.00           H  
ATOM   1089 HG21 ILE B 102     -19.878   3.712 -26.605  1.00  0.00           H  
ATOM   1090 HG22 ILE B 102     -18.370   3.012 -26.088  1.00  0.00           H  
ATOM   1091 HG23 ILE B 102     -19.691   1.964 -26.606  1.00  0.00           H  
ATOM   1092 HD11 ILE B 102     -23.098   4.399 -24.595  1.00  0.00           H  
ATOM   1093 HD12 ILE B 102     -21.474   5.070 -24.630  1.00  0.00           H  
ATOM   1094 HD13 ILE B 102     -22.171   4.368 -26.090  1.00  0.00           H  
ATOM   1095  N   VAL B 103     -17.160   2.206 -23.303  1.00 58.94           N  
ANISOU 1095  N   VAL B 103     4705   9600   8091      0      0      0
ATOM   1096  CA  VAL B 103     -15.694   2.174 -23.354  1.00 56.57           C  
ANISOU 1096  CA  VAL B 103     4685   8943   7866      0      0      0
ATOM   1097  C   VAL B 103     -15.070   0.883 -22.784  1.00 54.18           C  
ANISOU 1097  C   VAL B 103     4623   8617   7345      0      0      0
ATOM   1098  O   VAL B 103     -14.102   0.393 -23.362  1.00 54.02           O  
ANISOU 1098  O   VAL B 103     4605   8579   7343      0      0      0
ATOM   1099  CB  VAL B 103     -15.105   3.422 -22.630  1.00 54.68           C  
ANISOU 1099  CB  VAL B 103     4753   8306   7718      0      0      0
ATOM   1100  CG1 VAL B 103     -13.640   3.330 -22.161  1.00 52.26           C  
ANISOU 1100  CG1 VAL B 103     4760   7690   7406      0      0      0
ATOM   1101  CG2 VAL B 103     -15.286   4.684 -23.491  1.00 57.67           C  
ANISOU 1101  CG2 VAL B 103     4941   8621   8349      0      0      0
ATOM   1102  H   VAL B 103     -17.561   2.931 -22.723  1.00  0.00           H  
ATOM   1103  HA  VAL B 103     -15.412   2.223 -24.408  1.00  0.00           H  
ATOM   1104  HB  VAL B 103     -15.695   3.577 -21.728  1.00  0.00           H  
ATOM   1105 HG11 VAL B 103     -13.330   4.284 -21.741  1.00  0.00           H  
ATOM   1106 HG12 VAL B 103     -13.498   2.588 -21.374  1.00  0.00           H  
ATOM   1107 HG13 VAL B 103     -12.967   3.090 -22.984  1.00  0.00           H  
ATOM   1108 HG21 VAL B 103     -14.978   5.579 -22.949  1.00  0.00           H  
ATOM   1109 HG22 VAL B 103     -14.690   4.626 -24.403  1.00  0.00           H  
ATOM   1110 HG23 VAL B 103     -16.324   4.825 -23.789  1.00  0.00           H  
ATOM   1111  N   ASN B 104     -15.636   0.349 -21.687  1.00 52.61           N  
ANISOU 1111  N   ASN B 104     4653   8404   6931      0      0      0
ATOM   1112  CA  ASN B 104     -15.192  -0.894 -21.041  1.00 50.91           C  
ANISOU 1112  CA  ASN B 104     4701   8130   6513      0      0      0
ATOM   1113  C   ASN B 104     -15.469  -2.139 -21.902  1.00 52.94           C  
ANISOU 1113  C   ASN B 104     4744   8697   6675      0      0      0
ATOM   1114  O   ASN B 104     -14.680  -3.082 -21.846  1.00 51.90           O  
ANISOU 1114  O   ASN B 104     4801   8499   6418      0      0      0
ATOM   1115  CB  ASN B 104     -15.865  -1.048 -19.655  1.00 49.99           C  
ANISOU 1115  CB  ASN B 104     4905   7916   6173      0      0      0
ATOM   1116  CG  ASN B 104     -15.449  -0.000 -18.616  1.00 47.69           C  
ANISOU 1116  CG  ASN B 104     4857   7318   5946      0      0      0
ATOM   1117  OD1 ASN B 104     -14.359   0.566 -18.677  1.00 45.68           O  
ANISOU 1117  OD1 ASN B 104     4610   6877   5868      0      0      0
ATOM   1118  ND2 ASN B 104     -16.323   0.248 -17.638  1.00 46.87           N  
ANISOU 1118  ND2 ASN B 104     4973   7169   5666      0      0      0
ATOM   1119  H   ASN B 104     -16.414   0.827 -21.248  1.00  0.00           H  
ATOM   1120  HA  ASN B 104     -14.114  -0.802 -20.906  1.00  0.00           H  
ATOM   1121  HB3 ASN B 104     -15.608  -2.019 -19.231  1.00  0.00           H  
ATOM   1122  HB2 ASN B 104     -16.951  -1.038 -19.767  1.00  0.00           H  
ATOM   1123 HD22 ASN B 104     -16.117   0.927 -16.917  1.00  0.00           H  
ATOM   1124 HD21 ASN B 104     -17.210  -0.233 -17.615  1.00  0.00           H  
ATOM   1125  N   ASN B 105     -16.558  -2.105 -22.692  1.00 56.32           N  
ANISOU 1125  N   ASN B 105     4753   9483   7165      0      0      0
ATOM   1126  CA  ASN B 105     -16.961  -3.156 -23.633  1.00 59.05           C  
ANISOU 1126  CA  ASN B 105     4816  10205   7417      0      0      0
ATOM   1127  C   ASN B 105     -16.305  -3.013 -25.023  1.00 60.69           C  
ANISOU 1127  C   ASN B 105     4706  10528   7825      0      0      0
ATOM   1128  O   ASN B 105     -16.595  -3.839 -25.887  1.00 63.15           O  
ANISOU 1128  O   ASN B 105     4737  11182   8074      0      0      0
ATOM   1129  CB  ASN B 105     -18.508  -3.173 -23.716  1.00 62.34           C  
ANISOU 1129  CB  ASN B 105     4948  11040   7699      0      0      0
ATOM   1130  CG  ASN B 105     -19.166  -3.813 -22.487  1.00 62.15           C  
ANISOU 1130  CG  ASN B 105     5329  10943   7341      0      0      0
ATOM   1131  OD1 ASN B 105     -18.845  -4.942 -22.125  1.00 62.04           O  
ANISOU 1131  OD1 ASN B 105     5585  10846   7139      0      0      0
ATOM   1132  ND2 ASN B 105     -20.108  -3.115 -21.852  1.00 62.85           N  
ANISOU 1132  ND2 ASN B 105     5504  11035   7341      0      0      0
ATOM   1133  H   ASN B 105     -17.147  -1.284 -22.675  1.00  0.00           H  
ATOM   1134  HA  ASN B 105     -16.624  -4.101 -23.204  1.00  0.00           H  
ATOM   1135  HB3 ASN B 105     -18.834  -3.778 -24.563  1.00  0.00           H  
ATOM   1136  HB2 ASN B 105     -18.897  -2.169 -23.897  1.00  0.00           H  
ATOM   1137 HD22 ASN B 105     -20.572  -3.507 -21.046  1.00  0.00           H  
ATOM   1138 HD21 ASN B 105     -20.321  -2.168 -22.134  1.00  0.00           H  
ATOM   1139  N   ILE B 105A    -15.412  -2.025 -25.213  1.00 59.95           N  
ANISOU 1139  N   ILE B 105A    4692  10138   7948      0      0      0
ATOM   1140  CA  ILE B 105A    -14.561  -1.884 -26.396  1.00 61.57           C  
ANISOU 1140  CA  ILE B 105A    4762  10330   8303      0      0      0
ATOM   1141  C   ILE B 105A    -13.101  -2.085 -25.918  1.00 58.57           C  
ANISOU 1141  C   ILE B 105A    4823   9569   7863      0      0      0
ATOM   1142  O   ILE B 105A    -12.543  -1.160 -25.325  1.00 56.92           O  
ANISOU 1142  O   ILE B 105A    4878   9011   7737      0      0      0
ATOM   1143  CB  ILE B 105A    -14.726  -0.482 -27.059  1.00 64.33           C  
ANISOU 1143  CB  ILE B 105A    4885  10623   8933      0      0      0
ATOM   1144  CG1 ILE B 105A    -16.160  -0.302 -27.615  1.00 67.31           C  
ANISOU 1144  CG1 ILE B 105A    4792  11414   9368      0      0      0
ATOM   1145  CG2 ILE B 105A    -13.704  -0.221 -28.191  1.00 67.02           C  
ANISOU 1145  CG2 ILE B 105A    5132  10935   9398      0      0      0
ATOM   1146  CD1 ILE B 105A    -16.557   1.159 -27.866  1.00 68.94           C  
ANISOU 1146  CD1 ILE B 105A    4895  11478   9820      0      0      0
ATOM   1147  H   ILE B 105A    -15.227  -1.374 -24.462  1.00  0.00           H  
ATOM   1148  HA  ILE B 105A    -14.827  -2.610 -27.164  1.00  0.00           H  
ATOM   1149  HB  ILE B 105A    -14.576   0.278 -26.290  1.00  0.00           H  
ATOM   1150 HG13 ILE B 105A    -16.894  -0.726 -26.931  1.00  0.00           H  
ATOM   1151 HG12 ILE B 105A    -16.270  -0.873 -28.537  1.00  0.00           H  
ATOM   1152 HG21 ILE B 105A    -13.892   0.728 -28.689  1.00  0.00           H  
ATOM   1153 HG22 ILE B 105A    -12.679  -0.181 -27.829  1.00  0.00           H  
ATOM   1154 HG23 ILE B 105A    -13.755  -1.000 -28.952  1.00  0.00           H  
ATOM   1155 HD11 ILE B 105A    -17.637   1.246 -27.987  1.00  0.00           H  
ATOM   1156 HD12 ILE B 105A    -16.270   1.800 -27.033  1.00  0.00           H  
ATOM   1157 HD13 ILE B 105A    -16.096   1.549 -28.773  1.00  0.00           H  
ATOM   1158  N   PRO B 106     -12.516  -3.292 -26.133  1.00 58.07           N  
ANISOU 1158  N   PRO B 106     4827   9602   7636      0      0      0
ATOM   1159  CA  PRO B 106     -11.167  -3.640 -25.637  1.00 55.44           C  
ANISOU 1159  CA  PRO B 106     4876   8988   7200      0      0      0
ATOM   1160  C   PRO B 106     -10.014  -2.698 -26.021  1.00 55.61           C  
ANISOU 1160  C   PRO B 106     5083   8710   7336      0      0      0
ATOM   1161  O   PRO B 106      -9.105  -2.533 -25.210  1.00 53.39           O  
ANISOU 1161  O   PRO B 106     5123   8151   7012      0      0      0
ATOM   1162  CB  PRO B 106     -10.918  -5.058 -26.176  1.00 56.42           C  
ANISOU 1162  CB  PRO B 106     4910   9363   7164      0      0      0
ATOM   1163  CG  PRO B 106     -12.304  -5.650 -26.326  1.00 58.37           C  
ANISOU 1163  CG  PRO B 106     4844   9977   7357      0      0      0
ATOM   1164  CD  PRO B 106     -13.141  -4.457 -26.767  1.00 60.36           C  
ANISOU 1164  CD  PRO B 106     4808  10316   7812      0      0      0
ATOM   1165  HA  PRO B 106     -11.236  -3.682 -24.548  1.00  0.00           H  
ATOM   1166  HB3 PRO B 106     -10.284  -5.653 -25.518  1.00  0.00           H  
ATOM   1167  HB2 PRO B 106     -10.436  -5.023 -27.155  1.00  0.00           H  
ATOM   1168  HG3 PRO B 106     -12.655  -5.999 -25.354  1.00  0.00           H  
ATOM   1169  HG2 PRO B 106     -12.347  -6.490 -27.020  1.00  0.00           H  
ATOM   1170  HD2 PRO B 106     -13.098  -4.333 -27.850  1.00  0.00           H  
ATOM   1171  HD3 PRO B 106     -14.178  -4.613 -26.477  1.00  0.00           H  
ATOM   1172  N   PHE B 107     -10.074  -2.095 -27.223  1.00 58.84           N  
ANISOU 1172  N   PHE B 107     5303   9174   7878      0      0      0
ATOM   1173  CA  PHE B 107      -9.071  -1.150 -27.718  1.00 59.91           C  
ANISOU 1173  CA  PHE B 107     5694   8971   8098      0      0      0
ATOM   1174  C   PHE B 107      -9.058   0.180 -26.943  1.00 58.26           C  
ANISOU 1174  C   PHE B 107     5673   8447   8017      0      0      0
ATOM   1175  O   PHE B 107      -7.976   0.654 -26.598  1.00 57.04           O  
ANISOU 1175  O   PHE B 107     5882   7981   7809      0      0      0
ATOM   1176  CB  PHE B 107      -9.236  -0.956 -29.241  1.00 64.46           C  
ANISOU 1176  CB  PHE B 107     6048   9635   8808      0      0      0
ATOM   1177  CG  PHE B 107      -8.235  -0.009 -29.886  1.00 67.26           C  
ANISOU 1177  CG  PHE B 107     6774   9581   9200      0      0      0
ATOM   1178  CD1 PHE B 107      -6.924  -0.453 -30.161  1.00 68.25           C  
ANISOU 1178  CD1 PHE B 107     7248   9577   9107      0      0      0
ATOM   1179  CD2 PHE B 107      -8.543   1.358 -30.052  1.00 69.91           C  
ANISOU 1179  CD2 PHE B 107     7155   9646   9763      0      0      0
ATOM   1180  CE1 PHE B 107      -5.974   0.437 -30.644  1.00 71.09           C  
ANISOU 1180  CE1 PHE B 107     8037   9535   9440      0      0      0
ATOM   1181  CE2 PHE B 107      -7.579   2.234 -30.535  1.00 72.94           C  
ANISOU 1181  CE2 PHE B 107     7974   9588  10151      0      0      0
ATOM   1182  CZ  PHE B 107      -6.302   1.774 -30.834  1.00 73.57           C  
ANISOU 1182  CZ  PHE B 107     8442   9533   9978      0      0      0
ATOM   1183  H   PHE B 107     -10.852  -2.286 -27.838  1.00  0.00           H  
ATOM   1184  HA  PHE B 107      -8.094  -1.613 -27.561  1.00  0.00           H  
ATOM   1185  HB3 PHE B 107     -10.248  -0.618 -29.470  1.00  0.00           H  
ATOM   1186  HB2 PHE B 107      -9.127  -1.925 -29.731  1.00  0.00           H  
ATOM   1187  HD1 PHE B 107      -6.653  -1.486 -29.994  1.00  0.00           H  
ATOM   1188  HD2 PHE B 107      -9.525   1.730 -29.799  1.00  0.00           H  
ATOM   1189  HE1 PHE B 107      -4.975   0.092 -30.863  1.00  0.00           H  
ATOM   1190  HE2 PHE B 107      -7.820   3.278 -30.669  1.00  0.00           H  
ATOM   1191  HZ  PHE B 107      -5.557   2.462 -31.204  1.00  0.00           H  
ATOM   1192  N   LEU B 108     -10.250   0.734 -26.656  1.00 58.47           N  
ANISOU 1192  N   LEU B 108     5444   8586   8186      0      0      0
ATOM   1193  CA  LEU B 108     -10.418   1.955 -25.862  1.00 57.23           C  
ANISOU 1193  CA  LEU B 108     5436   8168   8139      0      0      0
ATOM   1194  C   LEU B 108     -10.079   1.739 -24.379  1.00 53.21           C  
ANISOU 1194  C   LEU B 108     5188   7550   7481      0      0      0
ATOM   1195  O   LEU B 108      -9.484   2.632 -23.778  1.00 52.10           O  
ANISOU 1195  O   LEU B 108     5312   7122   7362      0      0      0
ATOM   1196  CB  LEU B 108     -11.851   2.510 -26.013  1.00 59.00           C  
ANISOU 1196  CB  LEU B 108     5306   8595   8517      0      0      0
ATOM   1197  CG  LEU B 108     -12.188   3.062 -27.416  1.00 64.04           C  
ANISOU 1197  CG  LEU B 108     5598   9364   9372      0      0      0
ATOM   1198  CD1 LEU B 108     -13.668   3.493 -27.489  1.00 65.82           C  
ANISOU 1198  CD1 LEU B 108     5519   9758   9729      0      0      0
ATOM   1199  CD2 LEU B 108     -11.241   4.198 -27.857  1.00 66.48           C  
ANISOU 1199  CD2 LEU B 108     6179   9263   9818      0      0      0
ATOM   1200  H   LEU B 108     -11.100   0.277 -26.952  1.00  0.00           H  
ATOM   1201  HA  LEU B 108      -9.709   2.695 -26.238  1.00  0.00           H  
ATOM   1202  HB3 LEU B 108     -12.005   3.313 -25.290  1.00  0.00           H  
ATOM   1203  HB2 LEU B 108     -12.565   1.730 -25.743  1.00  0.00           H  
ATOM   1204  HG  LEU B 108     -12.063   2.247 -28.128  1.00  0.00           H  
ATOM   1205 HD11 LEU B 108     -14.141   3.108 -28.391  1.00  0.00           H  
ATOM   1206 HD12 LEU B 108     -14.243   3.123 -26.639  1.00  0.00           H  
ATOM   1207 HD13 LEU B 108     -13.786   4.577 -27.499  1.00  0.00           H  
ATOM   1208 HD21 LEU B 108     -11.765   4.998 -28.382  1.00  0.00           H  
ATOM   1209 HD22 LEU B 108     -10.728   4.656 -27.011  1.00  0.00           H  
ATOM   1210 HD23 LEU B 108     -10.477   3.821 -28.538  1.00  0.00           H  
ATOM   1211  N   ARG B 109     -10.415   0.556 -23.832  1.00 51.49           N  
ANISOU 1211  N   ARG B 109     4897   7556   7108      0      0      0
ATOM   1212  CA  ARG B 109     -10.050   0.158 -22.471  1.00 48.37           C  
ANISOU 1212  CA  ARG B 109     4745   7056   6578      0      0      0
ATOM   1213  C   ARG B 109      -8.531  -0.023 -22.288  1.00 47.24           C  
ANISOU 1213  C   ARG B 109     4870   6715   6364      0      0      0
ATOM   1214  O   ARG B 109      -8.006   0.371 -21.248  1.00 45.59           O  
ANISOU 1214  O   ARG B 109     4855   6326   6141      0      0      0
ATOM   1215  CB  ARG B 109     -10.868  -1.081 -22.039  1.00 47.85           C  
ANISOU 1215  CB  ARG B 109     4615   7217   6348      0      0      0
ATOM   1216  CG  ARG B 109     -10.557  -1.577 -20.610  1.00 45.34           C  
ANISOU 1216  CG  ARG B 109     4572   6755   5901      0      0      0
ATOM   1217  CD  ARG B 109     -11.606  -2.547 -20.049  1.00 45.95           C  
ANISOU 1217  CD  ARG B 109     4657   6988   5814      0      0      0
ATOM   1218  NE  ARG B 109     -11.174  -3.139 -18.774  1.00 43.91           N  
ANISOU 1218  NE  ARG B 109     4700   6543   5440      0      0      0
ATOM   1219  CZ  ARG B 109     -10.781  -4.407 -18.565  1.00 43.82           C  
ANISOU 1219  CZ  ARG B 109     4832   6514   5304      0      0      0
ATOM   1220  NH1 ARG B 109     -10.762  -5.304 -19.562  1.00 45.11           N  
ANISOU 1220  NH1 ARG B 109     4865   6855   5419      0      0      0
ATOM   1221  NH2 ARG B 109     -10.408  -4.786 -17.335  1.00 42.86           N1+
ANISOU 1221  NH2 ARG B 109     4985   6190   5109      0      0      0
ATOM   1222  H   ARG B 109     -10.931  -0.122 -24.378  1.00  0.00           H  
ATOM   1223  HA  ARG B 109     -10.347   0.983 -21.827  1.00  0.00           H  
ATOM   1224  HB3 ARG B 109     -10.705  -1.899 -22.742  1.00  0.00           H  
ATOM   1225  HB2 ARG B 109     -11.927  -0.832 -22.106  1.00  0.00           H  
ATOM   1226  HG3 ARG B 109     -10.609  -0.686 -19.983  1.00  0.00           H  
ATOM   1227  HG2 ARG B 109      -9.544  -1.966 -20.493  1.00  0.00           H  
ATOM   1228  HD3 ARG B 109     -12.021  -3.242 -20.779  1.00  0.00           H  
ATOM   1229  HD2 ARG B 109     -12.446  -1.931 -19.728  1.00  0.00           H  
ATOM   1230  HE  ARG B 109     -11.120  -2.488 -17.999  1.00  0.00           H  
ATOM   1231 HH12 ARG B 109     -10.484  -6.259 -19.389  1.00  0.00           H  
ATOM   1232 HH11 ARG B 109     -11.061  -5.031 -20.486  1.00  0.00           H  
ATOM   1233 HH22 ARG B 109     -10.131  -5.739 -17.146  1.00  0.00           H  
ATOM   1234 HH21 ARG B 109     -10.385  -4.121 -16.572  1.00  0.00           H  
ATOM   1235  N   SER B 110      -7.852  -0.572 -23.308  1.00 48.46           N  
ANISOU 1235  N   SER B 110     5019   6939   6453      0      0      0
ATOM   1236  CA  SER B 110      -6.398  -0.741 -23.336  1.00 48.16           C  
ANISOU 1236  CA  SER B 110     5239   6757   6301      0      0      0
ATOM   1237  C   SER B 110      -5.650   0.599 -23.461  1.00 49.00           C  
ANISOU 1237  C   SER B 110     5561   6574   6483      0      0      0
ATOM   1238  O   SER B 110      -4.646   0.786 -22.777  1.00 47.73           O  
ANISOU 1238  O   SER B 110     5603   6285   6247      0      0      0
ATOM   1239  CB  SER B 110      -6.012  -1.694 -24.484  1.00 50.04           C  
ANISOU 1239  CB  SER B 110     5449   7132   6431      0      0      0
ATOM   1240  OG  SER B 110      -6.419  -3.013 -24.179  1.00 49.59           O  
ANISOU 1240  OG  SER B 110     5254   7324   6265      0      0      0
ATOM   1241  H   SER B 110      -8.354  -0.881 -24.130  1.00  0.00           H  
ATOM   1242  HA  SER B 110      -6.087  -1.196 -22.392  1.00  0.00           H  
ATOM   1243  HB3 SER B 110      -4.933  -1.704 -24.642  1.00  0.00           H  
ATOM   1244  HB2 SER B 110      -6.465  -1.383 -25.426  1.00  0.00           H  
ATOM   1245  HG  SER B 110      -7.359  -3.078 -24.377  1.00  0.00           H  
ATOM   1246  N   LEU B 111      -6.170   1.510 -24.303  1.00 51.55           N  
ANISOU 1246  N   LEU B 111     5833   6801   6954      0      0      0
ATOM   1247  CA  LEU B 111      -5.628   2.848 -24.549  1.00 53.23           C  
ANISOU 1247  CA  LEU B 111     6306   6679   7238      0      0      0
ATOM   1248  C   LEU B 111      -5.704   3.754 -23.306  1.00 51.23           C  
ANISOU 1248  C   LEU B 111     6126   6308   7031      0      0      0
ATOM   1249  O   LEU B 111      -4.724   4.432 -22.999  1.00 51.29           O  
ANISOU 1249  O   LEU B 111     6412   6111   6965      0      0      0
ATOM   1250  CB  LEU B 111      -6.340   3.438 -25.792  1.00 56.60           C  
ANISOU 1250  CB  LEU B 111     6617   7022   7867      0      0      0
ATOM   1251  CG  LEU B 111      -5.791   4.779 -26.347  1.00 59.77           C  
ANISOU 1251  CG  LEU B 111     7375   7014   8320      0      0      0
ATOM   1252  CD1 LEU B 111      -6.143   4.944 -27.844  1.00 64.18           C  
ANISOU 1252  CD1 LEU B 111     7781   7555   9050      0      0      0
ATOM   1253  CD2 LEU B 111      -6.233   6.012 -25.526  1.00 59.51           C  
ANISOU 1253  CD2 LEU B 111     7489   6728   8393      0      0      0
ATOM   1254  H   LEU B 111      -6.997   1.270 -24.835  1.00  0.00           H  
ATOM   1255  HA  LEU B 111      -4.572   2.725 -24.797  1.00  0.00           H  
ATOM   1256  HB3 LEU B 111      -7.414   3.521 -25.617  1.00  0.00           H  
ATOM   1257  HB2 LEU B 111      -6.232   2.688 -26.576  1.00  0.00           H  
ATOM   1258  HG  LEU B 111      -4.702   4.724 -26.295  1.00  0.00           H  
ATOM   1259 HD11 LEU B 111      -5.245   5.132 -28.433  1.00  0.00           H  
ATOM   1260 HD12 LEU B 111      -6.618   4.057 -28.264  1.00  0.00           H  
ATOM   1261 HD13 LEU B 111      -6.828   5.771 -28.030  1.00  0.00           H  
ATOM   1262 HD21 LEU B 111      -6.564   6.843 -26.149  1.00  0.00           H  
ATOM   1263 HD22 LEU B 111      -7.056   5.779 -24.851  1.00  0.00           H  
ATOM   1264 HD23 LEU B 111      -5.409   6.387 -24.919  1.00  0.00           H  
ATOM   1265  N   ILE B 112      -6.840   3.717 -22.596  1.00 50.07           N  
ANISOU 1265  N   ILE B 112     5737   6311   6975      0      0      0
ATOM   1266  CA  ILE B 112      -7.061   4.521 -21.393  1.00 48.31           C  
ANISOU 1266  CA  ILE B 112     5565   6009   6781      0      0      0
ATOM   1267  C   ILE B 112      -6.324   3.944 -20.165  1.00 46.11           C  
ANISOU 1267  C   ILE B 112     5404   5769   6348      0      0      0
ATOM   1268  O   ILE B 112      -5.769   4.722 -19.388  1.00 45.89           O  
ANISOU 1268  O   ILE B 112     5526   5608   6303      0      0      0
ATOM   1269  CB  ILE B 112      -8.574   4.714 -21.097  1.00 47.92           C  
ANISOU 1269  CB  ILE B 112     5269   6117   6821      0      0      0
ATOM   1270  CG1 ILE B 112      -9.249   5.486 -22.257  1.00 50.81           C  
ANISOU 1270  CG1 ILE B 112     5507   6422   7378      0      0      0
ATOM   1271  CG2 ILE B 112      -8.891   5.427 -19.760  1.00 46.35           C  
ANISOU 1271  CG2 ILE B 112     5150   5866   6596      0      0      0
ATOM   1272  CD1 ILE B 112     -10.773   5.337 -22.289  1.00 51.70           C  
ANISOU 1272  CD1 ILE B 112     5328   6763   7555      0      0      0
ATOM   1273  H   ILE B 112      -7.630   3.172 -22.929  1.00  0.00           H  
ATOM   1274  HA  ILE B 112      -6.643   5.513 -21.576  1.00  0.00           H  
ATOM   1275  HB  ILE B 112      -9.018   3.718 -21.050  1.00  0.00           H  
ATOM   1276 HG13 ILE B 112      -8.871   5.154 -23.223  1.00  0.00           H  
ATOM   1277 HG12 ILE B 112      -8.986   6.543 -22.197  1.00  0.00           H  
ATOM   1278 HG21 ILE B 112      -9.964   5.542 -19.616  1.00  0.00           H  
ATOM   1279 HG22 ILE B 112      -8.530   4.876 -18.893  1.00  0.00           H  
ATOM   1280 HG23 ILE B 112      -8.445   6.421 -19.725  1.00  0.00           H  
ATOM   1281 HD11 ILE B 112     -11.138   5.257 -23.313  1.00  0.00           H  
ATOM   1282 HD12 ILE B 112     -11.083   4.435 -21.762  1.00  0.00           H  
ATOM   1283 HD13 ILE B 112     -11.265   6.193 -21.827  1.00  0.00           H  
ATOM   1284  N   MET B 113      -6.235   2.608 -20.039  1.00 45.11           N  
ANISOU 1284  N   MET B 113     5197   5833   6111      0      0      0
ATOM   1285  CA  MET B 113      -5.421   1.983 -18.988  1.00 43.76           C  
ANISOU 1285  CA  MET B 113     5108   5702   5815      0      0      0
ATOM   1286  C   MET B 113      -3.926   2.300 -19.167  1.00 44.99           C  
ANISOU 1286  C   MET B 113     5448   5770   5875      0      0      0
ATOM   1287  O   MET B 113      -3.216   2.531 -18.191  1.00 44.41           O  
ANISOU 1287  O   MET B 113     5423   5703   5749      0      0      0
ATOM   1288  CB  MET B 113      -5.652   0.459 -18.928  1.00 42.69           C  
ANISOU 1288  CB  MET B 113     4893   5747   5581      0      0      0
ATOM   1289  CG  MET B 113      -4.927  -0.226 -17.753  1.00 40.88           C  
ANISOU 1289  CG  MET B 113     4722   5543   5269      0      0      0
ATOM   1290  SD  MET B 113      -5.607   0.227 -16.133  1.00 39.01           S  
ANISOU 1290  SD  MET B 113     4503   5217   5101      0      0      0
ATOM   1291  CE  MET B 113      -4.205  -0.132 -15.040  1.00 37.84           C  
ANISOU 1291  CE  MET B 113     4380   5112   4887      0      0      0
ATOM   1292  H   MET B 113      -6.727   1.992 -20.677  1.00  0.00           H  
ATOM   1293  HA  MET B 113      -5.740   2.411 -18.037  1.00  0.00           H  
ATOM   1294  HB3 MET B 113      -5.340   0.001 -19.867  1.00  0.00           H  
ATOM   1295  HB2 MET B 113      -6.716   0.246 -18.837  1.00  0.00           H  
ATOM   1296  HG3 MET B 113      -3.858  -0.017 -17.761  1.00  0.00           H  
ATOM   1297  HG2 MET B 113      -5.001  -1.303 -17.870  1.00  0.00           H  
ATOM   1298  HE1 MET B 113      -4.488   0.031 -14.000  1.00  0.00           H  
ATOM   1299  HE2 MET B 113      -3.870  -1.163 -15.148  1.00  0.00           H  
ATOM   1300  HE3 MET B 113      -3.371   0.529 -15.271  1.00  0.00           H  
ATOM   1301  N   LYS B 114      -3.481   2.350 -20.426  1.00 47.47           N  
ANISOU 1301  N   LYS B 114     5869   6018   6149      0      0      0
ATOM   1302  CA  LYS B 114      -2.111   2.717 -20.783  1.00 50.02           C  
ANISOU 1302  CA  LYS B 114     6454   6225   6327      0      0      0
ATOM   1303  C   LYS B 114      -1.785   4.184 -20.442  1.00 51.16           C  
ANISOU 1303  C   LYS B 114     6760   6160   6518      0      0      0
ATOM   1304  O   LYS B 114      -0.672   4.448 -19.993  1.00 51.50           O  
ANISOU 1304  O   LYS B 114     6929   6215   6424      0      0      0
ATOM   1305  CB  LYS B 114      -1.871   2.354 -22.260  1.00 52.48           C  
ANISOU 1305  CB  LYS B 114     6913   6456   6573      0      0      0
ATOM   1306  CG  LYS B 114      -0.450   2.624 -22.787  1.00 55.42           C  
ANISOU 1306  CG  LYS B 114     7668   6653   6736      0      0      0
ATOM   1307  CD  LYS B 114      -0.133   1.825 -24.061  1.00 58.55           C  
ANISOU 1307  CD  LYS B 114     8197   7106   6945      0      0      0
ATOM   1308  CE  LYS B 114      -1.018   2.155 -25.269  1.00 60.44           C  
ANISOU 1308  CE  LYS B 114     8311   7319   7337      0      0      0
ATOM   1309  NZ  LYS B 114      -0.693   1.274 -26.404  1.00 62.97           N1+
ANISOU 1309  NZ  LYS B 114     8597   7842   7487      0      0      0
ATOM   1310  H   LYS B 114      -4.110   2.174 -21.198  1.00  0.00           H  
ATOM   1311  HA  LYS B 114      -1.446   2.092 -20.183  1.00  0.00           H  
ATOM   1312  HB3 LYS B 114      -2.594   2.867 -22.893  1.00  0.00           H  
ATOM   1313  HB2 LYS B 114      -2.075   1.289 -22.370  1.00  0.00           H  
ATOM   1314  HG3 LYS B 114       0.279   2.360 -22.020  1.00  0.00           H  
ATOM   1315  HG2 LYS B 114      -0.318   3.690 -22.977  1.00  0.00           H  
ATOM   1316  HD3 LYS B 114      -0.230   0.762 -23.839  1.00  0.00           H  
ATOM   1317  HD2 LYS B 114       0.914   1.981 -24.323  1.00  0.00           H  
ATOM   1318  HE3 LYS B 114      -0.882   3.195 -25.567  1.00  0.00           H  
ATOM   1319  HE2 LYS B 114      -2.072   2.019 -25.030  1.00  0.00           H  
ATOM   1320  HZ1 LYS B 114       0.279   1.386 -26.649  1.00  0.00           H  
ATOM   1321  HZ2 LYS B 114      -0.862   0.313 -26.143  1.00  0.00           H  
ATOM   1322  HZ3 LYS B 114      -1.273   1.514 -27.196  1.00  0.00           H  
ATOM   1323  N   TYR B 115      -2.772   5.084 -20.581  1.00 52.65           N  
ANISOU 1323  N   TYR B 115     6924   6190   6892      0      0      0
ATOM   1324  CA  TYR B 115      -2.733   6.431 -20.006  1.00 54.34           C  
ANISOU 1324  CA  TYR B 115     7279   6199   7168      0      0      0
ATOM   1325  C   TYR B 115      -2.524   6.385 -18.480  1.00 52.51           C  
ANISOU 1325  C   TYR B 115     6915   6127   6910      0      0      0
ATOM   1326  O   TYR B 115      -1.540   6.951 -18.007  1.00 53.33           O  
ANISOU 1326  O   TYR B 115     7152   6189   6923      0      0      0
ATOM   1327  CB  TYR B 115      -3.952   7.284 -20.461  1.00 55.59           C  
ANISOU 1327  CB  TYR B 115     7368   6207   7546      0      0      0
ATOM   1328  CG  TYR B 115      -4.388   8.384 -19.500  1.00 57.53           C  
ANISOU 1328  CG  TYR B 115     7659   6325   7873      0      0      0
ATOM   1329  CD1 TYR B 115      -3.664   9.592 -19.426  1.00 61.48           C  
ANISOU 1329  CD1 TYR B 115     8487   6532   8342      0      0      0
ATOM   1330  CD2 TYR B 115      -5.467   8.165 -18.615  1.00 57.07           C  
ANISOU 1330  CD2 TYR B 115     7360   6431   7893      0      0      0
ATOM   1331  CE1 TYR B 115      -3.992  10.554 -18.449  1.00 62.51           C  
ANISOU 1331  CE1 TYR B 115     8656   6560   8534      0      0      0
ATOM   1332  CE2 TYR B 115      -5.784   9.120 -17.629  1.00 58.36           C  
ANISOU 1332  CE2 TYR B 115     7564   6501   8108      0      0      0
ATOM   1333  CZ  TYR B 115      -5.037  10.310 -17.538  1.00 61.15           C  
ANISOU 1333  CZ  TYR B 115     8199   6588   8449      0      0      0
ATOM   1334  OH  TYR B 115      -5.311  11.224 -16.564  1.00 62.14           O  
ANISOU 1334  OH  TYR B 115     8364   6632   8616      0      0      0
ATOM   1335  H   TYR B 115      -3.651   4.784 -20.982  1.00  0.00           H  
ATOM   1336  HA  TYR B 115      -1.848   6.917 -20.421  1.00  0.00           H  
ATOM   1337  HB3 TYR B 115      -4.815   6.644 -20.616  1.00  0.00           H  
ATOM   1338  HB2 TYR B 115      -3.750   7.717 -21.441  1.00  0.00           H  
ATOM   1339  HD1 TYR B 115      -2.831   9.772 -20.091  1.00  0.00           H  
ATOM   1340  HD2 TYR B 115      -6.031   7.244 -18.657  1.00  0.00           H  
ATOM   1341  HE1 TYR B 115      -3.418  11.466 -18.377  1.00  0.00           H  
ATOM   1342  HE2 TYR B 115      -6.591   8.919 -16.938  1.00  0.00           H  
ATOM   1343  HH  TYR B 115      -5.956  10.903 -15.927  1.00  0.00           H  
ATOM   1344  N   VAL B 116      -3.406   5.679 -17.756  1.00 50.44           N  
ANISOU 1344  N   VAL B 116     6405   6049   6713      0      0      0
ATOM   1345  CA  VAL B 116      -3.386   5.533 -16.295  1.00 49.17           C  
ANISOU 1345  CA  VAL B 116     6123   6030   6530      0      0      0
ATOM   1346  C   VAL B 116      -2.014   5.079 -15.740  1.00 49.82           C  
ANISOU 1346  C   VAL B 116     6224   6243   6461      0      0      0
ATOM   1347  O   VAL B 116      -1.513   5.688 -14.794  1.00 50.49           O  
ANISOU 1347  O   VAL B 116     6288   6379   6518      0      0      0
ATOM   1348  CB  VAL B 116      -4.540   4.589 -15.820  1.00 47.52           C  
ANISOU 1348  CB  VAL B 116     5746   5955   6356      0      0      0
ATOM   1349  CG1 VAL B 116      -4.346   3.856 -14.477  1.00 46.49           C  
ANISOU 1349  CG1 VAL B 116     5545   5933   6189      0      0      0
ATOM   1350  CG2 VAL B 116      -5.897   5.317 -15.850  1.00 46.81           C  
ANISOU 1350  CG2 VAL B 116     5607   5799   6379      0      0      0
ATOM   1351  H   VAL B 116      -4.182   5.234 -18.236  1.00  0.00           H  
ATOM   1352  HA  VAL B 116      -3.566   6.530 -15.884  1.00  0.00           H  
ATOM   1353  HB  VAL B 116      -4.634   3.791 -16.553  1.00  0.00           H  
ATOM   1354 HG11 VAL B 116      -5.267   3.382 -14.136  1.00  0.00           H  
ATOM   1355 HG12 VAL B 116      -3.611   3.056 -14.572  1.00  0.00           H  
ATOM   1356 HG13 VAL B 116      -4.003   4.524 -13.689  1.00  0.00           H  
ATOM   1357 HG21 VAL B 116      -6.712   4.657 -15.551  1.00  0.00           H  
ATOM   1358 HG22 VAL B 116      -5.905   6.181 -15.186  1.00  0.00           H  
ATOM   1359 HG23 VAL B 116      -6.131   5.675 -16.852  1.00  0.00           H  
ATOM   1360  N   LEU B 117      -1.405   4.074 -16.386  1.00 50.20           N  
ANISOU 1360  N   LEU B 117     6291   6380   6402      0      0      0
ATOM   1361  CA  LEU B 117      -0.061   3.591 -16.066  1.00 51.29           C  
ANISOU 1361  CA  LEU B 117     6417   6693   6377      0      0      0
ATOM   1362  C   LEU B 117       1.022   4.665 -16.293  1.00 54.04           C  
ANISOU 1362  C   LEU B 117     6973   6979   6582      0      0      0
ATOM   1363  O   LEU B 117       1.750   5.009 -15.356  1.00 54.80           O  
ANISOU 1363  O   LEU B 117     6986   7250   6586      0      0      0
ATOM   1364  CB  LEU B 117       0.253   2.315 -16.886  1.00 51.11           C  
ANISOU 1364  CB  LEU B 117     6383   6785   6251      0      0      0
ATOM   1365  CG  LEU B 117      -0.600   1.080 -16.522  1.00 48.95           C  
ANISOU 1365  CG  LEU B 117     5938   6614   6046      0      0      0
ATOM   1366  CD1 LEU B 117      -0.362  -0.077 -17.515  1.00 48.95           C  
ANISOU 1366  CD1 LEU B 117     5971   6698   5930      0      0      0
ATOM   1367  CD2 LEU B 117      -0.395   0.634 -15.063  1.00 47.79           C  
ANISOU 1367  CD2 LEU B 117     5636   6605   5916      0      0      0
ATOM   1368  H   LEU B 117      -1.909   3.605 -17.133  1.00  0.00           H  
ATOM   1369  HA  LEU B 117      -0.038   3.341 -15.004  1.00  0.00           H  
ATOM   1370  HB3 LEU B 117       1.306   2.056 -16.758  1.00  0.00           H  
ATOM   1371  HB2 LEU B 117       0.131   2.540 -17.947  1.00  0.00           H  
ATOM   1372  HG  LEU B 117      -1.647   1.359 -16.623  1.00  0.00           H  
ATOM   1373 HD11 LEU B 117      -1.309  -0.454 -17.901  1.00  0.00           H  
ATOM   1374 HD12 LEU B 117       0.232   0.233 -18.375  1.00  0.00           H  
ATOM   1375 HD13 LEU B 117       0.159  -0.919 -17.059  1.00  0.00           H  
ATOM   1376 HD21 LEU B 117      -0.502  -0.444 -14.938  1.00  0.00           H  
ATOM   1377 HD22 LEU B 117       0.587   0.916 -14.682  1.00  0.00           H  
ATOM   1378 HD23 LEU B 117      -1.140   1.098 -14.417  1.00  0.00           H  
ATOM   1379  N   THR B 118       1.117   5.171 -17.531  1.00 56.06           N  
ANISOU 1379  N   THR B 118     7506   6985   6808      0      0      0
ATOM   1380  CA  THR B 118       2.213   6.052 -17.954  1.00 59.56           C  
ANISOU 1380  CA  THR B 118     8275   7296   7058      0      0      0
ATOM   1381  C   THR B 118       2.175   7.459 -17.315  1.00 60.72           C  
ANISOU 1381  C   THR B 118     8490   7327   7255      0      0      0
ATOM   1382  O   THR B 118       3.249   8.015 -17.083  1.00 63.21           O  
ANISOU 1382  O   THR B 118     8954   7687   7375      0      0      0
ATOM   1383  CB  THR B 118       2.264   6.217 -19.496  1.00 61.77           C  
ANISOU 1383  CB  THR B 118     8920   7288   7264      0      0      0
ATOM   1384  OG1 THR B 118       1.077   6.798 -20.006  1.00 60.57           O  
ANISOU 1384  OG1 THR B 118     8704   6947   7363      0      0      0
ATOM   1385  CG2 THR B 118       2.542   4.894 -20.230  1.00 62.28           C  
ANISOU 1385  CG2 THR B 118     9003   7517   7145      0      0      0
ATOM   1386  H   THR B 118       0.407   4.975 -18.224  1.00  0.00           H  
ATOM   1387  HA  THR B 118       3.149   5.582 -17.647  1.00  0.00           H  
ATOM   1388  HB  THR B 118       3.073   6.903 -19.753  1.00  0.00           H  
ATOM   1389  HG1 THR B 118       0.396   6.119 -20.037  1.00  0.00           H  
ATOM   1390 HG21 THR B 118       2.479   5.026 -21.310  1.00  0.00           H  
ATOM   1391 HG22 THR B 118       3.544   4.530 -20.002  1.00  0.00           H  
ATOM   1392 HG23 THR B 118       1.845   4.104 -19.953  1.00  0.00           H  
ATOM   1393  N   SER B 119       0.968   7.980 -17.035  1.00 59.91           N  
ANISOU 1393  N   SER B 119     8278   7101   7384      0      0      0
ATOM   1394  CA  SER B 119       0.741   9.334 -16.527  1.00 61.14           C  
ANISOU 1394  CA  SER B 119     8464   7173   7593      0      0      0
ATOM   1395  C   SER B 119       0.882   9.465 -15.003  1.00 61.10           C  
ANISOU 1395  C   SER B 119     8172   7508   7534      0      0      0
ATOM   1396  O   SER B 119       1.041  10.587 -14.529  1.00 63.08           O  
ANISOU 1396  O   SER B 119     8478   7782   7706      0      0      0
ATOM   1397  CB  SER B 119      -0.631   9.846 -17.015  1.00 59.75           C  
ANISOU 1397  CB  SER B 119     8213   6830   7658      0      0      0
ATOM   1398  OG  SER B 119      -1.710   9.125 -16.447  1.00 57.18           O  
ANISOU 1398  OG  SER B 119     7574   6709   7443      0      0      0
ATOM   1399  H   SER B 119       0.136   7.461 -17.300  1.00  0.00           H  
ATOM   1400  HA  SER B 119       1.499   9.988 -16.963  1.00  0.00           H  
ATOM   1401  HB3 SER B 119      -0.695   9.792 -18.102  1.00  0.00           H  
ATOM   1402  HB2 SER B 119      -0.750  10.898 -16.750  1.00  0.00           H  
ATOM   1403  HG  SER B 119      -1.806   8.299 -16.950  1.00  0.00           H  
ATOM   1404  N   ARG B 120       0.833   8.352 -14.259  1.00 59.64           N  
ANISOU 1404  N   ARG B 120     7686   7582   7391      0      0      0
ATOM   1405  CA  ARG B 120       1.045   8.360 -12.813  1.00 59.99           C  
ANISOU 1405  CA  ARG B 120     7421   7953   7419      0      0      0
ATOM   1406  C   ARG B 120       2.496   7.990 -12.489  1.00 62.58           C  
ANISOU 1406  C   ARG B 120     7705   8543   7530      0      0      0
ATOM   1407  O   ARG B 120       3.156   8.719 -11.752  1.00 63.43           O  
ANISOU 1407  O   ARG B 120     7506   8971   7623      0      0      0
ATOM   1408  CB  ARG B 120       0.060   7.395 -12.124  1.00 57.67           C  
ANISOU 1408  CB  ARG B 120     6888   7767   7259      0      0      0
ATOM   1409  CG  ARG B 120      -1.426   7.805 -12.186  1.00 55.96           C  
ANISOU 1409  CG  ARG B 120     6691   7366   7206      0      0      0
ATOM   1410  CD  ARG B 120      -1.815   9.002 -11.285  1.00 55.49           C  
ANISOU 1410  CD  ARG B 120     6510   7367   7206      0      0      0
ATOM   1411  NE  ARG B 120      -1.480  10.326 -11.817  1.00 53.68           N  
ANISOU 1411  NE  ARG B 120     6326   6983   7085      0      0      0
ATOM   1412  CZ  ARG B 120      -1.979  10.930 -12.904  1.00 54.02           C  
ANISOU 1412  CZ  ARG B 120     6352   7005   7169      0      0      0
ATOM   1413  NH1 ARG B 120      -2.869  10.339 -13.712  1.00 55.56           N  
ANISOU 1413  NH1 ARG B 120     6468   7325   7319      0      0      0
ATOM   1414  NH2 ARG B 120      -1.568  12.173 -13.159  1.00 52.38           N1+
ANISOU 1414  NH2 ARG B 120     6197   6683   7023      0      0      0
ATOM   1415  H   ARG B 120       0.629   7.469 -14.709  1.00  0.00           H  
ATOM   1416  HA  ARG B 120       0.886   9.359 -12.405  1.00  0.00           H  
ATOM   1417  HB3 ARG B 120       0.339   7.261 -11.079  1.00  0.00           H  
ATOM   1418  HB2 ARG B 120       0.164   6.410 -12.581  1.00  0.00           H  
ATOM   1419  HG3 ARG B 120      -2.064   6.958 -11.932  1.00  0.00           H  
ATOM   1420  HG2 ARG B 120      -1.656   8.029 -13.228  1.00  0.00           H  
ATOM   1421  HD3 ARG B 120      -1.188   8.957 -10.396  1.00  0.00           H  
ATOM   1422  HD2 ARG B 120      -2.834   8.949 -10.914  1.00  0.00           H  
ATOM   1423  HE  ARG B 120      -0.984  10.937 -11.168  1.00  0.00           H  
ATOM   1424 HH12 ARG B 120      -3.152  10.759 -14.586  1.00  0.00           H  
ATOM   1425 HH11 ARG B 120      -3.305   9.458 -13.459  1.00  0.00           H  
ATOM   1426 HH22 ARG B 120      -1.887  12.687 -13.965  1.00  0.00           H  
ATOM   1427 HH21 ARG B 120      -0.986  12.634 -12.467  1.00  0.00           H  
ATOM   1428  N   SER B 121       2.990   6.874 -13.043  1.00 64.43           N  
ANISOU 1428  N   SER B 121     8238   8658   7584      0      0      0
ATOM   1429  CA  SER B 121       4.247   6.262 -12.604  1.00 66.86           C  
ANISOU 1429  CA  SER B 121     8528   9237   7640      0      0      0
ATOM   1430  C   SER B 121       5.520   7.092 -12.900  1.00 70.11           C  
ANISOU 1430  C   SER B 121     9021   9786   7832      0      0      0
ATOM   1431  O   SER B 121       6.582   6.741 -12.385  1.00 71.64           O  
ANISOU 1431  O   SER B 121     8893  10389   7938      0      0      0
ATOM   1432  CB  SER B 121       4.337   4.828 -13.167  1.00 67.60           C  
ANISOU 1432  CB  SER B 121     8931   9172   7583      0      0      0
ATOM   1433  OG  SER B 121       5.389   4.110 -12.550  1.00 70.12           O  
ANISOU 1433  OG  SER B 121     9718   9133   7791      0      0      0
ATOM   1434  H   SER B 121       2.433   6.337 -13.700  1.00  0.00           H  
ATOM   1435  HA  SER B 121       4.187   6.177 -11.516  1.00  0.00           H  
ATOM   1436  HB3 SER B 121       4.486   4.839 -14.248  1.00  0.00           H  
ATOM   1437  HB2 SER B 121       3.409   4.285 -12.979  1.00  0.00           H  
ATOM   1438  HG  SER B 121       6.165   4.687 -12.525  1.00  0.00           H  
ATOM   1439  N   TYR B 122       5.411   8.177 -13.684  1.00 47.44           N  
ANISOU 1439  N   TYR B 122     5434   6627   5962      0      0      0
ATOM   1440  CA  TYR B 122       6.514   9.096 -13.992  1.00 47.08           C  
ANISOU 1440  CA  TYR B 122     5605   6342   5940      0      0      0
ATOM   1441  C   TYR B 122       7.082   9.810 -12.747  1.00 45.10           C  
ANISOU 1441  C   TYR B 122     5533   5888   5715      0      0      0
ATOM   1442  O   TYR B 122       8.233  10.240 -12.775  1.00 45.13           O  
ANISOU 1442  O   TYR B 122     5712   5702   5733      0      0      0
ATOM   1443  CB  TYR B 122       6.072  10.105 -15.084  1.00 49.64           C  
ANISOU 1443  CB  TYR B 122     6011   6608   6243      0      0      0
ATOM   1444  CG  TYR B 122       5.392  11.392 -14.622  1.00 52.00           C  
ANISOU 1444  CG  TYR B 122     6440   6789   6529      0      0      0
ATOM   1445  CD1 TYR B 122       4.051  11.375 -14.191  1.00 54.28           C  
ANISOU 1445  CD1 TYR B 122     6598   7230   6795      0      0      0
ATOM   1446  CD2 TYR B 122       6.103  12.612 -14.608  1.00 53.65           C  
ANISOU 1446  CD2 TYR B 122     6912   6733   6738      0      0      0
ATOM   1447  CE1 TYR B 122       3.423  12.559 -13.754  1.00 55.79           C  
ANISOU 1447  CE1 TYR B 122     6919   7311   6966      0      0      0
ATOM   1448  CE2 TYR B 122       5.479  13.795 -14.163  1.00 55.33           C  
ANISOU 1448  CE2 TYR B 122     7266   6832   6927      0      0      0
ATOM   1449  CZ  TYR B 122       4.141  13.771 -13.728  1.00 56.38           C  
ANISOU 1449  CZ  TYR B 122     7266   7118   7038      0      0      0
ATOM   1450  OH  TYR B 122       3.561  14.919 -13.270  1.00 57.98           O  
ANISOU 1450  OH  TYR B 122     7615   7208   7208      0      0      0
ATOM   1451  H   TYR B 122       4.499   8.426 -14.037  1.00  0.00           H  
ATOM   1452  HA  TYR B 122       7.327   8.494 -14.403  1.00  0.00           H  
ATOM   1453  HB3 TYR B 122       5.454   9.614 -15.838  1.00  0.00           H  
ATOM   1454  HB2 TYR B 122       6.971  10.410 -15.621  1.00  0.00           H  
ATOM   1455  HD1 TYR B 122       3.500  10.449 -14.183  1.00  0.00           H  
ATOM   1456  HD2 TYR B 122       7.135  12.648 -14.925  1.00  0.00           H  
ATOM   1457  HE1 TYR B 122       2.395  12.519 -13.422  1.00  0.00           H  
ATOM   1458  HE2 TYR B 122       6.034  14.721 -14.144  1.00  0.00           H  
ATOM   1459  HH  TYR B 122       2.742  14.777 -12.782  1.00  0.00           H  
ATOM   1460  N   LEU B 123       6.269   9.932 -11.687  1.00 43.01           N  
ANISOU 1460  N   LEU B 123     5221   5673   5449      0      0      0
ATOM   1461  CA  LEU B 123       6.618  10.647 -10.463  1.00 40.74           C  
ANISOU 1461  CA  LEU B 123     5083   5222   5174      0      0      0
ATOM   1462  C   LEU B 123       7.600   9.893  -9.548  1.00 38.30           C  
ANISOU 1462  C   LEU B 123     4788   4870   4896      0      0      0
ATOM   1463  O   LEU B 123       8.082  10.511  -8.604  1.00 37.43           O  
ANISOU 1463  O   LEU B 123     4808   4619   4796      0      0      0
ATOM   1464  CB  LEU B 123       5.318  11.030  -9.713  1.00 40.89           C  
ANISOU 1464  CB  LEU B 123     5065   5303   5170      0      0      0
ATOM   1465  CG  LEU B 123       4.563  12.202 -10.382  1.00 42.45           C  
ANISOU 1465  CG  LEU B 123     5347   5451   5333      0      0      0
ATOM   1466  CD1 LEU B 123       3.084  12.287  -9.957  1.00 42.58           C  
ANISOU 1466  CD1 LEU B 123     5252   5608   5318      0      0      0
ATOM   1467  CD2 LEU B 123       5.296  13.549 -10.207  1.00 42.35           C  
ANISOU 1467  CD2 LEU B 123     5587   5192   5313      0      0      0
ATOM   1468  H   LEU B 123       5.326   9.567 -11.745  1.00  0.00           H  
ATOM   1469  HA  LEU B 123       7.135  11.567 -10.746  1.00  0.00           H  
ATOM   1470  HB3 LEU B 123       5.531  11.300  -8.677  1.00  0.00           H  
ATOM   1471  HB2 LEU B 123       4.677  10.149  -9.654  1.00  0.00           H  
ATOM   1472  HG  LEU B 123       4.547  11.981 -11.446  1.00  0.00           H  
ATOM   1473 HD11 LEU B 123       2.437  12.418 -10.824  1.00  0.00           H  
ATOM   1474 HD12 LEU B 123       2.745  11.383  -9.458  1.00  0.00           H  
ATOM   1475 HD13 LEU B 123       2.880  13.114  -9.278  1.00  0.00           H  
ATOM   1476 HD21 LEU B 123       4.617  14.367  -9.967  1.00  0.00           H  
ATOM   1477 HD22 LEU B 123       6.048  13.510  -9.419  1.00  0.00           H  
ATOM   1478 HD23 LEU B 123       5.804  13.831 -11.130  1.00  0.00           H  
ATOM   1479  N   ILE B 124       7.886   8.607  -9.794  1.00 36.63           N  
ANISOU 1479  N   ILE B 124     4444   4783   4690      0      0      0
ATOM   1480  CA  ILE B 124       8.734   7.809  -8.905  1.00 34.34           C  
ANISOU 1480  CA  ILE B 124     4161   4462   4423      0      0      0
ATOM   1481  C   ILE B 124      10.152   7.692  -9.501  1.00 33.63           C  
ANISOU 1481  C   ILE B 124     4116   4314   4346      0      0      0
ATOM   1482  O   ILE B 124      10.295   7.256 -10.645  1.00 34.41           O  
ANISOU 1482  O   ILE B 124     4144   4500   4430      0      0      0
ATOM   1483  CB  ILE B 124       8.151   6.379  -8.684  1.00 33.75           C  
ANISOU 1483  CB  ILE B 124     3938   4551   4334      0      0      0
ATOM   1484  CG1 ILE B 124       6.648   6.403  -8.308  1.00 34.27           C  
ANISOU 1484  CG1 ILE B 124     3961   4680   4380      0      0      0
ATOM   1485  CG2 ILE B 124       8.948   5.575  -7.631  1.00 32.02           C  
ANISOU 1485  CG2 ILE B 124     3747   4287   4133      0      0      0
ATOM   1486  CD1 ILE B 124       6.293   7.349  -7.149  1.00 34.67           C  
ANISOU 1486  CD1 ILE B 124     4140   4590   4442      0      0      0
ATOM   1487  H   ILE B 124       7.558   8.159 -10.639  1.00  0.00           H  
ATOM   1488  HA  ILE B 124       8.818   8.285  -7.926  1.00  0.00           H  
ATOM   1489  HB  ILE B 124       8.223   5.829  -9.625  1.00  0.00           H  
ATOM   1490 HG13 ILE B 124       6.301   5.394  -8.078  1.00  0.00           H  
ATOM   1491 HG12 ILE B 124       6.070   6.700  -9.183  1.00  0.00           H  
ATOM   1492 HG21 ILE B 124       8.480   4.615  -7.417  1.00  0.00           H  
ATOM   1493 HG22 ILE B 124       9.965   5.363  -7.961  1.00  0.00           H  
ATOM   1494 HG23 ILE B 124       9.017   6.110  -6.684  1.00  0.00           H  
ATOM   1495 HD11 ILE B 124       5.436   6.976  -6.590  1.00  0.00           H  
ATOM   1496 HD12 ILE B 124       7.111   7.467  -6.441  1.00  0.00           H  
ATOM   1497 HD13 ILE B 124       6.035   8.341  -7.518  1.00  0.00           H  
ATOM   1498  N   ASP B 125      11.173   8.058  -8.709  1.00 32.34           N  
ANISOU 1498  N   ASP B 125     4063   4018   4206      0      0      0
ATOM   1499  CA  ASP B 125      12.588   7.892  -9.056  1.00 31.69           C  
ANISOU 1499  CA  ASP B 125     4021   3886   4133      0      0      0
ATOM   1500  C   ASP B 125      12.961   6.401  -9.074  1.00 30.69           C  
ANISOU 1500  C   ASP B 125     3777   3885   4000      0      0      0
ATOM   1501  O   ASP B 125      12.769   5.707  -8.075  1.00 29.46           O  
ANISOU 1501  O   ASP B 125     3594   3747   3851      0      0      0
ATOM   1502  CB  ASP B 125      13.562   8.678  -8.142  1.00 31.25           C  
ANISOU 1502  CB  ASP B 125     4093   3683   4097      0      0      0
ATOM   1503  CG  ASP B 125      13.248  10.167  -7.947  1.00 33.03           C  
ANISOU 1503  CG  ASP B 125     4477   3758   4314      0      0      0
ATOM   1504  OD1 ASP B 125      12.468  10.727  -8.750  1.00 32.85           O  
ANISOU 1504  OD1 ASP B 125     4487   3722   4272      0      0      0
ATOM   1505  OD2 ASP B 125      13.856  10.751  -7.024  1.00 33.20           O1-
ANISOU 1505  OD2 ASP B 125     4597   3676   4340      0      0      0
ATOM   1506  H   ASP B 125      10.988   8.351  -7.762  1.00  0.00           H  
ATOM   1507  HA  ASP B 125      12.718   8.287 -10.066  1.00  0.00           H  
ATOM   1508  HB3 ASP B 125      14.564   8.603  -8.563  1.00  0.00           H  
ATOM   1509  HB2 ASP B 125      13.577   8.211  -7.155  1.00  0.00           H  
ATOM   1510  N   SER B 126      13.479   5.950 -10.224  1.00 30.54           N  
ANISOU 1510  N   SER B 126     3698   3949   3959      0      0      0
ATOM   1511  CA  SER B 126      13.818   4.560 -10.504  1.00 29.42           C  
ANISOU 1511  CA  SER B 126     3465   3919   3793      0      0      0
ATOM   1512  C   SER B 126      14.931   4.565 -11.569  1.00 29.64           C  
ANISOU 1512  C   SER B 126     3506   3955   3802      0      0      0
ATOM   1513  O   SER B 126      14.622   4.909 -12.712  1.00 30.54           O  
ANISOU 1513  O   SER B 126     3572   4139   3893      0      0      0
ATOM   1514  CB  SER B 126      12.541   3.845 -10.980  1.00 29.90           C  
ANISOU 1514  CB  SER B 126     3382   4159   3820      0      0      0
ATOM   1515  OG  SER B 126      12.792   2.498 -11.322  1.00 29.62           O  
ANISOU 1515  OG  SER B 126     3286   4217   3751      0      0      0
ATOM   1516  H   SER B 126      13.615   6.594 -10.991  1.00  0.00           H  
ATOM   1517  HA  SER B 126      14.127   4.052  -9.594  1.00  0.00           H  
ATOM   1518  HB3 SER B 126      12.097   4.354 -11.837  1.00  0.00           H  
ATOM   1519  HB2 SER B 126      11.803   3.860 -10.178  1.00  0.00           H  
ATOM   1520  HG  SER B 126      13.405   2.481 -12.062  1.00  0.00           H  
ATOM   1521  N   PRO B 127      16.190   4.198 -11.220  1.00 28.37           N  
ANISOU 1521  N   PRO B 127     3406   3729   3643      0      0      0
ATOM   1522  CA  PRO B 127      16.678   3.732  -9.899  1.00 27.04           C  
ANISOU 1522  CA  PRO B 127     3286   3492   3495      0      0      0
ATOM   1523  C   PRO B 127      16.505   4.722  -8.718  1.00 26.18           C  
ANISOU 1523  C   PRO B 127     3257   3263   3428      0      0      0
ATOM   1524  O   PRO B 127      16.464   5.931  -8.950  1.00 27.34           O  
ANISOU 1524  O   PRO B 127     3480   3321   3586      0      0      0
ATOM   1525  CB  PRO B 127      18.171   3.456 -10.158  1.00 26.95           C  
ANISOU 1525  CB  PRO B 127     3338   3429   3473      0      0      0
ATOM   1526  CG  PRO B 127      18.267   3.153 -11.640  1.00 27.78           C  
ANISOU 1526  CG  PRO B 127     3396   3620   3538      0      0      0
ATOM   1527  CD  PRO B 127      17.244   4.107 -12.231  1.00 29.24           C  
ANISOU 1527  CD  PRO B 127     3536   3849   3727      0      0      0
ATOM   1528  HA  PRO B 127      16.156   2.794  -9.712  1.00  0.00           H  
ATOM   1529  HB3 PRO B 127      18.557   2.637  -9.556  1.00  0.00           H  
ATOM   1530  HB2 PRO B 127      18.774   4.338  -9.933  1.00  0.00           H  
ATOM   1531  HG3 PRO B 127      17.956   2.123 -11.824  1.00  0.00           H  
ATOM   1532  HG2 PRO B 127      19.269   3.283 -12.048  1.00  0.00           H  
ATOM   1533  HD2 PRO B 127      17.676   5.098 -12.374  1.00  0.00           H  
ATOM   1534  HD3 PRO B 127      16.891   3.746 -13.199  1.00  0.00           H  
ATOM   1535  N   PRO B 128      16.394   4.184  -7.479  1.00 25.01           N  
ANISOU 1535  N   PRO B 128     3100   3110   3294      0      0      0
ATOM   1536  CA  PRO B 128      16.111   4.982  -6.270  1.00 24.29           C  
ANISOU 1536  CA  PRO B 128     3063   2937   3231      0      0      0
ATOM   1537  C   PRO B 128      17.267   5.904  -5.852  1.00 24.28           C  
ANISOU 1537  C   PRO B 128     3160   2819   3246      0      0      0
ATOM   1538  O   PRO B 128      18.435   5.545  -6.009  1.00 23.70           O  
ANISOU 1538  O   PRO B 128     3110   2728   3166      0      0      0
ATOM   1539  CB  PRO B 128      15.815   3.925  -5.196  1.00 23.52           C  
ANISOU 1539  CB  PRO B 128     2921   2883   3132      0      0      0
ATOM   1540  CG  PRO B 128      16.603   2.705  -5.637  1.00 23.43           C  
ANISOU 1540  CG  PRO B 128     2891   2912   3100      0      0      0
ATOM   1541  CD  PRO B 128      16.482   2.757  -7.153  1.00 23.80           C  
ANISOU 1541  CD  PRO B 128     2901   3022   3120      0      0      0
ATOM   1542  HA  PRO B 128      15.218   5.588  -6.437  1.00  0.00           H  
ATOM   1543  HB3 PRO B 128      14.749   3.701  -5.205  1.00  0.00           H  
ATOM   1544  HB2 PRO B 128      16.071   4.238  -4.183  1.00  0.00           H  
ATOM   1545  HG3 PRO B 128      16.238   1.773  -5.211  1.00  0.00           H  
ATOM   1546  HG2 PRO B 128      17.649   2.821  -5.347  1.00  0.00           H  
ATOM   1547  HD2 PRO B 128      17.326   2.256  -7.624  1.00  0.00           H  
ATOM   1548  HD3 PRO B 128      15.562   2.265  -7.475  1.00  0.00           H  
ATOM   1549  N   THR B 129      16.889   7.081  -5.337  1.00 24.06           N  
ANISOU 1549  N   THR B 129     3190   2721   3230      0      0      0
ATOM   1550  CA  THR B 129      17.780   8.181  -4.987  1.00 24.22           C  
ANISOU 1550  CA  THR B 129     3311   2636   3254      0      0      0
ATOM   1551  C   THR B 129      18.017   8.218  -3.458  1.00 24.08           C  
ANISOU 1551  C   THR B 129     3283   2619   3246      0      0      0
ATOM   1552  O   THR B 129      18.929   7.537  -2.990  1.00 23.96           O  
ANISOU 1552  O   THR B 129     3225   2641   3239      0      0      0
ATOM   1553  CB  THR B 129      17.195   9.518  -5.537  1.00 25.02           C  
ANISOU 1553  CB  THR B 129     3523   2642   3342      0      0      0
ATOM   1554  OG1 THR B 129      15.872   9.767  -5.083  1.00 24.68           O  
ANISOU 1554  OG1 THR B 129     3463   2620   3295      0      0      0
ATOM   1555  CG2 THR B 129      17.173   9.548  -7.072  1.00 25.74           C  
ANISOU 1555  CG2 THR B 129     3634   2727   3420      0      0      0
ATOM   1556  H   THR B 129      15.904   7.283  -5.234  1.00  0.00           H  
ATOM   1557  HA  THR B 129      18.755   8.032  -5.455  1.00  0.00           H  
ATOM   1558  HB  THR B 129      17.814  10.348  -5.192  1.00  0.00           H  
ATOM   1559  HG1 THR B 129      15.386  10.250  -5.763  1.00  0.00           H  
ATOM   1560 HG21 THR B 129      16.810  10.506  -7.448  1.00  0.00           H  
ATOM   1561 HG22 THR B 129      18.170   9.384  -7.479  1.00  0.00           H  
ATOM   1562 HG23 THR B 129      16.533   8.766  -7.477  1.00  0.00           H  
ATOM   1563  N   TYR B 130      17.248   9.032  -2.720  1.00 24.03           N  
ANISOU 1563  N   TYR B 130     3313   2582   3234      0      0      0
ATOM   1564  CA  TYR B 130      17.469   9.402  -1.321  1.00 24.39           C  
ANISOU 1564  CA  TYR B 130     3358   2631   3279      0      0      0
ATOM   1565  C   TYR B 130      17.019   8.322  -0.323  1.00 23.54           C  
ANISOU 1565  C   TYR B 130     3148   2614   3181      0      0      0
ATOM   1566  O   TYR B 130      16.294   7.400  -0.694  1.00 23.54           O  
ANISOU 1566  O   TYR B 130     3096   2664   3184      0      0      0
ATOM   1567  CB  TYR B 130      16.714  10.728  -1.065  1.00 24.67           C  
ANISOU 1567  CB  TYR B 130     3487   2597   3289      0      0      0
ATOM   1568  CG  TYR B 130      17.020  11.823  -2.075  1.00 27.47           C  
ANISOU 1568  CG  TYR B 130     3974   2837   3624      0      0      0
ATOM   1569  CD1 TYR B 130      18.345  12.274  -2.237  1.00 28.20           C  
ANISOU 1569  CD1 TYR B 130     4144   2864   3706      0      0      0
ATOM   1570  CD2 TYR B 130      15.995  12.360  -2.884  1.00 29.34           C  
ANISOU 1570  CD2 TYR B 130     4266   3034   3849      0      0      0
ATOM   1571  CE1 TYR B 130      18.645  13.245  -3.208  1.00 31.67           C  
ANISOU 1571  CE1 TYR B 130     4730   3182   4122      0      0      0
ATOM   1572  CE2 TYR B 130      16.296  13.338  -3.853  1.00 32.73           C  
ANISOU 1572  CE2 TYR B 130     4836   3346   4256      0      0      0
ATOM   1573  CZ  TYR B 130      17.624  13.780  -4.015  1.00 33.32           C  
ANISOU 1573  CZ  TYR B 130     5003   3339   4319      0      0      0
ATOM   1574  OH  TYR B 130      17.942  14.722  -4.948  1.00 36.51           O  
ANISOU 1574  OH  TYR B 130     5567   3610   4693      0      0      0
ATOM   1575  H   TYR B 130      16.505   9.533  -3.191  1.00  0.00           H  
ATOM   1576  HA  TYR B 130      18.538   9.564  -1.173  1.00  0.00           H  
ATOM   1577  HB3 TYR B 130      16.935  11.112  -0.068  1.00  0.00           H  
ATOM   1578  HB2 TYR B 130      15.639  10.544  -1.081  1.00  0.00           H  
ATOM   1579  HD1 TYR B 130      19.136  11.866  -1.625  1.00  0.00           H  
ATOM   1580  HD2 TYR B 130      14.976  12.016  -2.774  1.00  0.00           H  
ATOM   1581  HE1 TYR B 130      19.660  13.582  -3.338  1.00  0.00           H  
ATOM   1582  HE2 TYR B 130      15.508  13.743  -4.471  1.00  0.00           H  
ATOM   1583  HH  TYR B 130      17.190  15.110  -5.411  1.00  0.00           H  
ATOM   1584  N   ASN B 131      17.419   8.503   0.946  1.00 23.56           N  
ANISOU 1584  N   ASN B 131     3123   2644   3184      0      0      0
ATOM   1585  CA  ASN B 131      16.875   7.787   2.103  1.00 23.72           C  
ANISOU 1585  CA  ASN B 131     3069   2738   3205      0      0      0
ATOM   1586  C   ASN B 131      16.955   8.670   3.367  1.00 23.99           C  
ANISOU 1586  C   ASN B 131     3095   2796   3223      0      0      0
ATOM   1587  O   ASN B 131      17.298   9.847   3.268  1.00 24.71           O  
ANISOU 1587  O   ASN B 131     3248   2844   3297      0      0      0
ATOM   1588  CB  ASN B 131      17.450   6.351   2.240  1.00 22.97           C  
ANISOU 1588  CB  ASN B 131     2913   2691   3122      0      0      0
ATOM   1589  CG  ASN B 131      18.922   6.232   2.649  1.00 23.42           C  
ANISOU 1589  CG  ASN B 131     2953   2759   3184      0      0      0
ATOM   1590  OD1 ASN B 131      19.429   6.994   3.467  1.00 24.03           O  
ANISOU 1590  OD1 ASN B 131     3026   2849   3257      0      0      0
ATOM   1591  ND2 ASN B 131      19.605   5.221   2.122  1.00 21.34           N  
ANISOU 1591  ND2 ASN B 131     2680   2503   2924      0      0      0
ATOM   1592  H   ASN B 131      18.019   9.288   1.168  1.00  0.00           H  
ATOM   1593  HA  ASN B 131      15.809   7.662   1.928  1.00  0.00           H  
ATOM   1594  HB3 ASN B 131      17.293   5.806   1.308  1.00  0.00           H  
ATOM   1595  HB2 ASN B 131      16.877   5.806   2.990  1.00  0.00           H  
ATOM   1596 HD22 ASN B 131      20.566   5.065   2.392  1.00  0.00           H  
ATOM   1597 HD21 ASN B 131      19.167   4.588   1.469  1.00  0.00           H  
ATOM   1598  N   VAL B 132      16.632   8.083   4.533  1.00 23.73           N  
ANISOU 1598  N   VAL B 132     2995   2835   3188      0      0      0
ATOM   1599  CA  VAL B 132      16.614   8.732   5.850  1.00 24.05           C  
ANISOU 1599  CA  VAL B 132     3008   2926   3204      0      0      0
ATOM   1600  C   VAL B 132      17.964   9.331   6.325  1.00 24.74           C  
ANISOU 1600  C   VAL B 132     3077   3040   3285      0      0      0
ATOM   1601  O   VAL B 132      17.943  10.295   7.089  1.00 25.70           O  
ANISOU 1601  O   VAL B 132     3208   3185   3373      0      0      0
ATOM   1602  CB  VAL B 132      16.085   7.737   6.927  1.00 24.09           C  
ANISOU 1602  CB  VAL B 132     2940   3010   3205      0      0      0
ATOM   1603  CG1 VAL B 132      17.036   6.555   7.206  1.00 23.96           C  
ANISOU 1603  CG1 VAL B 132     2858   3040   3207      0      0      0
ATOM   1604  CG2 VAL B 132      15.698   8.418   8.251  1.00 23.99           C  
ANISOU 1604  CG2 VAL B 132     2902   3058   3155      0      0      0
ATOM   1605  H   VAL B 132      16.372   7.107   4.529  1.00  0.00           H  
ATOM   1606  HA  VAL B 132      15.910   9.562   5.776  1.00  0.00           H  
ATOM   1607  HB  VAL B 132      15.164   7.307   6.527  1.00  0.00           H  
ATOM   1608 HG11 VAL B 132      16.573   5.813   7.856  1.00  0.00           H  
ATOM   1609 HG12 VAL B 132      17.308   6.053   6.280  1.00  0.00           H  
ATOM   1610 HG13 VAL B 132      17.956   6.872   7.694  1.00  0.00           H  
ATOM   1611 HG21 VAL B 132      15.228   7.706   8.928  1.00  0.00           H  
ATOM   1612 HG22 VAL B 132      16.562   8.829   8.774  1.00  0.00           H  
ATOM   1613 HG23 VAL B 132      14.993   9.229   8.075  1.00  0.00           H  
ATOM   1614  N   HIS B 133      19.096   8.774   5.859  1.00 24.07           N  
ANISOU 1614  N   HIS B 133     2967   2957   3223      0      0      0
ATOM   1615  CA  HIS B 133      20.452   9.222   6.197  1.00 24.61           C  
ANISOU 1615  CA  HIS B 133     3009   3061   3281      0      0      0
ATOM   1616  C   HIS B 133      21.158   9.951   5.040  1.00 24.55           C  
ANISOU 1616  C   HIS B 133     3102   2960   3268      0      0      0
ATOM   1617  O   HIS B 133      22.246  10.482   5.264  1.00 25.59           O  
ANISOU 1617  O   HIS B 133     3231   3111   3381      0      0      0
ATOM   1618  CB  HIS B 133      21.290   8.005   6.651  1.00 24.37           C  
ANISOU 1618  CB  HIS B 133     2893   3099   3269      0      0      0
ATOM   1619  CG  HIS B 133      20.913   7.419   7.991  1.00 25.53           C  
ANISOU 1619  CG  HIS B 133     2942   3350   3411      0      0      0
ATOM   1620  ND1 HIS B 133      21.261   6.114   8.356  1.00 25.72           N  
ANISOU 1620  ND1 HIS B 133     2918   3408   3446      0      0      0
ATOM   1621  CD2 HIS B 133      20.242   8.007   9.045  1.00 26.98           C  
ANISOU 1621  CD2 HIS B 133     3075   3605   3569      0      0      0
ATOM   1622  CE1 HIS B 133      20.799   5.969   9.591  1.00 27.68           C  
ANISOU 1622  CE1 HIS B 133     3093   3743   3683      0      0      0
ATOM   1623  NE2 HIS B 133      20.180   7.056  10.047  1.00 27.89           N  
ANISOU 1623  NE2 HIS B 133     3108   3803   3687      0      0      0
ATOM   1624  H   HIS B 133      19.038   7.997   5.214  1.00  0.00           H  
ATOM   1625  HA  HIS B 133      20.427   9.944   7.015  1.00  0.00           H  
ATOM   1626  HB3 HIS B 133      22.345   8.272   6.720  1.00  0.00           H  
ATOM   1627  HB2 HIS B 133      21.230   7.215   5.900  1.00  0.00           H  
ATOM   1628  HD2 HIS B 133      19.817   8.994   9.161  1.00  0.00           H  
ATOM   1629  HE1 HIS B 133      20.915   5.064  10.169  1.00  0.00           H  
ATOM   1630  HE2 HIS B 133      19.757   7.168  10.958  1.00  0.00           H  
ATOM   1631  N   TYR B 134      20.556   9.964   3.840  1.00 24.03           N  
ANISOU 1631  N   TYR B 134     3121   2798   3211      0      0      0
ATOM   1632  CA  TYR B 134      21.162  10.501   2.624  1.00 24.00           C  
ANISOU 1632  CA  TYR B 134     3222   2697   3200      0      0      0
ATOM   1633  C   TYR B 134      20.169  11.421   1.912  1.00 24.56           C  
ANISOU 1633  C   TYR B 134     3413   2668   3252      0      0      0
ATOM   1634  O   TYR B 134      19.343  10.951   1.129  1.00 24.48           O  
ANISOU 1634  O   TYR B 134     3412   2633   3256      0      0      0
ATOM   1635  CB  TYR B 134      21.654   9.333   1.742  1.00 23.60           C  
ANISOU 1635  CB  TYR B 134     3157   2636   3173      0      0      0
ATOM   1636  CG  TYR B 134      22.896   8.655   2.293  1.00 22.93           C  
ANISOU 1636  CG  TYR B 134     2989   2630   3093      0      0      0
ATOM   1637  CD1 TYR B 134      24.151   9.283   2.157  1.00 23.31           C  
ANISOU 1637  CD1 TYR B 134     3060   2673   3124      0      0      0
ATOM   1638  CD2 TYR B 134      22.805   7.427   2.980  1.00 21.76           C  
ANISOU 1638  CD2 TYR B 134     2748   2559   2960      0      0      0
ATOM   1639  CE1 TYR B 134      25.302   8.695   2.716  1.00 23.17           C  
ANISOU 1639  CE1 TYR B 134     2957   2740   3106      0      0      0
ATOM   1640  CE2 TYR B 134      23.950   6.848   3.556  1.00 22.04           C  
ANISOU 1640  CE2 TYR B 134     2714   2665   2994      0      0      0
ATOM   1641  CZ  TYR B 134      25.200   7.484   3.426  1.00 22.90           C  
ANISOU 1641  CZ  TYR B 134     2829   2782   3088      0      0      0
ATOM   1642  OH  TYR B 134      26.313   6.933   3.990  1.00 23.76           O  
ANISOU 1642  OH  TYR B 134     2863   2973   3193      0      0      0
ATOM   1643  H   TYR B 134      19.651   9.527   3.731  1.00  0.00           H  
ATOM   1644  HA  TYR B 134      22.032  11.113   2.871  1.00  0.00           H  
ATOM   1645  HB3 TYR B 134      21.911   9.698   0.749  1.00  0.00           H  
ATOM   1646  HB2 TYR B 134      20.858   8.602   1.594  1.00  0.00           H  
ATOM   1647  HD1 TYR B 134      24.229  10.223   1.631  1.00  0.00           H  
ATOM   1648  HD2 TYR B 134      21.856   6.932   3.093  1.00  0.00           H  
ATOM   1649  HE1 TYR B 134      26.260   9.182   2.612  1.00  0.00           H  
ATOM   1650  HE2 TYR B 134      23.862   5.919   4.101  1.00  0.00           H  
ATOM   1651  HH  TYR B 134      26.133   6.114   4.456  1.00  0.00           H  
ATOM   1652  N   GLY B 135      20.306  12.729   2.189  1.00 25.43           N  
ANISOU 1652  N   GLY B 135     3615   2724   3321      0      0      0
ATOM   1653  CA  GLY B 135      19.577  13.805   1.512  1.00 26.04           C  
ANISOU 1653  CA  GLY B 135     3848   2678   3366      0      0      0
ATOM   1654  C   GLY B 135      20.222  14.205   0.173  1.00 26.83           C  
ANISOU 1654  C   GLY B 135     4071   2660   3462      0      0      0
ATOM   1655  O   GLY B 135      19.694  15.075  -0.516  1.00 27.21           O  
ANISOU 1655  O   GLY B 135     4273   2586   3479      0      0      0
ATOM   1656  H   GLY B 135      20.996  13.013   2.869  1.00  0.00           H  
ATOM   1657  HA3 GLY B 135      19.521  14.674   2.168  1.00  0.00           H  
ATOM   1658  HA2 GLY B 135      18.562  13.478   1.312  1.00  0.00           H  
ATOM   1659  N   TYR B 136      21.337  13.557  -0.192  1.00 26.47           N  
ANISOU 1659  N   TYR B 136     3968   2647   3442      0      0      0
ATOM   1660  CA  TYR B 136      22.030  13.640  -1.473  1.00 27.09           C  
ANISOU 1660  CA  TYR B 136     4144   2633   3518      0      0      0
ATOM   1661  C   TYR B 136      22.153  12.216  -2.040  1.00 26.39           C  
ANISOU 1661  C   TYR B 136     3939   2619   3470      0      0      0
ATOM   1662  O   TYR B 136      22.177  11.250  -1.274  1.00 25.77           O  
ANISOU 1662  O   TYR B 136     3728   2649   3413      0      0      0
ATOM   1663  CB  TYR B 136      23.408  14.308  -1.260  1.00 27.51           C  
ANISOU 1663  CB  TYR B 136     4268   2647   3536      0      0      0
ATOM   1664  CG  TYR B 136      24.337  13.637  -0.257  1.00 27.08           C  
ANISOU 1664  CG  TYR B 136     4065   2729   3494      0      0      0
ATOM   1665  CD1 TYR B 136      25.294  12.694  -0.688  1.00 26.12           C  
ANISOU 1665  CD1 TYR B 136     3870   2657   3395      0      0      0
ATOM   1666  CD2 TYR B 136      24.246  13.960   1.114  1.00 26.10           C  
ANISOU 1666  CD2 TYR B 136     3874   2691   3351      0      0      0
ATOM   1667  CE1 TYR B 136      26.153  12.080   0.244  1.00 25.70           C  
ANISOU 1667  CE1 TYR B 136     3687   2728   3349      0      0      0
ATOM   1668  CE2 TYR B 136      25.103  13.345   2.047  1.00 25.70           C  
ANISOU 1668  CE2 TYR B 136     3676   2779   3308      0      0      0
ATOM   1669  CZ  TYR B 136      26.059  12.407   1.611  1.00 26.41           C  
ANISOU 1669  CZ  TYR B 136     3702   2909   3426      0      0      0
ATOM   1670  OH  TYR B 136      26.894  11.813   2.512  1.00 26.84           O  
ANISOU 1670  OH  TYR B 136     3616   3099   3484      0      0      0
ATOM   1671  H   TYR B 136      21.702  12.851   0.431  1.00  0.00           H  
ATOM   1672  HA  TYR B 136      21.458  14.247  -2.175  1.00  0.00           H  
ATOM   1673  HB3 TYR B 136      23.255  15.339  -0.937  1.00  0.00           H  
ATOM   1674  HB2 TYR B 136      23.927  14.382  -2.217  1.00  0.00           H  
ATOM   1675  HD1 TYR B 136      25.372  12.438  -1.734  1.00  0.00           H  
ATOM   1676  HD2 TYR B 136      23.517  14.680   1.454  1.00  0.00           H  
ATOM   1677  HE1 TYR B 136      26.883  11.359  -0.091  1.00  0.00           H  
ATOM   1678  HE2 TYR B 136      25.024  13.598   3.094  1.00  0.00           H  
ATOM   1679  HH  TYR B 136      26.743  12.100   3.415  1.00  0.00           H  
ATOM   1680  N   LYS B 137      22.243  12.112  -3.375  1.00 26.49           N  
ANISOU 1680  N   LYS B 137     4010   2573   3482      0      0      0
ATOM   1681  CA  LYS B 137      22.465  10.848  -4.082  1.00 26.24           C  
ANISOU 1681  CA  LYS B 137     3884   2613   3472      0      0      0
ATOM   1682  C   LYS B 137      23.858  10.271  -3.776  1.00 25.66           C  
ANISOU 1682  C   LYS B 137     3765   2587   3399      0      0      0
ATOM   1683  O   LYS B 137      24.858  10.968  -3.952  1.00 25.79           O  
ANISOU 1683  O   LYS B 137     3859   2549   3393      0      0      0
ATOM   1684  CB  LYS B 137      22.259  11.062  -5.595  1.00 26.89           C  
ANISOU 1684  CB  LYS B 137     4037   2636   3543      0      0      0
ATOM   1685  CG  LYS B 137      20.775  11.153  -5.999  1.00 29.28           C  
ANISOU 1685  CG  LYS B 137     4332   2942   3849      0      0      0
ATOM   1686  CD  LYS B 137      20.567  11.477  -7.490  1.00 31.18           C  
ANISOU 1686  CD  LYS B 137     4648   3125   4072      0      0      0
ATOM   1687  CE  LYS B 137      20.746  12.961  -7.846  1.00 34.57           C  
ANISOU 1687  CE  LYS B 137     5266   3396   4471      0      0      0
ATOM   1688  NZ  LYS B 137      19.636  13.782  -7.333  1.00 35.14           N1+
ANISOU 1688  NZ  LYS B 137     5361   3451   4540      0      0      0
ATOM   1689  H   LYS B 137      22.229  12.944  -3.945  1.00  0.00           H  
ATOM   1690  HA  LYS B 137      21.711  10.139  -3.732  1.00  0.00           H  
ATOM   1691  HB3 LYS B 137      22.691  10.220  -6.140  1.00  0.00           H  
ATOM   1692  HB2 LYS B 137      22.812  11.943  -5.923  1.00  0.00           H  
ATOM   1693  HG3 LYS B 137      20.257  11.884  -5.380  1.00  0.00           H  
ATOM   1694  HG2 LYS B 137      20.301  10.195  -5.782  1.00  0.00           H  
ATOM   1695  HD3 LYS B 137      19.576  11.151  -7.802  1.00  0.00           H  
ATOM   1696  HD2 LYS B 137      21.265  10.887  -8.085  1.00  0.00           H  
ATOM   1697  HE3 LYS B 137      20.773  13.079  -8.930  1.00  0.00           H  
ATOM   1698  HE2 LYS B 137      21.690  13.346  -7.462  1.00  0.00           H  
ATOM   1699  HZ1 LYS B 137      19.568  13.706  -6.328  1.00  0.00           H  
ATOM   1700  HZ2 LYS B 137      19.783  14.751  -7.580  1.00  0.00           H  
ATOM   1701  HZ3 LYS B 137      18.760  13.488  -7.745  1.00  0.00           H  
ATOM   1702  N   SER B 138      23.879   9.011  -3.319  1.00 25.15           N  
ANISOU 1702  N   SER B 138     3582   2622   3352      0      0      0
ATOM   1703  CA  SER B 138      25.081   8.270  -2.944  1.00 24.86           C  
ANISOU 1703  CA  SER B 138     3497   2637   3311      0      0      0
ATOM   1704  C   SER B 138      24.922   6.796  -3.346  1.00 23.89           C  
ANISOU 1704  C   SER B 138     3304   2581   3191      0      0      0
ATOM   1705  O   SER B 138      23.795   6.319  -3.504  1.00 23.62           O  
ANISOU 1705  O   SER B 138     3230   2577   3167      0      0      0
ATOM   1706  CB  SER B 138      25.346   8.461  -1.430  1.00 24.90           C  
ANISOU 1706  CB  SER B 138     3435   2704   3322      0      0      0
ATOM   1707  OG  SER B 138      24.487   7.684  -0.617  1.00 25.10           O  
ANISOU 1707  OG  SER B 138     3376   2794   3366      0      0      0
ATOM   1708  H   SER B 138      23.012   8.506  -3.205  1.00  0.00           H  
ATOM   1709  HA  SER B 138      25.930   8.671  -3.501  1.00  0.00           H  
ATOM   1710  HB3 SER B 138      25.254   9.511  -1.147  1.00  0.00           H  
ATOM   1711  HB2 SER B 138      26.371   8.169  -1.199  1.00  0.00           H  
ATOM   1712  HG  SER B 138      24.608   7.950   0.300  1.00  0.00           H  
ATOM   1713  N   TRP B 139      26.059   6.090  -3.477  1.00 23.75           N  
ANISOU 1713  N   TRP B 139     3281   2586   3157      0      0      0
ATOM   1714  CA  TRP B 139      26.070   4.658  -3.782  1.00 23.18           C  
ANISOU 1714  CA  TRP B 139     3165   2570   3073      0      0      0
ATOM   1715  C   TRP B 139      25.560   3.795  -2.614  1.00 22.92           C  
ANISOU 1715  C   TRP B 139     3057   2597   3055      0      0      0
ATOM   1716  O   TRP B 139      24.961   2.756  -2.877  1.00 22.93           O  
ANISOU 1716  O   TRP B 139     3035   2630   3045      0      0      0
ATOM   1717  CB  TRP B 139      27.465   4.211  -4.255  1.00 23.12           C  
ANISOU 1717  CB  TRP B 139     3183   2569   3034      0      0      0
ATOM   1718  CG  TRP B 139      27.500   2.823  -4.827  1.00 22.41           C  
ANISOU 1718  CG  TRP B 139     3081   2520   2915      0      0      0
ATOM   1719  CD1 TRP B 139      27.872   1.699  -4.173  1.00 21.21           C  
ANISOU 1719  CD1 TRP B 139     2900   2413   2747      0      0      0
ATOM   1720  CD2 TRP B 139      27.025   2.385  -6.136  1.00 21.32           C  
ANISOU 1720  CD2 TRP B 139     2965   2386   2752      0      0      0
ATOM   1721  NE1 TRP B 139      27.681   0.603  -4.990  1.00 20.62           N  
ANISOU 1721  NE1 TRP B 139     2840   2362   2631      0      0      0
ATOM   1722  CE2 TRP B 139      27.159   0.965  -6.215  1.00 21.16           C  
ANISOU 1722  CE2 TRP B 139     2924   2421   2695      0      0      0
ATOM   1723  CE3 TRP B 139      26.483   3.044  -7.265  1.00 22.49           C  
ANISOU 1723  CE3 TRP B 139     3149   2498   2897      0      0      0
ATOM   1724  CZ2 TRP B 139      26.786   0.239  -7.360  1.00 21.78           C  
ANISOU 1724  CZ2 TRP B 139     3002   2541   2731      0      0      0
ATOM   1725  CZ3 TRP B 139      26.107   2.327  -8.419  1.00 22.94           C  
ANISOU 1725  CZ3 TRP B 139     3194   2600   2920      0      0      0
ATOM   1726  CH2 TRP B 139      26.261   0.928  -8.469  1.00 23.12           C  
ANISOU 1726  CH2 TRP B 139     3181   2700   2904      0      0      0
ATOM   1727  H   TRP B 139      26.956   6.534  -3.339  1.00  0.00           H  
ATOM   1728  HA  TRP B 139      25.386   4.510  -4.620  1.00  0.00           H  
ATOM   1729  HB3 TRP B 139      28.193   4.291  -3.446  1.00  0.00           H  
ATOM   1730  HB2 TRP B 139      27.809   4.882  -5.043  1.00  0.00           H  
ATOM   1731  HD1 TRP B 139      28.243   1.676  -3.158  1.00  0.00           H  
ATOM   1732  HE1 TRP B 139      27.897  -0.338  -4.696  1.00  0.00           H  
ATOM   1733  HE3 TRP B 139      26.357   4.116  -7.243  1.00  0.00           H  
ATOM   1734  HZ2 TRP B 139      26.901  -0.834  -7.388  1.00  0.00           H  
ATOM   1735  HZ3 TRP B 139      25.696   2.853  -9.269  1.00  0.00           H  
ATOM   1736  HH2 TRP B 139      25.971   0.383  -9.356  1.00  0.00           H  
ATOM   1737  N   GLU B 140      25.756   4.255  -1.365  1.00 23.19           N  
ANISOU 1737  N   GLU B 140     3056   2650   3104      0      0      0
ATOM   1738  CA  GLU B 140      25.208   3.636  -0.156  1.00 22.85           C  
ANISOU 1738  CA  GLU B 140     2946   2662   3073      0      0      0
ATOM   1739  C   GLU B 140      23.669   3.665  -0.128  1.00 22.56           C  
ANISOU 1739  C   GLU B 140     2903   2619   3049      0      0      0
ATOM   1740  O   GLU B 140      23.059   2.656   0.224  1.00 21.90           O  
ANISOU 1740  O   GLU B 140     2800   2562   2959      0      0      0
ATOM   1741  CB  GLU B 140      25.842   4.303   1.088  1.00 23.64           C  
ANISOU 1741  CB  GLU B 140     2995   2806   3183      0      0      0
ATOM   1742  CG  GLU B 140      25.323   3.830   2.467  1.00 24.25           C  
ANISOU 1742  CG  GLU B 140     3001   2945   3268      0      0      0
ATOM   1743  CD  GLU B 140      25.517   2.340   2.760  1.00 25.25           C  
ANISOU 1743  CD  GLU B 140     3119   3095   3379      0      0      0
ATOM   1744  OE1 GLU B 140      26.462   1.746   2.196  1.00 26.07           O  
ANISOU 1744  OE1 GLU B 140     3250   3191   3463      0      0      0
ATOM   1745  OE2 GLU B 140      24.713   1.822   3.564  1.00 25.12           O1-
ANISOU 1745  OE2 GLU B 140     3083   3099   3363      0      0      0
ATOM   1746  H   GLU B 140      26.256   5.121  -1.229  1.00  0.00           H  
ATOM   1747  HA  GLU B 140      25.508   2.587  -0.172  1.00  0.00           H  
ATOM   1748  HB3 GLU B 140      25.698   5.382   1.025  1.00  0.00           H  
ATOM   1749  HB2 GLU B 140      26.923   4.157   1.054  1.00  0.00           H  
ATOM   1750  HG3 GLU B 140      24.266   4.073   2.578  1.00  0.00           H  
ATOM   1751  HG2 GLU B 140      25.843   4.377   3.252  1.00  0.00           H  
ATOM   1752  N   ALA B 141      23.076   4.801  -0.540  1.00 22.70           N  
ANISOU 1752  N   ALA B 141     2950   2597   3076      0      0      0
ATOM   1753  CA  ALA B 141      21.628   4.974  -0.638  1.00 22.25           C  
ANISOU 1753  CA  ALA B 141     2888   2539   3027      0      0      0
ATOM   1754  C   ALA B 141      20.977   4.137  -1.749  1.00 22.29           C  
ANISOU 1754  C   ALA B 141     2894   2558   3019      0      0      0
ATOM   1755  O   ALA B 141      19.860   3.656  -1.555  1.00 22.16           O  
ANISOU 1755  O   ALA B 141     2844   2578   2999      0      0      0
ATOM   1756  CB  ALA B 141      21.294   6.464  -0.793  1.00 22.85           C  
ANISOU 1756  CB  ALA B 141     3016   2559   3106      0      0      0
ATOM   1757  H   ALA B 141      23.641   5.591  -0.819  1.00  0.00           H  
ATOM   1758  HA  ALA B 141      21.216   4.621   0.303  1.00  0.00           H  
ATOM   1759  HB1 ALA B 141      20.217   6.633  -0.749  1.00  0.00           H  
ATOM   1760  HB2 ALA B 141      21.745   7.046   0.009  1.00  0.00           H  
ATOM   1761  HB3 ALA B 141      21.660   6.865  -1.739  1.00  0.00           H  
ATOM   1762  N   PHE B 142      21.700   3.949  -2.867  1.00 22.21           N  
ANISOU 1762  N   PHE B 142     2918   2526   2994      0      0      0
ATOM   1763  CA  PHE B 142      21.298   3.072  -3.961  1.00 21.60           C  
ANISOU 1763  CA  PHE B 142     2826   2488   2893      0      0      0
ATOM   1764  C   PHE B 142      21.431   1.573  -3.630  1.00 21.23           C  
ANISOU 1764  C   PHE B 142     2753   2491   2821      0      0      0
ATOM   1765  O   PHE B 142      20.472   0.836  -3.838  1.00 21.05           O  
ANISOU 1765  O   PHE B 142     2702   2517   2780      0      0      0
ATOM   1766  CB  PHE B 142      22.007   3.483  -5.275  1.00 21.85           C  
ANISOU 1766  CB  PHE B 142     2900   2497   2905      0      0      0
ATOM   1767  CG  PHE B 142      21.934   2.456  -6.396  1.00 21.26           C  
ANISOU 1767  CG  PHE B 142     2794   2491   2791      0      0      0
ATOM   1768  CD1 PHE B 142      20.722   2.251  -7.092  1.00 21.80           C  
ANISOU 1768  CD1 PHE B 142     2813   2620   2850      0      0      0
ATOM   1769  CD2 PHE B 142      23.003   1.557  -6.602  1.00 21.11           C  
ANISOU 1769  CD2 PHE B 142     2792   2492   2738      0      0      0
ATOM   1770  CE1 PHE B 142      20.608   1.195  -7.987  1.00 21.21           C  
ANISOU 1770  CE1 PHE B 142     2695   2636   2728      0      0      0
ATOM   1771  CE2 PHE B 142      22.869   0.513  -7.507  1.00 21.74           C  
ANISOU 1771  CE2 PHE B 142     2849   2645   2767      0      0      0
ATOM   1772  CZ  PHE B 142      21.678   0.335  -8.197  1.00 21.82           C  
ANISOU 1772  CZ  PHE B 142     2799   2727   2765      0      0      0
ATOM   1773  H   PHE B 142      22.602   4.395  -2.955  1.00  0.00           H  
ATOM   1774  HA  PHE B 142      20.233   3.241  -4.135  1.00  0.00           H  
ATOM   1775  HB3 PHE B 142      23.055   3.719  -5.083  1.00  0.00           H  
ATOM   1776  HB2 PHE B 142      21.554   4.407  -5.639  1.00  0.00           H  
ATOM   1777  HD1 PHE B 142      19.874   2.896  -6.909  1.00  0.00           H  
ATOM   1778  HD2 PHE B 142      23.921   1.665  -6.042  1.00  0.00           H  
ATOM   1779  HE1 PHE B 142      19.680   1.025  -8.509  1.00  0.00           H  
ATOM   1780  HE2 PHE B 142      23.689  -0.173  -7.662  1.00  0.00           H  
ATOM   1781  HZ  PHE B 142      21.578  -0.487  -8.891  1.00  0.00           H  
ATOM   1782  N   SER B 143      22.620   1.139  -3.183  1.00 21.01           N  
ANISOU 1782  N   SER B 143     2746   2453   2786      0      0      0
ATOM   1783  CA  SER B 143      22.977  -0.278  -3.075  1.00 21.25           C  
ANISOU 1783  CA  SER B 143     2788   2509   2776      0      0      0
ATOM   1784  C   SER B 143      22.386  -1.003  -1.851  1.00 21.54           C  
ANISOU 1784  C   SER B 143     2816   2553   2815      0      0      0
ATOM   1785  O   SER B 143      22.089  -2.192  -1.968  1.00 21.76           O  
ANISOU 1785  O   SER B 143     2877   2589   2802      0      0      0
ATOM   1786  CB  SER B 143      24.510  -0.439  -3.177  1.00 21.12           C  
ANISOU 1786  CB  SER B 143     2811   2476   2736      0      0      0
ATOM   1787  OG  SER B 143      25.190  -0.003  -2.016  1.00 20.69           O  
ANISOU 1787  OG  SER B 143     2745   2408   2709      0      0      0
ATOM   1788  H   SER B 143      23.371   1.801  -3.029  1.00  0.00           H  
ATOM   1789  HA  SER B 143      22.565  -0.774  -3.956  1.00  0.00           H  
ATOM   1790  HB3 SER B 143      24.894   0.104  -4.042  1.00  0.00           H  
ATOM   1791  HB2 SER B 143      24.761  -1.488  -3.336  1.00  0.00           H  
ATOM   1792  HG  SER B 143      25.217   0.959  -2.026  1.00  0.00           H  
ATOM   1793  N   ASN B 144      22.228  -0.300  -0.715  1.00 22.09           N  
ANISOU 1793  N   ASN B 144     2853   2616   2923      0      0      0
ATOM   1794  CA  ASN B 144      21.759  -0.898   0.534  1.00 22.55           C  
ANISOU 1794  CA  ASN B 144     2906   2682   2980      0      0      0
ATOM   1795  C   ASN B 144      20.222  -1.009   0.540  1.00 22.20           C  
ANISOU 1795  C   ASN B 144     2853   2649   2932      0      0      0
ATOM   1796  O   ASN B 144      19.527   0.005   0.623  1.00 22.09           O  
ANISOU 1796  O   ASN B 144     2805   2643   2946      0      0      0
ATOM   1797  CB  ASN B 144      22.317  -0.098   1.736  1.00 22.74           C  
ANISOU 1797  CB  ASN B 144     2887   2717   3035      0      0      0
ATOM   1798  CG  ASN B 144      22.233  -0.831   3.083  1.00 24.49           C  
ANISOU 1798  CG  ASN B 144     3100   2956   3250      0      0      0
ATOM   1799  OD1 ASN B 144      21.540  -1.836   3.227  1.00 23.90           O  
ANISOU 1799  OD1 ASN B 144     3057   2869   3156      0      0      0
ATOM   1800  ND2 ASN B 144      22.948  -0.326   4.088  1.00 27.56           N  
ANISOU 1800  ND2 ASN B 144     3445   3378   3648      0      0      0
ATOM   1801  H   ASN B 144      22.486   0.677  -0.680  1.00  0.00           H  
ATOM   1802  HA  ASN B 144      22.154  -1.914   0.615  1.00  0.00           H  
ATOM   1803  HB3 ASN B 144      21.851   0.882   1.809  1.00  0.00           H  
ATOM   1804  HB2 ASN B 144      23.378   0.091   1.560  1.00  0.00           H  
ATOM   1805  HD1 ASN B 144      23.544   0.486   3.935  1.00  0.00           H  
ATOM   1806  HD2 ASN B 144      22.939  -0.764   4.996  1.00  0.00           H  
ATOM   1807  N   LEU B 145      19.740  -2.262   0.467  1.00 22.13           N  
ANISOU 1807  N   LEU B 145     2885   2642   2879      0      0      0
ATOM   1808  CA  LEU B 145      18.323  -2.631   0.481  1.00 21.86           C  
ANISOU 1808  CA  LEU B 145     2850   2628   2827      0      0      0
ATOM   1809  C   LEU B 145      17.691  -2.607   1.885  1.00 21.82           C  
ANISOU 1809  C   LEU B 145     2848   2611   2834      0      0      0
ATOM   1810  O   LEU B 145      16.467  -2.689   1.968  1.00 21.90           O  
ANISOU 1810  O   LEU B 145     2853   2637   2832      0      0      0
ATOM   1811  CB  LEU B 145      18.149  -4.037  -0.144  1.00 22.14           C  
ANISOU 1811  CB  LEU B 145     2945   2671   2797      0      0      0
ATOM   1812  CG  LEU B 145      18.596  -4.162  -1.617  1.00 22.95           C  
ANISOU 1812  CG  LEU B 145     3038   2810   2872      0      0      0
ATOM   1813  CD1 LEU B 145      18.457  -5.618  -2.109  1.00 23.06           C  
ANISOU 1813  CD1 LEU B 145     3119   2838   2803      0      0      0
ATOM   1814  CD2 LEU B 145      17.863  -3.169  -2.538  1.00 20.96           C  
ANISOU 1814  CD2 LEU B 145     2705   2616   2645      0      0      0
ATOM   1815  H   LEU B 145      20.390  -3.030   0.391  1.00  0.00           H  
ATOM   1816  HA  LEU B 145      17.773  -1.903  -0.117  1.00  0.00           H  
ATOM   1817  HB3 LEU B 145      17.101  -4.336  -0.083  1.00  0.00           H  
ATOM   1818  HB2 LEU B 145      18.699  -4.762   0.459  1.00  0.00           H  
ATOM   1819  HG  LEU B 145      19.659  -3.922  -1.665  1.00  0.00           H  
ATOM   1820 HD11 LEU B 145      19.397  -5.977  -2.530  1.00  0.00           H  
ATOM   1821 HD12 LEU B 145      18.186  -6.299  -1.301  1.00  0.00           H  
ATOM   1822 HD13 LEU B 145      17.692  -5.729  -2.878  1.00  0.00           H  
ATOM   1823 HD21 LEU B 145      17.632  -3.592  -3.516  1.00  0.00           H  
ATOM   1824 HD22 LEU B 145      16.922  -2.830  -2.104  1.00  0.00           H  
ATOM   1825 HD23 LEU B 145      18.483  -2.289  -2.707  1.00  0.00           H  
ATOM   1826  N   SER B 146      18.495  -2.494   2.959  1.00 21.52           N  
ANISOU 1826  N   SER B 146     2811   2555   2812      0      0      0
ATOM   1827  CA  SER B 146      17.992  -2.423   4.336  1.00 21.55           C  
ANISOU 1827  CA  SER B 146     2807   2559   2822      0      0      0
ATOM   1828  C   SER B 146      17.227  -1.122   4.642  1.00 21.18           C  
ANISOU 1828  C   SER B 146     2695   2543   2810      0      0      0
ATOM   1829  O   SER B 146      16.479  -1.110   5.613  1.00 21.14           O  
ANISOU 1829  O   SER B 146     2682   2547   2801      0      0      0
ATOM   1830  CB  SER B 146      19.138  -2.617   5.347  1.00 21.82           C  
ANISOU 1830  CB  SER B 146     2841   2591   2860      0      0      0
ATOM   1831  OG  SER B 146      19.639  -3.937   5.285  1.00 22.44           O  
ANISOU 1831  OG  SER B 146     3007   2624   2894      0      0      0
ATOM   1832  H   SER B 146      19.496  -2.414   2.837  1.00  0.00           H  
ATOM   1833  HA  SER B 146      17.279  -3.238   4.478  1.00  0.00           H  
ATOM   1834  HB3 SER B 146      18.779  -2.461   6.365  1.00  0.00           H  
ATOM   1835  HB2 SER B 146      19.940  -1.898   5.191  1.00  0.00           H  
ATOM   1836  HG  SER B 146      20.139  -4.035   4.471  1.00  0.00           H  
ATOM   1837  N   TYR B 147      17.403  -0.075   3.819  1.00 21.05           N  
ANISOU 1837  N   TYR B 147     2645   2535   2817      0      0      0
ATOM   1838  CA  TYR B 147      16.657   1.179   3.889  1.00 20.98           C  
ANISOU 1838  CA  TYR B 147     2602   2539   2830      0      0      0
ATOM   1839  C   TYR B 147      15.339   1.102   3.106  1.00 21.02           C  
ANISOU 1839  C   TYR B 147     2612   2551   2823      0      0      0
ATOM   1840  O   TYR B 147      15.299   0.500   2.031  1.00 20.56           O  
ANISOU 1840  O   TYR B 147     2563   2500   2751      0      0      0
ATOM   1841  CB  TYR B 147      17.513   2.298   3.266  1.00 21.10           C  
ANISOU 1841  CB  TYR B 147     2607   2542   2868      0      0      0
ATOM   1842  CG  TYR B 147      18.708   2.739   4.083  1.00 21.95           C  
ANISOU 1842  CG  TYR B 147     2687   2666   2986      0      0      0
ATOM   1843  CD1 TYR B 147      18.538   3.679   5.118  1.00 20.45           C  
ANISOU 1843  CD1 TYR B 147     2464   2506   2801      0      0      0
ATOM   1844  CD2 TYR B 147      19.997   2.270   3.767  1.00 22.01           C  
ANISOU 1844  CD2 TYR B 147     2700   2672   2993      0      0      0
ATOM   1845  CE1 TYR B 147      19.658   4.182   5.806  1.00 23.47           C  
ANISOU 1845  CE1 TYR B 147     2802   2931   3185      0      0      0
ATOM   1846  CE2 TYR B 147      21.119   2.765   4.460  1.00 22.78           C  
ANISOU 1846  CE2 TYR B 147     2757   2805   3096      0      0      0
ATOM   1847  CZ  TYR B 147      20.950   3.727   5.475  1.00 23.23           C  
ANISOU 1847  CZ  TYR B 147     2765   2906   3157      0      0      0
ATOM   1848  OH  TYR B 147      22.040   4.214   6.136  1.00 25.63           O  
ANISOU 1848  OH  TYR B 147     3009   3270   3457      0      0      0
ATOM   1849  H   TYR B 147      18.032  -0.169   3.034  1.00  0.00           H  
ATOM   1850  HA  TYR B 147      16.455   1.431   4.930  1.00  0.00           H  
ATOM   1851  HB3 TYR B 147      16.904   3.191   3.123  1.00  0.00           H  
ATOM   1852  HB2 TYR B 147      17.843   2.013   2.265  1.00  0.00           H  
ATOM   1853  HD1 TYR B 147      17.547   4.031   5.364  1.00  0.00           H  
ATOM   1854  HD2 TYR B 147      20.123   1.548   2.976  1.00  0.00           H  
ATOM   1855  HE1 TYR B 147      19.521   4.916   6.585  1.00  0.00           H  
ATOM   1856  HE2 TYR B 147      22.108   2.416   4.203  1.00  0.00           H  
ATOM   1857  HH  TYR B 147      21.815   4.849   6.824  1.00  0.00           H  
ATOM   1858  N   TYR B 148      14.333   1.846   3.595  1.00 21.22           N  
ANISOU 1858  N   TYR B 148     2626   2588   2848      0      0      0
ATOM   1859  CA  TYR B 148      13.289   2.428   2.749  1.00 21.55           C  
ANISOU 1859  CA  TYR B 148     2661   2641   2884      0      0      0
ATOM   1860  C   TYR B 148      13.883   3.650   2.021  1.00 21.66           C  
ANISOU 1860  C   TYR B 148     2683   2628   2920      0      0      0
ATOM   1861  O   TYR B 148      14.557   4.457   2.665  1.00 21.38           O  
ANISOU 1861  O   TYR B 148     2656   2569   2898      0      0      0
ATOM   1862  CB  TYR B 148      12.101   2.907   3.614  1.00 21.73           C  
ANISOU 1862  CB  TYR B 148     2683   2678   2896      0      0      0
ATOM   1863  CG  TYR B 148      11.248   1.856   4.304  1.00 22.38           C  
ANISOU 1863  CG  TYR B 148     2775   2780   2948      0      0      0
ATOM   1864  CD1 TYR B 148      10.541   0.900   3.546  1.00 22.95           C  
ANISOU 1864  CD1 TYR B 148     2850   2878   2994      0      0      0
ATOM   1865  CD2 TYR B 148      11.092   1.879   5.706  1.00 22.35           C  
ANISOU 1865  CD2 TYR B 148     2780   2777   2936      0      0      0
ATOM   1866  CE1 TYR B 148       9.686  -0.022   4.181  1.00 24.15           C  
ANISOU 1866  CE1 TYR B 148     3031   3037   3107      0      0      0
ATOM   1867  CE2 TYR B 148      10.243   0.954   6.344  1.00 24.07           C  
ANISOU 1867  CE2 TYR B 148     3029   2997   3120      0      0      0
ATOM   1868  CZ  TYR B 148       9.542  -0.000   5.582  1.00 25.44           C  
ANISOU 1868  CZ  TYR B 148     3224   3177   3264      0      0      0
ATOM   1869  OH  TYR B 148       8.738  -0.911   6.199  1.00 26.70           O  
ANISOU 1869  OH  TYR B 148     3435   3328   3381      0      0      0
ATOM   1870  H   TYR B 148      14.448   2.287   4.499  1.00  0.00           H  
ATOM   1871  HA  TYR B 148      12.945   1.690   2.023  1.00  0.00           H  
ATOM   1872  HB3 TYR B 148      11.414   3.464   2.976  1.00  0.00           H  
ATOM   1873  HB2 TYR B 148      12.455   3.621   4.360  1.00  0.00           H  
ATOM   1874  HD1 TYR B 148      10.646   0.877   2.473  1.00  0.00           H  
ATOM   1875  HD2 TYR B 148      11.612   2.615   6.301  1.00  0.00           H  
ATOM   1876  HE1 TYR B 148       9.152  -0.756   3.595  1.00  0.00           H  
ATOM   1877  HE2 TYR B 148      10.139   0.981   7.419  1.00  0.00           H  
ATOM   1878  HH  TYR B 148       8.646  -0.761   7.144  1.00  0.00           H  
ATOM   1879  N   THR B 149      13.587   3.804   0.718  1.00 21.24           N  
ANISOU 1879  N   THR B 149     2628   2581   2863      0      0      0
ATOM   1880  CA  THR B 149      13.937   5.010  -0.045  1.00 21.23           C  
ANISOU 1880  CA  THR B 149     2658   2534   2874      0      0      0
ATOM   1881  C   THR B 149      13.016   6.202   0.331  1.00 21.25           C  
ANISOU 1881  C   THR B 149     2692   2511   2870      0      0      0
ATOM   1882  O   THR B 149      12.063   6.024   1.092  1.00 21.27           O  
ANISOU 1882  O   THR B 149     2678   2544   2858      0      0      0
ATOM   1883  CB  THR B 149      13.939   4.732  -1.582  1.00 21.67           C  
ANISOU 1883  CB  THR B 149     2701   2610   2924      0      0      0
ATOM   1884  OG1 THR B 149      14.441   5.823  -2.332  1.00 22.56           O  
ANISOU 1884  OG1 THR B 149     2868   2658   3047      0      0      0
ATOM   1885  CG2 THR B 149      12.567   4.402  -2.191  1.00 20.90           C  
ANISOU 1885  CG2 THR B 149     2562   2573   2806      0      0      0
ATOM   1886  H   THR B 149      12.997   3.128   0.253  1.00  0.00           H  
ATOM   1887  HA  THR B 149      14.953   5.293   0.234  1.00  0.00           H  
ATOM   1888  HB  THR B 149      14.613   3.897  -1.771  1.00  0.00           H  
ATOM   1889  HG1 THR B 149      15.327   6.033  -2.021  1.00  0.00           H  
ATOM   1890 HG21 THR B 149      12.650   4.212  -3.261  1.00  0.00           H  
ATOM   1891 HG22 THR B 149      12.150   3.506  -1.740  1.00  0.00           H  
ATOM   1892 HG23 THR B 149      11.851   5.213  -2.061  1.00  0.00           H  
ATOM   1893  N   ARG B 150      13.339   7.407  -0.157  1.00 21.30           N  
ANISOU 1893  N   ARG B 150     2761   2455   2879      0      0      0
ATOM   1894  CA  ARG B 150      12.599   8.633   0.119  1.00 21.57           C  
ANISOU 1894  CA  ARG B 150     2856   2445   2893      0      0      0
ATOM   1895  C   ARG B 150      12.335   9.388  -1.189  1.00 22.66           C  
ANISOU 1895  C   ARG B 150     3056   2531   3021      0      0      0
ATOM   1896  O   ARG B 150      13.263   9.597  -1.972  1.00 23.10           O  
ANISOU 1896  O   ARG B 150     3156   2535   3085      0      0      0
ATOM   1897  CB  ARG B 150      13.399   9.494   1.116  1.00 21.64           C  
ANISOU 1897  CB  ARG B 150     2916   2410   2896      0      0      0
ATOM   1898  CG  ARG B 150      13.436   8.960   2.561  1.00 21.15           C  
ANISOU 1898  CG  ARG B 150     2795   2411   2831      0      0      0
ATOM   1899  CD  ARG B 150      12.143   9.172   3.359  1.00 21.65           C  
ANISOU 1899  CD  ARG B 150     2871   2491   2863      0      0      0
ATOM   1900  NE  ARG B 150      11.890  10.591   3.626  1.00 23.17           N  
ANISOU 1900  NE  ARG B 150     3145   2636   3023      0      0      0
ATOM   1901  CZ  ARG B 150      12.422  11.295   4.637  1.00 23.16           C  
ANISOU 1901  CZ  ARG B 150     3127   2668   3002      0      0      0
ATOM   1902  NH1 ARG B 150      13.210  10.707   5.547  1.00 22.09           N  
ANISOU 1902  NH1 ARG B 150     2896   2613   2885      0      0      0
ATOM   1903  NH2 ARG B 150      12.158  12.601   4.735  1.00 22.11           N1+
ANISOU 1903  NH2 ARG B 150     3080   2495   2826      0      0      0
ATOM   1904  H   ARG B 150      14.133   7.498  -0.778  1.00  0.00           H  
ATOM   1905  HA  ARG B 150      11.632   8.391   0.557  1.00  0.00           H  
ATOM   1906  HB3 ARG B 150      12.983  10.495   1.135  1.00  0.00           H  
ATOM   1907  HB2 ARG B 150      14.421   9.607   0.753  1.00  0.00           H  
ATOM   1908  HG3 ARG B 150      14.197   9.565   3.055  1.00  0.00           H  
ATOM   1909  HG2 ARG B 150      13.775   7.929   2.646  1.00  0.00           H  
ATOM   1910  HD3 ARG B 150      12.072   8.535   4.240  1.00  0.00           H  
ATOM   1911  HD2 ARG B 150      11.313   8.892   2.715  1.00  0.00           H  
ATOM   1912  HE  ARG B 150      11.320  11.064   2.934  1.00  0.00           H  
ATOM   1913 HH12 ARG B 150      13.570  11.233   6.337  1.00  0.00           H  
ATOM   1914 HH11 ARG B 150      13.415   9.722   5.473  1.00  0.00           H  
ATOM   1915 HH22 ARG B 150      12.541  13.149   5.493  1.00  0.00           H  
ATOM   1916 HH21 ARG B 150      11.571  13.050   4.045  1.00  0.00           H  
ATOM   1917  N   ALA B 151      11.070   9.805  -1.374  1.00 22.84           N  
ANISOU 1917  N   ALA B 151     3086   2570   3023      0      0      0
ATOM   1918  CA  ALA B 151      10.606  10.621  -2.498  1.00 24.02           C  
ANISOU 1918  CA  ALA B 151     3297   2673   3156      0      0      0
ATOM   1919  C   ALA B 151      11.097  12.077  -2.422  1.00 24.97           C  
ANISOU 1919  C   ALA B 151     3572   2661   3254      0      0      0
ATOM   1920  O   ALA B 151      11.476  12.628  -3.455  1.00 25.34           O  
ANISOU 1920  O   ALA B 151     3707   2631   3289      0      0      0
ATOM   1921  CB  ALA B 151       9.074  10.559  -2.579  1.00 24.21           C  
ANISOU 1921  CB  ALA B 151     3280   2763   3157      0      0      0
ATOM   1922  H   ALA B 151      10.376   9.589  -0.667  1.00  0.00           H  
ATOM   1923  HA  ALA B 151      11.006  10.185  -3.416  1.00  0.00           H  
ATOM   1924  HB1 ALA B 151       8.694  11.160  -3.406  1.00  0.00           H  
ATOM   1925  HB2 ALA B 151       8.742   9.534  -2.742  1.00  0.00           H  
ATOM   1926  HB3 ALA B 151       8.607  10.920  -1.661  1.00  0.00           H  
ATOM   1927  N   LEU B 152      11.122  12.647  -1.204  1.00 25.14           N  
ANISOU 1927  N   LEU B 152     3632   2659   3261      0      0      0
ATOM   1928  CA  LEU B 152      11.807  13.902  -0.885  1.00 25.92           C  
ANISOU 1928  CA  LEU B 152     3876   2644   3329      0      0      0
ATOM   1929  C   LEU B 152      12.861  13.601   0.186  1.00 25.90           C  
ANISOU 1929  C   LEU B 152     3833   2671   3338      0      0      0
ATOM   1930  O   LEU B 152      12.549  12.872   1.130  1.00 24.68           O  
ANISOU 1930  O   LEU B 152     3570   2612   3196      0      0      0
ATOM   1931  CB  LEU B 152      10.815  14.924  -0.293  1.00 26.34           C  
ANISOU 1931  CB  LEU B 152     4034   2647   3327      0      0      0
ATOM   1932  CG  LEU B 152      10.014  15.712  -1.340  1.00 27.50           C  
ANISOU 1932  CG  LEU B 152     4281   2724   3443      0      0      0
ATOM   1933  CD1 LEU B 152       8.886  16.517  -0.674  1.00 27.94           C  
ANISOU 1933  CD1 LEU B 152     4449   2734   3435      0      0      0
ATOM   1934  CD2 LEU B 152      10.909  16.633  -2.191  1.00 28.65           C  
ANISOU 1934  CD2 LEU B 152     4562   2741   3581      0      0      0
ATOM   1935  H   LEU B 152      10.798  12.114  -0.408  1.00  0.00           H  
ATOM   1936  HA  LEU B 152      12.269  14.298  -1.786  1.00  0.00           H  
ATOM   1937  HB3 LEU B 152      11.347  15.651   0.321  1.00  0.00           H  
ATOM   1938  HB2 LEU B 152      10.150  14.412   0.397  1.00  0.00           H  
ATOM   1939  HG  LEU B 152       9.551  14.985  -2.003  1.00  0.00           H  
ATOM   1940 HD11 LEU B 152       7.930  16.255  -1.119  1.00  0.00           H  
ATOM   1941 HD12 LEU B 152       8.810  16.328   0.397  1.00  0.00           H  
ATOM   1942 HD13 LEU B 152       9.019  17.591  -0.797  1.00  0.00           H  
ATOM   1943 HD21 LEU B 152      10.332  17.425  -2.671  1.00  0.00           H  
ATOM   1944 HD22 LEU B 152      11.676  17.116  -1.585  1.00  0.00           H  
ATOM   1945 HD23 LEU B 152      11.414  16.081  -2.983  1.00  0.00           H  
ATOM   1946  N   PRO B 153      14.069  14.198   0.058  1.00 26.56           N  
ANISOU 1946  N   PRO B 153     4007   2674   3412      0      0      0
ATOM   1947  CA  PRO B 153      15.143  13.987   1.040  1.00 26.82           C  
ANISOU 1947  CA  PRO B 153     3985   2754   3451      0      0      0
ATOM   1948  C   PRO B 153      14.788  14.546   2.439  1.00 27.31           C  
ANISOU 1948  C   PRO B 153     4038   2864   3474      0      0      0
ATOM   1949  O   PRO B 153      13.986  15.479   2.529  1.00 27.92           O  
ANISOU 1949  O   PRO B 153     4211   2892   3507      0      0      0
ATOM   1950  CB  PRO B 153      16.329  14.744   0.419  1.00 27.10           C  
ANISOU 1950  CB  PRO B 153     4145   2683   3467      0      0      0
ATOM   1951  CG  PRO B 153      15.711  15.842  -0.425  1.00 28.56           C  
ANISOU 1951  CG  PRO B 153     4494   2740   3616      0      0      0
ATOM   1952  CD  PRO B 153      14.448  15.186  -0.957  1.00 27.83           C  
ANISOU 1952  CD  PRO B 153     4332   2697   3546      0      0      0
ATOM   1953  HA  PRO B 153      15.353  12.918   1.087  1.00  0.00           H  
ATOM   1954  HB3 PRO B 153      16.891  14.068  -0.225  1.00  0.00           H  
ATOM   1955  HB2 PRO B 153      17.021  15.154   1.155  1.00  0.00           H  
ATOM   1956  HG3 PRO B 153      16.373  16.211  -1.209  1.00  0.00           H  
ATOM   1957  HG2 PRO B 153      15.445  16.684   0.216  1.00  0.00           H  
ATOM   1958  HD2 PRO B 153      13.680  15.939  -1.130  1.00  0.00           H  
ATOM   1959  HD3 PRO B 153      14.646  14.673  -1.897  1.00  0.00           H  
ATOM   1960  N   PRO B 154      15.401  13.986   3.506  1.00 27.53           N  
ANISOU 1960  N   PRO B 154     3950   2995   3514      0      0      0
ATOM   1961  CA  PRO B 154      15.220  14.486   4.878  1.00 28.03           C  
ANISOU 1961  CA  PRO B 154     3994   3122   3533      0      0      0
ATOM   1962  C   PRO B 154      15.707  15.932   5.064  1.00 29.57           C  
ANISOU 1962  C   PRO B 154     4328   3246   3661      0      0      0
ATOM   1963  O   PRO B 154      16.756  16.295   4.530  1.00 30.10           O  
ANISOU 1963  O   PRO B 154     4488   3228   3723      0      0      0
ATOM   1964  CB  PRO B 154      16.024  13.495   5.739  1.00 27.44           C  
ANISOU 1964  CB  PRO B 154     3765   3175   3487      0      0      0
ATOM   1965  CG  PRO B 154      17.063  12.917   4.794  1.00 28.15           C  
ANISOU 1965  CG  PRO B 154     3845   3234   3618      0      0      0
ATOM   1966  CD  PRO B 154      16.297  12.832   3.484  1.00 27.02           C  
ANISOU 1966  CD  PRO B 154     3778   2995   3495      0      0      0
ATOM   1967  HA  PRO B 154      14.165  14.428   5.136  1.00  0.00           H  
ATOM   1968  HB3 PRO B 154      15.365  12.698   6.083  1.00  0.00           H  
ATOM   1969  HB2 PRO B 154      16.476  13.943   6.625  1.00  0.00           H  
ATOM   1970  HG3 PRO B 154      17.469  11.961   5.115  1.00  0.00           H  
ATOM   1971  HG2 PRO B 154      17.894  13.616   4.688  1.00  0.00           H  
ATOM   1972  HD2 PRO B 154      16.981  12.807   2.640  1.00  0.00           H  
ATOM   1973  HD3 PRO B 154      15.684  11.930   3.453  1.00  0.00           H  
ATOM   1974  N   VAL B 155      14.930  16.716   5.833  1.00 30.26           N  
ANISOU 1974  N   VAL B 155     4443   3365   3688      0      0      0
ATOM   1975  CA  VAL B 155      15.297  18.052   6.309  1.00 31.93           C  
ANISOU 1975  CA  VAL B 155     4778   3535   3818      0      0      0
ATOM   1976  C   VAL B 155      16.580  17.957   7.160  1.00 32.90           C  
ANISOU 1976  C   VAL B 155     4791   3765   3944      0      0      0
ATOM   1977  O   VAL B 155      16.631  17.122   8.066  1.00 32.23           O  
ANISOU 1977  O   VAL B 155     4524   3825   3898      0      0      0
ATOM   1978  CB  VAL B 155      14.161  18.671   7.182  1.00 32.55           C  
ANISOU 1978  CB  VAL B 155     4888   3657   3823      0      0      0
ATOM   1979  CG1 VAL B 155      14.524  20.023   7.837  1.00 33.27           C  
ANISOU 1979  CG1 VAL B 155     5118   3711   3812      0      0      0
ATOM   1980  CG2 VAL B 155      12.856  18.831   6.382  1.00 31.32           C  
ANISOU 1980  CG2 VAL B 155     4824   3413   3664      0      0      0
ATOM   1981  H   VAL B 155      14.079  16.331   6.222  1.00  0.00           H  
ATOM   1982  HA  VAL B 155      15.476  18.691   5.442  1.00  0.00           H  
ATOM   1983  HB  VAL B 155      13.937  17.977   7.992  1.00  0.00           H  
ATOM   1984 HG11 VAL B 155      13.670  20.450   8.361  1.00  0.00           H  
ATOM   1985 HG12 VAL B 155      15.322  19.927   8.573  1.00  0.00           H  
ATOM   1986 HG13 VAL B 155      14.841  20.749   7.087  1.00  0.00           H  
ATOM   1987 HG21 VAL B 155      12.057  19.233   7.007  1.00  0.00           H  
ATOM   1988 HG22 VAL B 155      12.992  19.511   5.541  1.00  0.00           H  
ATOM   1989 HG23 VAL B 155      12.501  17.877   5.992  1.00  0.00           H  
ATOM   1990  N   ALA B 156      17.594  18.777   6.828  1.00 34.41           N  
ANISOU 1990  N   ALA B 156     5096   3886   4092      0      0      0
ATOM   1991  CA  ALA B 156      18.922  18.734   7.451  1.00 35.31           C  
ANISOU 1991  CA  ALA B 156     5105   4108   4204      0      0      0
ATOM   1992  C   ALA B 156      18.882  18.987   8.969  1.00 36.52           C  
ANISOU 1992  C   ALA B 156     5120   4447   4307      0      0      0
ATOM   1993  O   ALA B 156      18.032  19.735   9.455  1.00 36.90           O  
ANISOU 1993  O   ALA B 156     5230   4502   4288      0      0      0
ATOM   1994  CB  ALA B 156      19.868  19.712   6.735  1.00 36.46           C  
ANISOU 1994  CB  ALA B 156     5424   4130   4300      0      0      0
ATOM   1995  H   ALA B 156      17.478  19.438   6.074  1.00  0.00           H  
ATOM   1996  HA  ALA B 156      19.308  17.726   7.291  1.00  0.00           H  
ATOM   1997  HB1 ALA B 156      20.882  19.638   7.129  1.00  0.00           H  
ATOM   1998  HB2 ALA B 156      19.920  19.499   5.667  1.00  0.00           H  
ATOM   1999  HB3 ALA B 156      19.557  20.749   6.849  1.00  0.00           H  
ATOM   2000  N   ASP B 157      19.790  18.315   9.689  1.00 37.16           N  
ANISOU 2000  N   ASP B 157     5015   4687   4416      0      0      0
ATOM   2001  CA  ASP B 157      19.839  18.261  11.157  1.00 38.84           C  
ANISOU 2001  CA  ASP B 157     5053   5113   4592      0      0      0
ATOM   2002  C   ASP B 157      20.129  19.609  11.844  1.00 40.47           C  
ANISOU 2002  C   ASP B 157     5319   5374   4682      0      0      0
ATOM   2003  O   ASP B 157      19.793  19.753  13.019  1.00 41.09           O  
ANISOU 2003  O   ASP B 157     5296   5608   4709      0      0      0
ATOM   2004  CB  ASP B 157      20.802  17.163  11.675  1.00 39.11           C  
ANISOU 2004  CB  ASP B 157     4880   5303   4676      0      0      0
ATOM   2005  CG  ASP B 157      20.593  15.775  11.051  1.00 39.82           C  
ANISOU 2005  CG  ASP B 157     4901   5363   4865      0      0      0
ATOM   2006  OD1 ASP B 157      19.448  15.483  10.637  1.00 40.28           O  
ANISOU 2006  OD1 ASP B 157     5009   5346   4951      0      0      0
ATOM   2007  OD2 ASP B 157      21.574  15.001  11.067  1.00 42.63           O1-
ANISOU 2007  OD2 ASP B 157     5156   5777   5262      0      0      0
ATOM   2008  H   ASP B 157      20.442  17.708   9.214  1.00  0.00           H  
ATOM   2009  HA  ASP B 157      18.838  17.979  11.487  1.00  0.00           H  
ATOM   2010  HB3 ASP B 157      20.712  17.065  12.757  1.00  0.00           H  
ATOM   2011  HB2 ASP B 157      21.824  17.477  11.457  1.00  0.00           H  
ATOM   2012  N   ASP B 158      20.717  20.564  11.106  1.00 41.43           N  
ANISOU 2012  N   ASP B 158     5614   5372   4755      0      0      0
ATOM   2013  CA  ASP B 158      21.078  21.903  11.579  1.00 43.22           C  
ANISOU 2013  CA  ASP B 158     5919   5646   4858      0      0      0
ATOM   2014  C   ASP B 158      19.981  22.962  11.331  1.00 43.81           C  
ANISOU 2014  C   ASP B 158     6256   5538   4850      0      0      0
ATOM   2015  O   ASP B 158      20.152  24.084  11.809  1.00 45.44           O  
ANISOU 2015  O   ASP B 158     6598   5727   4942      0      0      0
ATOM   2016  CB  ASP B 158      22.437  22.383  10.998  1.00 44.25           C  
ANISOU 2016  CB  ASP B 158     6071   5784   4957      0      0      0
ATOM   2017  CG  ASP B 158      22.613  22.263   9.477  1.00 44.69           C  
ANISOU 2017  CG  ASP B 158     6365   5580   5034      0      0      0
ATOM   2018  OD1 ASP B 158      21.601  22.074   8.768  1.00 43.57           O  
ANISOU 2018  OD1 ASP B 158     6356   5263   4934      0      0      0
ATOM   2019  OD2 ASP B 158      23.769  22.442   9.037  1.00 46.72           O1-
ANISOU 2019  OD2 ASP B 158     6673   5818   5261      0      0      0
ATOM   2020  H   ASP B 158      20.940  20.377  10.138  1.00  0.00           H  
ATOM   2021  HA  ASP B 158      21.206  21.859  12.662  1.00  0.00           H  
ATOM   2022  HB3 ASP B 158      23.218  21.779  11.462  1.00  0.00           H  
ATOM   2023  HB2 ASP B 158      22.625  23.418  11.283  1.00  0.00           H  
ATOM   2024  N   CYS B 159      18.903  22.629  10.589  1.00 42.37           N  
ANISOU 2024  N   CYS B 159     6154   5226   4717      0      0      0
ATOM   2025  CA  CYS B 159      17.834  23.573  10.228  1.00 43.13           C  
ANISOU 2025  CA  CYS B 159     6504   5147   4735      0      0      0
ATOM   2026  C   CYS B 159      17.116  24.177  11.462  1.00 44.26           C  
ANISOU 2026  C   CYS B 159     6633   5417   4769      0      0      0
ATOM   2027  O   CYS B 159      16.842  23.440  12.413  1.00 43.95           O  
ANISOU 2027  O   CYS B 159     6370   5580   4749      0      0      0
ATOM   2028  CB  CYS B 159      16.806  22.901   9.291  1.00 41.53           C  
ANISOU 2028  CB  CYS B 159     6364   4806   4610      0      0      0
ATOM   2029  SG  CYS B 159      17.419  22.353   7.674  1.00 40.80           S  
ANISOU 2029  SG  CYS B 159     6350   4538   4615      0      0      0
ATOM   2030  H   CYS B 159      18.822  21.692  10.218  1.00  0.00           H  
ATOM   2031  HA  CYS B 159      18.344  24.355   9.671  1.00  0.00           H  
ATOM   2032  HB3 CYS B 159      15.992  23.594   9.091  1.00  0.00           H  
ATOM   2033  HB2 CYS B 159      16.352  22.042   9.787  1.00  0.00           H  
ATOM   2034  N   PRO B 160      16.828  25.502  11.436  1.00 45.95           N  
ANISOU 2034  N   PRO B 160     7094   5510   4856      0      0      0
ATOM   2035  CA  PRO B 160      16.339  26.240  12.620  1.00 47.36           C  
ANISOU 2035  CA  PRO B 160     7278   5811   4906      0      0      0
ATOM   2036  C   PRO B 160      14.920  25.873  13.099  1.00 46.81           C  
ANISOU 2036  C   PRO B 160     7140   5799   4848      0      0      0
ATOM   2037  O   PRO B 160      14.597  26.163  14.250  1.00 47.75           O  
ANISOU 2037  O   PRO B 160     7139   6109   4896      0      0      0
ATOM   2038  CB  PRO B 160      16.453  27.717  12.204  1.00 49.13           C  
ANISOU 2038  CB  PRO B 160     7846   5823   4997      0      0      0
ATOM   2039  CG  PRO B 160      16.326  27.695  10.691  1.00 48.56           C  
ANISOU 2039  CG  PRO B 160     7957   5495   4998      0      0      0
ATOM   2040  CD  PRO B 160      17.046  26.410  10.309  1.00 46.79           C  
ANISOU 2040  CD  PRO B 160     7498   5361   4920      0      0      0
ATOM   2041  HA  PRO B 160      17.014  26.058  13.458  1.00  0.00           H  
ATOM   2042  HB3 PRO B 160      17.437  28.096  12.483  1.00  0.00           H  
ATOM   2043  HB2 PRO B 160      15.711  28.366  12.672  1.00  0.00           H  
ATOM   2044  HG3 PRO B 160      16.730  28.583  10.203  1.00  0.00           H  
ATOM   2045  HG2 PRO B 160      15.273  27.613  10.429  1.00  0.00           H  
ATOM   2046  HD2 PRO B 160      16.683  26.017   9.358  1.00  0.00           H  
ATOM   2047  HD3 PRO B 160      18.116  26.595  10.223  1.00  0.00           H  
ATOM   2048  N   THR B 161      14.127  25.219  12.235  1.00 45.37           N  
ANISOU 2048  N   THR B 161     7034   5462   4743      0      0      0
ATOM   2049  CA  THR B 161      12.841  24.607  12.568  1.00 44.53           C  
ANISOU 2049  CA  THR B 161     6856   5406   4655      0      0      0
ATOM   2050  C   THR B 161      12.808  23.154  12.027  1.00 42.78           C  
ANISOU 2050  C   THR B 161     6468   5198   4588      0      0      0
ATOM   2051  O   THR B 161      13.645  22.812  11.184  1.00 42.36           O  
ANISOU 2051  O   THR B 161     6420   5060   4615      0      0      0
ATOM   2052  CB  THR B 161      11.642  25.429  12.005  1.00 45.08           C  
ANISOU 2052  CB  THR B 161     7195   5290   4644      0      0      0
ATOM   2053  OG1 THR B 161      11.305  25.123  10.665  1.00 43.89           O  
ANISOU 2053  OG1 THR B 161     7198   4923   4557      0      0      0
ATOM   2054  CG2 THR B 161      11.768  26.950  12.195  1.00 47.05           C  
ANISOU 2054  CG2 THR B 161     7649   5504   4724      0      0      0
ATOM   2055  H   THR B 161      14.455  25.036  11.296  1.00  0.00           H  
ATOM   2056  HA  THR B 161      12.762  24.563  13.654  1.00  0.00           H  
ATOM   2057  HB  THR B 161      10.761  25.140  12.574  1.00  0.00           H  
ATOM   2058  HG1 THR B 161      10.575  25.697  10.404  1.00  0.00           H  
ATOM   2059 HG21 THR B 161      10.860  27.467  11.891  1.00  0.00           H  
ATOM   2060 HG22 THR B 161      11.946  27.197  13.242  1.00  0.00           H  
ATOM   2061 HG23 THR B 161      12.589  27.362  11.608  1.00  0.00           H  
ATOM   2062  N   PRO B 162      11.848  22.314  12.490  1.00 41.84           N  
ANISOU 2062  N   PRO B 162     6210   5185   4500      0      0      0
ATOM   2063  CA  PRO B 162      11.768  20.897  12.071  1.00 40.06           C  
ANISOU 2063  CA  PRO B 162     5842   4975   4404      0      0      0
ATOM   2064  C   PRO B 162      11.427  20.652  10.588  1.00 39.28           C  
ANISOU 2064  C   PRO B 162     5873   4684   4369      0      0      0
ATOM   2065  O   PRO B 162      11.749  19.578  10.081  1.00 38.05           O  
ANISOU 2065  O   PRO B 162     5620   4522   4313      0      0      0
ATOM   2066  CB  PRO B 162      10.702  20.288  13.003  1.00 39.72           C  
ANISOU 2066  CB  PRO B 162     5718   5033   4342      0      0      0
ATOM   2067  CG  PRO B 162      10.629  21.242  14.184  1.00 41.39           C  
ANISOU 2067  CG  PRO B 162     5913   5376   4437      0      0      0
ATOM   2068  CD  PRO B 162      10.850  22.591  13.523  1.00 42.58           C  
ANISOU 2068  CD  PRO B 162     6271   5408   4501      0      0      0
ATOM   2069  HA  PRO B 162      12.733  20.436  12.290  1.00  0.00           H  
ATOM   2070  HB3 PRO B 162      10.943  19.270  13.310  1.00  0.00           H  
ATOM   2071  HB2 PRO B 162       9.731  20.258  12.506  1.00  0.00           H  
ATOM   2072  HG3 PRO B 162      11.450  21.037  14.873  1.00  0.00           H  
ATOM   2073  HG2 PRO B 162       9.700  21.178  14.747  1.00  0.00           H  
ATOM   2074  HD2 PRO B 162       9.932  22.936  13.044  1.00  0.00           H  
ATOM   2075  HD3 PRO B 162      11.141  23.333  14.261  1.00  0.00           H  
ATOM   2076  N   MET B 163      10.795  21.643   9.935  1.00 40.13           N  
ANISOU 2076  N   MET B 163     6198   4641   4410      0      0      0
ATOM   2077  CA  MET B 163      10.382  21.600   8.531  1.00 39.71           C  
ANISOU 2077  CA  MET B 163     6268   4416   4406      0      0      0
ATOM   2078  C   MET B 163      11.311  22.389   7.594  1.00 40.22           C  
ANISOU 2078  C   MET B 163     6486   4332   4462      0      0      0
ATOM   2079  O   MET B 163      11.122  22.298   6.380  1.00 40.01           O  
ANISOU 2079  O   MET B 163     6549   4174   4480      0      0      0
ATOM   2080  CB  MET B 163       8.933  22.126   8.425  1.00 40.25           C  
ANISOU 2080  CB  MET B 163     6488   4393   4414      0      0      0
ATOM   2081  CG  MET B 163       7.886  21.203   9.064  1.00 40.25           C  
ANISOU 2081  CG  MET B 163     6341   4509   4443      0      0      0
ATOM   2082  SD  MET B 163       7.807  19.560   8.309  1.00 41.37           S  
ANISOU 2082  SD  MET B 163     6262   4724   4733      0      0      0
ATOM   2083  CE  MET B 163       6.144  19.064   8.797  1.00 40.15           C  
ANISOU 2083  CE  MET B 163     6026   4659   4570      0      0      0
ATOM   2084  H   MET B 163      10.574  22.495  10.430  1.00  0.00           H  
ATOM   2085  HA  MET B 163      10.411  20.572   8.167  1.00  0.00           H  
ATOM   2086  HB3 MET B 163       8.657  22.266   7.378  1.00  0.00           H  
ATOM   2087  HB2 MET B 163       8.866  23.115   8.881  1.00  0.00           H  
ATOM   2088  HG3 MET B 163       6.905  21.659   8.967  1.00  0.00           H  
ATOM   2089  HG2 MET B 163       8.067  21.089  10.133  1.00  0.00           H  
ATOM   2090  HE1 MET B 163       5.972  18.034   8.487  1.00  0.00           H  
ATOM   2091  HE2 MET B 163       6.026  19.137   9.876  1.00  0.00           H  
ATOM   2092  HE3 MET B 163       5.399  19.700   8.321  1.00  0.00           H  
ATOM   2093  N   GLY B 164      12.288  23.131   8.143  1.00 40.97           N  
ANISOU 2093  N   GLY B 164     6580   4483   4503      0      0      0
ATOM   2094  CA  GLY B 164      13.168  23.985   7.357  1.00 41.79           C  
ANISOU 2094  CA  GLY B 164     6879   4421   4578      0      0      0
ATOM   2095  C   GLY B 164      13.376  25.281   8.133  1.00 43.72           C  
ANISOU 2095  C   GLY B 164     7331   4602   4678      0      0      0
ATOM   2096  O   GLY B 164      14.057  25.280   9.157  1.00 44.21           O  
ANISOU 2096  O   GLY B 164     7330   4775   4693      0      0      0
ATOM   2097  H   GLY B 164      12.401  23.154   9.147  1.00  0.00           H  
ATOM   2098  HA3 GLY B 164      12.738  24.214   6.382  1.00  0.00           H  
ATOM   2099  HA2 GLY B 164      14.124  23.486   7.199  1.00  0.00           H  
ATOM   2100  N   VAL B 165      12.817  26.383   7.608  1.00 44.89           N  
ANISOU 2100  N   VAL B 165     7726   4589   4742      0      0      0
ATOM   2101  CA  VAL B 165      12.933  27.729   8.177  1.00 47.02           C  
ANISOU 2101  CA  VAL B 165     8216   4794   4856      0      0      0
ATOM   2102  C   VAL B 165      11.579  28.325   8.616  1.00 48.03           C  
ANISOU 2102  C   VAL B 165     8459   4904   4886      0      0      0
ATOM   2103  O   VAL B 165      11.586  29.249   9.430  1.00 49.17           O  
ANISOU 2103  O   VAL B 165     8711   5077   4895      0      0      0
ATOM   2104  CB  VAL B 165      13.598  28.709   7.166  1.00 48.43           C  
ANISOU 2104  CB  VAL B 165     8704   4720   4978      0      0      0
ATOM   2105  CG1 VAL B 165      15.014  28.246   6.774  1.00 47.83           C  
ANISOU 2105  CG1 VAL B 165     8525   4665   4984      0      0      0
ATOM   2106  CG2 VAL B 165      12.753  29.024   5.912  1.00 47.89           C  
ANISOU 2106  CG2 VAL B 165     8849   4428   4919      0      0      0
ATOM   2107  H   VAL B 165      12.292  26.309   6.749  1.00  0.00           H  
ATOM   2108  HA  VAL B 165      13.547  27.705   9.075  1.00  0.00           H  
ATOM   2109  HB  VAL B 165      13.739  29.658   7.686  1.00  0.00           H  
ATOM   2110 HG11 VAL B 165      15.517  28.994   6.160  1.00  0.00           H  
ATOM   2111 HG12 VAL B 165      15.632  28.077   7.656  1.00  0.00           H  
ATOM   2112 HG13 VAL B 165      14.991  27.318   6.203  1.00  0.00           H  
ATOM   2113 HG21 VAL B 165      13.309  29.652   5.215  1.00  0.00           H  
ATOM   2114 HG22 VAL B 165      12.467  28.116   5.383  1.00  0.00           H  
ATOM   2115 HG23 VAL B 165      11.840  29.565   6.158  1.00  0.00           H  
ATOM   2116  N   LYS B 166      10.455  27.805   8.091  1.00 47.52           N  
ANISOU 2116  N   LYS B 166     8369   4803   4882      0      0      0
ATOM   2117  CA  LYS B 166       9.101  28.277   8.400  1.00 48.84           C  
ANISOU 2117  CA  LYS B 166     8652   4943   4961      0      0      0
ATOM   2118  C   LYS B 166       8.574  27.719   9.731  1.00 48.29           C  
ANISOU 2118  C   LYS B 166     8347   5112   4888      0      0      0
ATOM   2119  O   LYS B 166       9.033  26.670  10.182  1.00 46.94           O  
ANISOU 2119  O   LYS B 166     7901   5118   4814      0      0      0
ATOM   2120  CB  LYS B 166       8.155  27.895   7.242  1.00 48.55           C  
ANISOU 2120  CB  LYS B 166     8695   4770   4980      0      0      0
ATOM   2121  CG  LYS B 166       8.401  28.719   5.967  1.00 50.86           C  
ANISOU 2121  CG  LYS B 166     9317   4796   5213      0      0      0
ATOM   2122  CD  LYS B 166       7.388  28.400   4.860  1.00 52.10           C  
ANISOU 2122  CD  LYS B 166     9488   4862   5445      0      0      0
ATOM   2123  CE  LYS B 166       7.564  29.292   3.625  1.00 55.23           C  
ANISOU 2123  CE  LYS B 166    10243   4987   5754      0      0      0
ATOM   2124  NZ  LYS B 166       6.656  28.889   2.539  1.00 56.09           N1+
ANISOU 2124  NZ  LYS B 166    10332   5033   5946      0      0      0
ATOM   2125  H   LYS B 166      10.516  27.030   7.448  1.00  0.00           H  
ATOM   2126  HA  LYS B 166       9.124  29.365   8.482  1.00  0.00           H  
ATOM   2127  HB3 LYS B 166       7.123  28.072   7.547  1.00  0.00           H  
ATOM   2128  HB2 LYS B 166       8.225  26.828   7.027  1.00  0.00           H  
ATOM   2129  HG3 LYS B 166       9.412  28.539   5.598  1.00  0.00           H  
ATOM   2130  HG2 LYS B 166       8.347  29.781   6.210  1.00  0.00           H  
ATOM   2131  HD3 LYS B 166       6.379  28.533   5.252  1.00  0.00           H  
ATOM   2132  HD2 LYS B 166       7.474  27.350   4.579  1.00  0.00           H  
ATOM   2133  HE3 LYS B 166       8.589  29.236   3.257  1.00  0.00           H  
ATOM   2134  HE2 LYS B 166       7.368  30.333   3.882  1.00  0.00           H  
ATOM   2135  HZ1 LYS B 166       5.692  28.905   2.864  1.00  0.00           H  
ATOM   2136  HZ2 LYS B 166       6.752  29.520   1.757  1.00  0.00           H  
ATOM   2137  HZ3 LYS B 166       6.877  27.949   2.244  1.00  0.00           H  
ATOM   2138  N   GLY B 167       7.576  28.414  10.302  1.00 49.65           N  
ANISOU 2138  N   GLY B 167     8643   5282   4941      0      0      0
ATOM   2139  CA  GLY B 167       6.857  28.006  11.510  1.00 49.47           C  
ANISOU 2139  CA  GLY B 167     8428   5470   4899      0      0      0
ATOM   2140  C   GLY B 167       7.698  28.184  12.782  1.00 50.64           C  
ANISOU 2140  C   GLY B 167     8455   5810   4975      0      0      0
ATOM   2141  O   GLY B 167       8.708  28.888  12.795  1.00 51.92           O  
ANISOU 2141  O   GLY B 167     8707   5941   5081      0      0      0
ATOM   2142  H   GLY B 167       7.261  29.265   9.860  1.00  0.00           H  
ATOM   2143  HA3 GLY B 167       6.538  26.968  11.424  1.00  0.00           H  
ATOM   2144  HA2 GLY B 167       5.953  28.609  11.596  1.00  0.00           H  
ATOM   2145  N   ASN B 168       7.228  27.554  13.870  1.00 50.57           N  
ANISOU 2145  N   ASN B 168     8240   6010   4964      0      0      0
ATOM   2146  CA  ASN B 168       7.836  27.597  15.203  1.00 51.71           C  
ANISOU 2146  CA  ASN B 168     8236   6378   5034      0      0      0
ATOM   2147  C   ASN B 168       9.034  26.635  15.318  1.00 50.63           C  
ANISOU 2147  C   ASN B 168     7829   6393   5014      0      0      0
ATOM   2148  O   ASN B 168       9.157  25.701  14.524  1.00 49.17           O  
ANISOU 2148  O   ASN B 168     7559   6152   4973      0      0      0
ATOM   2149  CB  ASN B 168       6.761  27.258  16.264  1.00 51.90           C  
ANISOU 2149  CB  ASN B 168     8164   6562   4995      0      0      0
ATOM   2150  CG  ASN B 168       5.564  28.217  16.253  1.00 53.78           C  
ANISOU 2150  CG  ASN B 168     8676   6674   5085      0      0      0
ATOM   2151  OD1 ASN B 168       4.485  27.861  15.786  1.00 54.13           O  
ANISOU 2151  OD1 ASN B 168     8739   6693   5135      0      0      0
ATOM   2152  ND2 ASN B 168       5.749  29.436  16.764  1.00 56.38           N  
ANISOU 2152  ND2 ASN B 168     9229   6921   5271      0      0      0
ATOM   2153  H   ASN B 168       6.390  26.996  13.791  1.00  0.00           H  
ATOM   2154  HA  ASN B 168       8.200  28.611  15.385  1.00  0.00           H  
ATOM   2155  HB3 ASN B 168       7.195  27.268  17.265  1.00  0.00           H  
ATOM   2156  HB2 ASN B 168       6.389  26.245  16.104  1.00  0.00           H  
ATOM   2157 HD22 ASN B 168       4.984  30.095  16.774  1.00  0.00           H  
ATOM   2158 HD21 ASN B 168       6.643  29.708  17.144  1.00  0.00           H  
ATOM   2159  N   LYS B 169       9.879  26.878  16.337  1.00 51.66           N  
ANISOU 2159  N   LYS B 169     7826   6727   5075      0      0      0
ATOM   2160  CA  LYS B 169      11.091  26.112  16.669  1.00 50.98           C  
ANISOU 2160  CA  LYS B 169     7470   6820   5080      0      0      0
ATOM   2161  C   LYS B 169      10.829  24.619  16.967  1.00 48.75           C  
ANISOU 2161  C   LYS B 169     6955   6635   4933      0      0      0
ATOM   2162  O   LYS B 169      11.711  23.798  16.716  1.00 47.84           O  
ANISOU 2162  O   LYS B 169     6689   6551   4938      0      0      0
ATOM   2163  CB  LYS B 169      11.866  26.814  17.811  1.00 53.03           C  
ANISOU 2163  CB  LYS B 169     7606   7324   5218      0      0      0
ATOM   2164  CG  LYS B 169      13.257  26.234  18.164  1.00 54.07           C  
ANISOU 2164  CG  LYS B 169     7525   7613   5406      0      0      0
ATOM   2165  CD  LYS B 169      13.265  25.239  19.335  1.00 53.56           C  
ANISOU 2165  CD  LYS B 169     7137   7765   5448      0      0      0
ATOM   2166  CE  LYS B 169      14.641  24.659  19.691  1.00  0.00           C  
ATOM   2167  NZ  LYS B 169      14.593  23.712  20.819  1.00  0.00           N1+
ATOM   2168  H   LYS B 169       9.695  27.668  16.938  1.00  0.00           H  
ATOM   2169  HA  LYS B 169      11.722  26.142  15.778  1.00  0.00           H  
ATOM   2170  HB3 LYS B 169      11.239  26.864  18.703  1.00  0.00           H  
ATOM   2171  HB2 LYS B 169      12.015  27.851  17.505  1.00  0.00           H  
ATOM   2172  HG3 LYS B 169      13.913  27.062  18.436  1.00  0.00           H  
ATOM   2173  HG2 LYS B 169      13.715  25.780  17.284  1.00  0.00           H  
ATOM   2174  HD2 LYS B 169      12.808  25.669  20.227  1.00  0.00           H  
ATOM   2175  HD3 LYS B 169      12.734  24.320  19.096  1.00  0.00           H  
ATOM   2176  HE2 LYS B 169      15.046  24.127  18.830  1.00  0.00           H  
ATOM   2177  HE3 LYS B 169      15.316  25.469  19.968  1.00  0.00           H  
ATOM   2178  HZ1 LYS B 169      15.523  23.365  21.007  1.00  0.00           H  
ATOM   2179  HZ2 LYS B 169      14.237  24.182  21.639  1.00  0.00           H  
ATOM   2180  HZ3 LYS B 169      13.987  22.939  20.584  1.00  0.00           H  
ATOM   2181  N   GLU B 170       9.618  24.296  17.449  1.00 47.98           N  
ANISOU 2181  N   GLU B 170     6844   6577   4808      0      0      0
ATOM   2182  CA  GLU B 170       9.105  22.936  17.599  1.00 45.77           C  
ANISOU 2182  CA  GLU B 170     6390   6360   4641      0      0      0
ATOM   2183  C   GLU B 170       7.724  22.858  16.935  1.00 44.42           C  
ANISOU 2183  C   GLU B 170     6362   6030   4486      0      0      0
ATOM   2184  O   GLU B 170       6.957  23.819  17.004  1.00 45.24           O  
ANISOU 2184  O   GLU B 170     6652   6057   4480      0      0      0
ATOM   2185  CB  GLU B 170       8.981  22.519  19.081  1.00 46.47           C  
ANISOU 2185  CB  GLU B 170     6266   6707   4685      0      0      0
ATOM   2186  CG  GLU B 170      10.315  22.502  19.841  1.00 47.49           C  
ANISOU 2186  CG  GLU B 170     6173   7031   4841      0      0      0
ATOM   2187  CD  GLU B 170      10.250  22.097  21.310  1.00  0.00           C  
ATOM   2188  OE1 GLU B 170      10.375  20.883  21.587  1.00  0.00           O  
ATOM   2189  OE2 GLU B 170      10.080  23.018  22.137  1.00  0.00           O1-
ATOM   2190  H   GLU B 170       8.942  25.029  17.611  1.00  0.00           H  
ATOM   2191  HA  GLU B 170       9.763  22.228  17.091  1.00  0.00           H  
ATOM   2192  HB3 GLU B 170       8.542  21.522  19.137  1.00  0.00           H  
ATOM   2193  HB2 GLU B 170       8.285  23.182  19.599  1.00  0.00           H  
ATOM   2194  HG2 GLU B 170      11.058  21.891  19.328  1.00  0.00           H  
ATOM   2195  HG3 GLU B 170      10.720  23.508  19.948  1.00  0.00           H  
ATOM   2196  N   LEU B 171       7.410  21.682  16.365  1.00 41.86           N  
ANISOU 2196  N   LEU B 171     5952   5663   4291      0      0      0
ATOM   2197  CA  LEU B 171       6.054  21.302  15.954  1.00 40.36           C  
ANISOU 2197  CA  LEU B 171     5840   5374   4121      0      0      0
ATOM   2198  C   LEU B 171       5.164  21.085  17.203  1.00 40.24           C  
ANISOU 2198  C   LEU B 171     5751   5501   4037      0      0      0
ATOM   2199  O   LEU B 171       5.699  20.742  18.261  1.00 40.41           O  
ANISOU 2199  O   LEU B 171     5610   5704   4041      0      0      0
ATOM   2200  CB  LEU B 171       6.128  20.004  15.109  1.00 38.54           C  
ANISOU 2200  CB  LEU B 171     5519   5088   4036      0      0      0
ATOM   2201  CG  LEU B 171       6.755  20.168  13.704  1.00 38.07           C  
ANISOU 2201  CG  LEU B 171     5567   4857   4042      0      0      0
ATOM   2202  CD1 LEU B 171       7.100  18.795  13.095  1.00 35.68           C  
ANISOU 2202  CD1 LEU B 171     5134   4551   3871      0      0      0
ATOM   2203  CD2 LEU B 171       5.885  21.014  12.746  1.00 38.49           C  
ANISOU 2203  CD2 LEU B 171     5838   4743   4041      0      0      0
ATOM   2204  H   LEU B 171       8.094  20.941  16.354  1.00  0.00           H  
ATOM   2205  HA  LEU B 171       5.652  22.121  15.357  1.00  0.00           H  
ATOM   2206  HB3 LEU B 171       5.136  19.565  14.990  1.00  0.00           H  
ATOM   2207  HB2 LEU B 171       6.698  19.260  15.669  1.00  0.00           H  
ATOM   2208  HG  LEU B 171       7.695  20.703  13.819  1.00  0.00           H  
ATOM   2209 HD11 LEU B 171       7.037  18.792  12.007  1.00  0.00           H  
ATOM   2210 HD12 LEU B 171       8.117  18.502  13.354  1.00  0.00           H  
ATOM   2211 HD13 LEU B 171       6.432  18.016  13.460  1.00  0.00           H  
ATOM   2212 HD21 LEU B 171       5.517  20.436  11.899  1.00  0.00           H  
ATOM   2213 HD22 LEU B 171       5.008  21.433  13.235  1.00  0.00           H  
ATOM   2214 HD23 LEU B 171       6.456  21.850  12.341  1.00  0.00           H  
ATOM   2215  N   PRO B 172       3.827  21.260  17.069  1.00 39.80           N  
ANISOU 2215  N   PRO B 172     5814   5370   3938      0      0      0
ATOM   2216  CA  PRO B 172       2.868  21.009  18.168  1.00 39.96           C  
ANISOU 2216  CA  PRO B 172     5780   5517   3886      0      0      0
ATOM   2217  C   PRO B 172       2.908  19.562  18.680  1.00 38.61           C  
ANISOU 2217  C   PRO B 172     5398   5467   3805      0      0      0
ATOM   2218  O   PRO B 172       3.174  18.661  17.886  1.00 36.94           O  
ANISOU 2218  O   PRO B 172     5127   5195   3715      0      0      0
ATOM   2219  CB  PRO B 172       1.502  21.323  17.537  1.00 39.74           C  
ANISOU 2219  CB  PRO B 172     5912   5360   3829      0      0      0
ATOM   2220  CG  PRO B 172       1.707  21.126  16.045  1.00 38.93           C  
ANISOU 2220  CG  PRO B 172     5875   5092   3825      0      0      0
ATOM   2221  CD  PRO B 172       3.126  21.617  15.834  1.00 39.35           C  
ANISOU 2221  CD  PRO B 172     5941   5120   3890      0      0      0
ATOM   2222  HA  PRO B 172       3.065  21.691  18.998  1.00  0.00           H  
ATOM   2223  HB3 PRO B 172       1.245  22.360  17.747  1.00  0.00           H  
ATOM   2224  HB2 PRO B 172       0.686  20.706  17.920  1.00  0.00           H  
ATOM   2225  HG3 PRO B 172       0.988  21.649  15.420  1.00  0.00           H  
ATOM   2226  HG2 PRO B 172       1.647  20.063  15.805  1.00  0.00           H  
ATOM   2227  HD2 PRO B 172       3.541  21.168  14.935  1.00  0.00           H  
ATOM   2228  HD3 PRO B 172       3.148  22.702  15.718  1.00  0.00           H  
ATOM   2229  N   ASP B 173       2.643  19.368  19.985  1.00 38.98           N  
ANISOU 2229  N   ASP B 173     5344   5684   3783      0      0      0
ATOM   2230  CA  ASP B 173       2.597  18.062  20.658  1.00 38.45           C  
ANISOU 2230  CA  ASP B 173     5112   5720   3778      0      0      0
ATOM   2231  C   ASP B 173       1.707  17.069  19.882  1.00 36.79           C  
ANISOU 2231  C   ASP B 173     4951   5380   3648      0      0      0
ATOM   2232  O   ASP B 173       0.551  17.379  19.602  1.00 36.54           O  
ANISOU 2232  O   ASP B 173     5047   5273   3565      0      0      0
ATOM   2233  CB  ASP B 173       2.145  18.217  22.133  1.00 40.04           C  
ANISOU 2233  CB  ASP B 173     5260   6089   3865      0      0      0
ATOM   2234  CG  ASP B 173       2.165  16.940  22.990  1.00 40.73           C  
ANISOU 2234  CG  ASP B 173     5187   6285   4003      0      0      0
ATOM   2235  OD1 ASP B 173       2.728  15.916  22.542  1.00 40.48           O  
ANISOU 2235  OD1 ASP B 173     5111   6180   4090      0      0      0
ATOM   2236  OD2 ASP B 173       1.628  17.022  24.115  1.00 44.63           O1-
ANISOU 2236  OD2 ASP B 173     5610   6939   4410      0      0      0
ATOM   2237  H   ASP B 173       2.435  20.166  20.568  1.00  0.00           H  
ATOM   2238  HA  ASP B 173       3.622  17.684  20.657  1.00  0.00           H  
ATOM   2239  HB3 ASP B 173       1.128  18.611  22.141  1.00  0.00           H  
ATOM   2240  HB2 ASP B 173       2.786  18.951  22.622  1.00  0.00           H  
ATOM   2241  N   SER B 174       2.288  15.914  19.527  1.00 35.66           N  
ANISOU 2241  N   SER B 174     4708   5218   3622      0      0      0
ATOM   2242  CA  SER B 174       1.639  14.847  18.767  1.00 34.54           C  
ANISOU 2242  CA  SER B 174     4601   4968   3553      0      0      0
ATOM   2243  C   SER B 174       0.444  14.197  19.489  1.00 34.71           C  
ANISOU 2243  C   SER B 174     4635   5028   3524      0      0      0
ATOM   2244  O   SER B 174      -0.441  13.693  18.803  1.00 34.00           O  
ANISOU 2244  O   SER B 174     4619   4853   3445      0      0      0
ATOM   2245  CB  SER B 174       2.708  13.826  18.352  1.00 33.54           C  
ANISOU 2245  CB  SER B 174     4375   4819   3548      0      0      0
ATOM   2246  OG  SER B 174       3.249  13.163  19.472  1.00 33.04           O  
ANISOU 2246  OG  SER B 174     4185   4875   3495      0      0      0
ATOM   2247  H   SER B 174       3.231  15.719  19.833  1.00  0.00           H  
ATOM   2248  HA  SER B 174       1.252  15.301  17.853  1.00  0.00           H  
ATOM   2249  HB3 SER B 174       3.513  14.310  17.798  1.00  0.00           H  
ATOM   2250  HB2 SER B 174       2.279  13.073  17.692  1.00  0.00           H  
ATOM   2251  HG  SER B 174       4.017  12.663  19.156  1.00  0.00           H  
ATOM   2252  N   LYS B 175       0.408  14.278  20.833  1.00 35.68           N  
ANISOU 2252  N   LYS B 175     4683   5288   3585      0      0      0
ATOM   2253  CA  LYS B 175      -0.753  13.956  21.666  1.00 36.37           C  
ANISOU 2253  CA  LYS B 175     4796   5418   3604      0      0      0
ATOM   2254  C   LYS B 175      -1.930  14.921  21.430  1.00 37.04           C  
ANISOU 2254  C   LYS B 175     5025   5460   3587      0      0      0
ATOM   2255  O   LYS B 175      -3.061  14.456  21.326  1.00 36.80           O  
ANISOU 2255  O   LYS B 175     5061   5388   3532      0      0      0
ATOM   2256  CB  LYS B 175      -0.309  13.892  23.147  1.00 37.36           C  
ANISOU 2256  CB  LYS B 175     4807   5712   3675      0      0      0
ATOM   2257  CG  LYS B 175      -1.440  13.874  24.197  1.00 38.62           C  
ANISOU 2257  CG  LYS B 175     5013   5933   3730      0      0      0
ATOM   2258  CD  LYS B 175      -0.905  13.790  25.635  1.00 40.34           C  
ANISOU 2258  CD  LYS B 175     5103   6314   3911      0      0      0
ATOM   2259  CE  LYS B 175      -1.926  14.237  26.694  1.00 43.60           C  
ANISOU 2259  CE  LYS B 175     5542   6847   4176      0      0      0
ATOM   2260  NZ  LYS B 175      -3.123  13.380  26.721  1.00 43.71           N1+
ANISOU 2260  NZ  LYS B 175     5656   6807   4143      0      0      0
ATOM   2261  H   LYS B 175       1.186  14.710  21.315  1.00  0.00           H  
ATOM   2262  HA  LYS B 175      -1.088  12.956  21.382  1.00  0.00           H  
ATOM   2263  HB3 LYS B 175       0.306  14.766  23.360  1.00  0.00           H  
ATOM   2264  HB2 LYS B 175       0.342  13.029  23.288  1.00  0.00           H  
ATOM   2265  HG3 LYS B 175      -2.116  13.042  23.998  1.00  0.00           H  
ATOM   2266  HG2 LYS B 175      -2.037  14.783  24.113  1.00  0.00           H  
ATOM   2267  HD3 LYS B 175      -0.010  14.406  25.730  1.00  0.00           H  
ATOM   2268  HD2 LYS B 175      -0.588  12.768  25.844  1.00  0.00           H  
ATOM   2269  HE3 LYS B 175      -2.234  15.268  26.512  1.00  0.00           H  
ATOM   2270  HE2 LYS B 175      -1.466  14.214  27.682  1.00  0.00           H  
ATOM   2271  HZ1 LYS B 175      -2.861  12.425  26.915  1.00  0.00           H  
ATOM   2272  HZ2 LYS B 175      -3.759  13.708  27.433  1.00  0.00           H  
ATOM   2273  HZ3 LYS B 175      -3.602  13.412  25.826  1.00  0.00           H  
ATOM   2274  N   GLU B 176      -1.649  16.233  21.333  1.00 37.84           N  
ANISOU 2274  N   GLU B 176     5184   5572   3623      0      0      0
ATOM   2275  CA  GLU B 176      -2.652  17.264  21.054  1.00 38.89           C  
ANISOU 2275  CA  GLU B 176     5479   5648   3650      0      0      0
ATOM   2276  C   GLU B 176      -3.187  17.200  19.615  1.00 37.73           C  
ANISOU 2276  C   GLU B 176     5436   5341   3558      0      0      0
ATOM   2277  O   GLU B 176      -4.390  17.362  19.433  1.00 37.88           O  
ANISOU 2277  O   GLU B 176     5553   5324   3518      0      0      0
ATOM   2278  CB  GLU B 176      -2.094  18.667  21.380  1.00 40.34           C  
ANISOU 2278  CB  GLU B 176     5722   5863   3741      0      0      0
ATOM   2279  CG  GLU B 176      -1.780  18.906  22.873  1.00 43.63           C  
ANISOU 2279  CG  GLU B 176     6056   6470   4052      0      0      0
ATOM   2280  CD  GLU B 176      -3.009  18.880  23.789  1.00 47.85           C  
ANISOU 2280  CD  GLU B 176     6638   7067   4474      0      0      0
ATOM   2281  OE1 GLU B 176      -4.108  19.233  23.305  1.00 49.16           O  
ANISOU 2281  OE1 GLU B 176     6946   7124   4609      0      0      0
ATOM   2282  OE2 GLU B 176      -2.822  18.524  24.972  1.00 50.90           O1-
ANISOU 2282  OE2 GLU B 176     6918   7623   4798      0      0      0
ATOM   2283  H   GLU B 176      -0.695  16.551  21.427  1.00  0.00           H  
ATOM   2284  HA  GLU B 176      -3.508  17.074  21.705  1.00  0.00           H  
ATOM   2285  HB3 GLU B 176      -2.797  19.428  21.038  1.00  0.00           H  
ATOM   2286  HB2 GLU B 176      -1.186  18.844  20.806  1.00  0.00           H  
ATOM   2287  HG3 GLU B 176      -1.303  19.879  22.989  1.00  0.00           H  
ATOM   2288  HG2 GLU B 176      -1.059  18.169  23.228  1.00  0.00           H  
ATOM   2289  N   VAL B 177      -2.316  16.920  18.629  1.00 36.69           N  
ANISOU 2289  N   VAL B 177     5279   5128   3533      0      0      0
ATOM   2290  CA  VAL B 177      -2.696  16.701  17.227  1.00 35.86           C  
ANISOU 2290  CA  VAL B 177     5243   4894   3488      0      0      0
ATOM   2291  C   VAL B 177      -3.578  15.443  17.061  1.00 35.14           C  
ANISOU 2291  C   VAL B 177     5108   4813   3432      0      0      0
ATOM   2292  O   VAL B 177      -4.584  15.504  16.355  1.00 35.14           O  
ANISOU 2292  O   VAL B 177     5187   4767   3396      0      0      0
ATOM   2293  CB  VAL B 177      -1.444  16.588  16.306  1.00 35.13           C  
ANISOU 2293  CB  VAL B 177     5106   4731   3509      0      0      0
ATOM   2294  CG1 VAL B 177      -1.746  16.185  14.845  1.00 33.99           C  
ANISOU 2294  CG1 VAL B 177     5010   4480   3424      0      0      0
ATOM   2295  CG2 VAL B 177      -0.635  17.899  16.309  1.00 35.79           C  
ANISOU 2295  CG2 VAL B 177     5258   4791   3551      0      0      0
ATOM   2296  H   VAL B 177      -1.334  16.817  18.852  1.00  0.00           H  
ATOM   2297  HA  VAL B 177      -3.284  17.561  16.902  1.00  0.00           H  
ATOM   2298  HB  VAL B 177      -0.798  15.813  16.721  1.00  0.00           H  
ATOM   2299 HG11 VAL B 177      -0.834  16.171  14.249  1.00  0.00           H  
ATOM   2300 HG12 VAL B 177      -2.177  15.188  14.764  1.00  0.00           H  
ATOM   2301 HG13 VAL B 177      -2.437  16.887  14.375  1.00  0.00           H  
ATOM   2302 HG21 VAL B 177       0.292  17.789  15.747  1.00  0.00           H  
ATOM   2303 HG22 VAL B 177      -1.202  18.714  15.859  1.00  0.00           H  
ATOM   2304 HG23 VAL B 177      -0.359  18.212  17.314  1.00  0.00           H  
ATOM   2305  N   LEU B 178      -3.211  14.355  17.762  1.00 34.21           N  
ANISOU 2305  N   LEU B 178     4869   4756   3372      0      0      0
ATOM   2306  CA  LEU B 178      -3.964  13.105  17.868  1.00 33.56           C  
ANISOU 2306  CA  LEU B 178     4756   4682   3316      0      0      0
ATOM   2307  C   LEU B 178      -5.379  13.328  18.438  1.00 34.11           C  
ANISOU 2307  C   LEU B 178     4899   4786   3274      0      0      0
ATOM   2308  O   LEU B 178      -6.359  13.010  17.766  1.00 33.88           O  
ANISOU 2308  O   LEU B 178     4912   4723   3239      0      0      0
ATOM   2309  CB  LEU B 178      -3.125  12.098  18.696  1.00 33.14           C  
ANISOU 2309  CB  LEU B 178     4590   4685   3315      0      0      0
ATOM   2310  CG  LEU B 178      -3.787  10.745  19.040  1.00 33.56           C  
ANISOU 2310  CG  LEU B 178     4632   4750   3369      0      0      0
ATOM   2311  CD1 LEU B 178      -3.942   9.849  17.796  1.00 33.23           C  
ANISOU 2311  CD1 LEU B 178     4577   4632   3419      0      0      0
ATOM   2312  CD2 LEU B 178      -3.044  10.039  20.194  1.00 33.95           C  
ANISOU 2312  CD2 LEU B 178     4605   4881   3414      0      0      0
ATOM   2313  H   LEU B 178      -2.362  14.394  18.310  1.00  0.00           H  
ATOM   2314  HA  LEU B 178      -4.065  12.706  16.860  1.00  0.00           H  
ATOM   2315  HB3 LEU B 178      -2.855  12.585  19.630  1.00  0.00           H  
ATOM   2316  HB2 LEU B 178      -2.183  11.904  18.184  1.00  0.00           H  
ATOM   2317  HG  LEU B 178      -4.781  10.935  19.434  1.00  0.00           H  
ATOM   2318 HD11 LEU B 178      -3.832   8.792  18.035  1.00  0.00           H  
ATOM   2319 HD12 LEU B 178      -4.929   9.973  17.352  1.00  0.00           H  
ATOM   2320 HD13 LEU B 178      -3.208  10.089  17.026  1.00  0.00           H  
ATOM   2321 HD21 LEU B 178      -2.605   9.093  19.889  1.00  0.00           H  
ATOM   2322 HD22 LEU B 178      -2.232  10.643  20.599  1.00  0.00           H  
ATOM   2323 HD23 LEU B 178      -3.725   9.825  21.019  1.00  0.00           H  
ATOM   2324  N   GLU B 179      -5.456  13.872  19.661  1.00 34.68           N  
ANISOU 2324  N   GLU B 179     4980   4941   3254      0      0      0
ATOM   2325  CA  GLU B 179      -6.694  14.047  20.420  1.00 35.45           C  
ANISOU 2325  CA  GLU B 179     5145   5086   3237      0      0      0
ATOM   2326  C   GLU B 179      -7.676  15.069  19.824  1.00 35.92           C  
ANISOU 2326  C   GLU B 179     5339   5092   3218      0      0      0
ATOM   2327  O   GLU B 179      -8.882  14.831  19.897  1.00 36.36           O  
ANISOU 2327  O   GLU B 179     5451   5142   3221      0      0      0
ATOM   2328  CB  GLU B 179      -6.347  14.372  21.887  1.00 36.45           C  
ANISOU 2328  CB  GLU B 179     5232   5336   3281      0      0      0
ATOM   2329  CG  GLU B 179      -5.748  13.154  22.624  1.00 36.75           C  
ANISOU 2329  CG  GLU B 179     5144   5440   3380      0      0      0
ATOM   2330  CD  GLU B 179      -5.244  13.437  24.040  1.00 39.30           C  
ANISOU 2330  CD  GLU B 179     5409   5911   3613      0      0      0
ATOM   2331  OE1 GLU B 179      -5.121  14.623  24.417  1.00 40.96           O  
ANISOU 2331  OE1 GLU B 179     5658   6184   3721      0      0      0
ATOM   2332  OE2 GLU B 179      -4.954  12.439  24.733  1.00 39.49           O1-
ANISOU 2332  OE2 GLU B 179     5353   5991   3660      0      0      0
ATOM   2333  H   GLU B 179      -4.604  14.120  20.150  1.00  0.00           H  
ATOM   2334  HA  GLU B 179      -7.218  13.091  20.409  1.00  0.00           H  
ATOM   2335  HB3 GLU B 179      -7.237  14.708  22.421  1.00  0.00           H  
ATOM   2336  HB2 GLU B 179      -5.647  15.210  21.914  1.00  0.00           H  
ATOM   2337  HG3 GLU B 179      -4.920  12.727  22.059  1.00  0.00           H  
ATOM   2338  HG2 GLU B 179      -6.505  12.372  22.694  1.00  0.00           H  
ATOM   2339  N   LYS B 180      -7.169  16.166  19.234  1.00 36.21           N  
ANISOU 2339  N   LYS B 180     5434   5080   3242      0      0      0
ATOM   2340  CA  LYS B 180      -8.000  17.231  18.669  1.00 37.01           C  
ANISOU 2340  CA  LYS B 180     5688   5118   3256      0      0      0
ATOM   2341  C   LYS B 180      -8.694  16.860  17.351  1.00 36.43           C  
ANISOU 2341  C   LYS B 180     5641   4961   3242      0      0      0
ATOM   2342  O   LYS B 180      -9.859  17.225  17.197  1.00 37.09           O  
ANISOU 2342  O   LYS B 180     5809   5034   3248      0      0      0
ATOM   2343  CB  LYS B 180      -7.188  18.531  18.509  1.00 37.99           C  
ANISOU 2343  CB  LYS B 180     5898   5202   3333      0      0      0
ATOM   2344  CG  LYS B 180      -6.924  19.239  19.848  1.00 39.38           C  
ANISOU 2344  CG  LYS B 180     6084   5485   3393      0      0      0
ATOM   2345  CD  LYS B 180      -6.034  20.482  19.689  1.00 42.46           C  
ANISOU 2345  CD  LYS B 180     6561   5837   3735      0      0      0
ATOM   2346  CE  LYS B 180      -5.971  21.360  20.946  1.00 44.09           C  
ANISOU 2346  CE  LYS B 180     6767   6176   3807      0      0      0
ATOM   2347  NZ  LYS B 180      -7.287  21.936  21.273  1.00 46.06           N1+
ANISOU 2347  NZ  LYS B 180     7075   6491   3933      0      0      0
ATOM   2348  H   LYS B 180      -6.167  16.313  19.212  1.00  0.00           H  
ATOM   2349  HA  LYS B 180      -8.793  17.437  19.391  1.00  0.00           H  
ATOM   2350  HB3 LYS B 180      -7.747  19.232  17.886  1.00  0.00           H  
ATOM   2351  HB2 LYS B 180      -6.260  18.338  17.971  1.00  0.00           H  
ATOM   2352  HG3 LYS B 180      -6.463  18.552  20.559  1.00  0.00           H  
ATOM   2353  HG2 LYS B 180      -7.883  19.517  20.283  1.00  0.00           H  
ATOM   2354  HD3 LYS B 180      -6.369  21.079  18.839  1.00  0.00           H  
ATOM   2355  HD2 LYS B 180      -5.023  20.158  19.446  1.00  0.00           H  
ATOM   2356  HE3 LYS B 180      -5.266  22.177  20.786  1.00  0.00           H  
ATOM   2357  HE2 LYS B 180      -5.609  20.785  21.798  1.00  0.00           H  
ATOM   2358  HZ1 LYS B 180      -7.642  22.449  20.470  1.00  0.00           H  
ATOM   2359  HZ2 LYS B 180      -7.937  21.193  21.485  1.00  0.00           H  
ATOM   2360  HZ3 LYS B 180      -7.207  22.557  22.065  1.00  0.00           H  
ATOM   2361  N   VAL B 181      -7.985  16.189  16.424  1.00 34.87           N  
ANISOU 2361  N   VAL B 181     5362   4716   3171      0      0      0
ATOM   2362  CA  VAL B 181      -8.453  16.040  15.040  1.00 34.29           C  
ANISOU 2362  CA  VAL B 181     5304   4578   3146      0      0      0
ATOM   2363  C   VAL B 181      -8.303  14.628  14.432  1.00 33.04           C  
ANISOU 2363  C   VAL B 181     5020   4442   3093      0      0      0
ATOM   2364  O   VAL B 181      -8.875  14.418  13.363  1.00 33.38           O  
ANISOU 2364  O   VAL B 181     5055   4466   3161      0      0      0
ATOM   2365  CB  VAL B 181      -7.790  17.082  14.088  1.00 34.41           C  
ANISOU 2365  CB  VAL B 181     5390   4494   3192      0      0      0
ATOM   2366  CG1 VAL B 181      -8.170  18.529  14.450  1.00 35.72           C  
ANISOU 2366  CG1 VAL B 181     5730   4611   3231      0      0      0
ATOM   2367  CG2 VAL B 181      -6.261  16.952  13.960  1.00 33.66           C  
ANISOU 2367  CG2 VAL B 181     5212   4387   3190      0      0      0
ATOM   2368  H   VAL B 181      -7.029  15.919  16.614  1.00  0.00           H  
ATOM   2369  HA  VAL B 181      -9.528  16.220  15.000  1.00  0.00           H  
ATOM   2370  HB  VAL B 181      -8.207  16.919  13.093  1.00  0.00           H  
ATOM   2371 HG11 VAL B 181      -7.831  19.227  13.685  1.00  0.00           H  
ATOM   2372 HG12 VAL B 181      -9.250  18.643  14.544  1.00  0.00           H  
ATOM   2373 HG13 VAL B 181      -7.721  18.841  15.393  1.00  0.00           H  
ATOM   2374 HG21 VAL B 181      -5.889  17.600  13.169  1.00  0.00           H  
ATOM   2375 HG22 VAL B 181      -5.764  17.253  14.882  1.00  0.00           H  
ATOM   2376 HG23 VAL B 181      -5.945  15.939  13.720  1.00  0.00           H  
ATOM   2377  N   LEU B 182      -7.604  13.680  15.087  1.00 31.99           N  
ANISOU 2377  N   LEU B 182     4792   4352   3012      0      0      0
ATOM   2378  CA  LEU B 182      -7.448  12.312  14.562  1.00 30.77           C  
ANISOU 2378  CA  LEU B 182     4540   4204   2947      0      0      0
ATOM   2379  C   LEU B 182      -8.370  11.292  15.242  1.00 30.47           C  
ANISOU 2379  C   LEU B 182     4489   4216   2870      0      0      0
ATOM   2380  O   LEU B 182      -8.869  10.418  14.537  1.00 29.80           O  
ANISOU 2380  O   LEU B 182     4375   4137   2811      0      0      0
ATOM   2381  CB  LEU B 182      -5.983  11.822  14.642  1.00 29.99           C  
ANISOU 2381  CB  LEU B 182     4358   4093   2946      0      0      0
ATOM   2382  CG  LEU B 182      -4.937  12.722  13.949  1.00 29.92           C  
ANISOU 2382  CG  LEU B 182     4352   4025   2991      0      0      0
ATOM   2383  CD1 LEU B 182      -3.518  12.135  14.094  1.00 29.04           C  
ANISOU 2383  CD1 LEU B 182     4147   3913   2974      0      0      0
ATOM   2384  CD2 LEU B 182      -5.292  13.023  12.481  1.00 28.94           C  
ANISOU 2384  CD2 LEU B 182     4251   3855   2891      0      0      0
ATOM   2385  H   LEU B 182      -7.151  13.883  15.969  1.00  0.00           H  
ATOM   2386  HA  LEU B 182      -7.729  12.289  13.509  1.00  0.00           H  
ATOM   2387  HB3 LEU B 182      -5.926  10.830  14.190  1.00  0.00           H  
ATOM   2388  HB2 LEU B 182      -5.702  11.676  15.683  1.00  0.00           H  
ATOM   2389  HG  LEU B 182      -4.931  13.675  14.476  1.00  0.00           H  
ATOM   2390 HD11 LEU B 182      -2.848  12.870  14.539  1.00  0.00           H  
ATOM   2391 HD12 LEU B 182      -3.501  11.255  14.738  1.00  0.00           H  
ATOM   2392 HD13 LEU B 182      -3.083  11.834  13.141  1.00  0.00           H  
ATOM   2393 HD21 LEU B 182      -4.426  12.990  11.825  1.00  0.00           H  
ATOM   2394 HD22 LEU B 182      -6.021  12.323  12.077  1.00  0.00           H  
ATOM   2395 HD23 LEU B 182      -5.713  14.022  12.396  1.00  0.00           H  
ATOM   2396  N   LEU B 183      -8.574  11.387  16.569  1.00 30.59           N  
ANISOU 2396  N   LEU B 183     4530   4274   2818      0      0      0
ATOM   2397  CA  LEU B 183      -9.307  10.379  17.345  1.00 30.40           C  
ANISOU 2397  CA  LEU B 183     4509   4284   2759      0      0      0
ATOM   2398  C   LEU B 183     -10.821  10.367  17.091  1.00 30.96           C  
ANISOU 2398  C   LEU B 183     4643   4370   2750      0      0      0
ATOM   2399  O   LEU B 183     -11.440  11.419  16.940  1.00 31.71           O  
ANISOU 2399  O   LEU B 183     4807   4475   2767      0      0      0
ATOM   2400  CB  LEU B 183      -9.022  10.538  18.855  1.00 30.94           C  
ANISOU 2400  CB  LEU B 183     4582   4404   2772      0      0      0
ATOM   2401  CG  LEU B 183      -7.633  10.038  19.300  1.00 30.86           C  
ANISOU 2401  CG  LEU B 183     4486   4404   2836      0      0      0
ATOM   2402  CD1 LEU B 183      -7.426  10.271  20.810  1.00 31.81           C  
ANISOU 2402  CD1 LEU B 183     4599   4603   2885      0      0      0
ATOM   2403  CD2 LEU B 183      -7.362   8.569  18.915  1.00 28.58           C  
ANISOU 2403  CD2 LEU B 183     4150   4065   2642      0      0      0
ATOM   2404  H   LEU B 183      -8.116  12.119  17.095  1.00  0.00           H  
ATOM   2405  HA  LEU B 183      -8.934   9.412  17.015  1.00  0.00           H  
ATOM   2406  HB3 LEU B 183      -9.768   9.982  19.427  1.00  0.00           H  
ATOM   2407  HB2 LEU B 183      -9.152  11.584  19.140  1.00  0.00           H  
ATOM   2408  HG  LEU B 183      -6.901  10.647  18.775  1.00  0.00           H  
ATOM   2409 HD11 LEU B 183      -6.447  10.704  21.008  1.00  0.00           H  
ATOM   2410 HD12 LEU B 183      -8.170  10.952  21.224  1.00  0.00           H  
ATOM   2411 HD13 LEU B 183      -7.494   9.350  21.388  1.00  0.00           H  
ATOM   2412 HD21 LEU B 183      -6.896   8.019  19.726  1.00  0.00           H  
ATOM   2413 HD22 LEU B 183      -8.274   8.031  18.663  1.00  0.00           H  
ATOM   2414 HD23 LEU B 183      -6.695   8.502  18.056  1.00  0.00           H  
ATOM   2415  N   ARG B 184     -11.374   9.145  17.087  1.00 30.58           N  
ANISOU 2415  N   ARG B 184     4579   4324   2717      0      0      0
ATOM   2416  CA  ARG B 184     -12.786   8.838  16.909  1.00 31.40           C  
ANISOU 2416  CA  ARG B 184     4726   4456   2747      0      0      0
ATOM   2417  C   ARG B 184     -13.636   9.319  18.093  1.00 32.58           C  
ANISOU 2417  C   ARG B 184     4967   4641   2770      0      0      0
ATOM   2418  O   ARG B 184     -13.333   8.981  19.238  1.00 33.05           O  
ANISOU 2418  O   ARG B 184     5047   4707   2803      0      0      0
ATOM   2419  CB  ARG B 184     -12.930   7.318  16.686  1.00 30.51           C  
ANISOU 2419  CB  ARG B 184     4584   4339   2671      0      0      0
ATOM   2420  CG  ARG B 184     -14.362   6.850  16.365  1.00 31.42           C  
ANISOU 2420  CG  ARG B 184     4735   4494   2710      0      0      0
ATOM   2421  CD  ARG B 184     -14.441   5.375  15.950  1.00 29.68           C  
ANISOU 2421  CD  ARG B 184     4491   4262   2525      0      0      0
ATOM   2422  NE  ARG B 184     -13.884   5.155  14.609  1.00 28.31           N  
ANISOU 2422  NE  ARG B 184     4220   4099   2439      0      0      0
ATOM   2423  CZ  ARG B 184     -13.514   3.976  14.085  1.00 28.36           C  
ANISOU 2423  CZ  ARG B 184     4189   4088   2500      0      0      0
ATOM   2424  NH1 ARG B 184     -13.632   2.828  14.762  1.00 27.92           N  
ANISOU 2424  NH1 ARG B 184     4199   3986   2424      0      0      0
ATOM   2425  NH2 ARG B 184     -13.020   3.942  12.845  1.00 26.91           N1+
ANISOU 2425  NH2 ARG B 184     3910   3931   2382      0      0      0
ATOM   2426  H   ARG B 184     -10.772   8.341  17.216  1.00  0.00           H  
ATOM   2427  HA  ARG B 184     -13.125   9.345  16.009  1.00  0.00           H  
ATOM   2428  HB3 ARG B 184     -12.568   6.782  17.565  1.00  0.00           H  
ATOM   2429  HB2 ARG B 184     -12.277   7.020  15.868  1.00  0.00           H  
ATOM   2430  HG3 ARG B 184     -14.685   7.446  15.511  1.00  0.00           H  
ATOM   2431  HG2 ARG B 184     -15.074   7.058  17.163  1.00  0.00           H  
ATOM   2432  HD3 ARG B 184     -15.433   4.950  16.093  1.00  0.00           H  
ATOM   2433  HD2 ARG B 184     -13.768   4.825  16.608  1.00  0.00           H  
ATOM   2434  HE  ARG B 184     -13.853   5.967  14.006  1.00  0.00           H  
ATOM   2435 HH12 ARG B 184     -13.314   1.963  14.347  1.00  0.00           H  
ATOM   2436 HH11 ARG B 184     -14.083   2.807  15.677  1.00  0.00           H  
ATOM   2437 HH22 ARG B 184     -12.720   3.061  12.443  1.00  0.00           H  
ATOM   2438 HH21 ARG B 184     -12.862   4.798  12.330  1.00  0.00           H  
ATOM   2439  N   ARG B 185     -14.717  10.042  17.765  1.00 34.43           N  
ANISOU 2439  N   ARG B 185     5010   4855   3215      0      0      0
ATOM   2440  CA  ARG B 185     -15.833  10.321  18.664  1.00 35.65           C  
ANISOU 2440  CA  ARG B 185     5261   5037   3245      0      0      0
ATOM   2441  C   ARG B 185     -16.889   9.244  18.368  1.00 35.85           C  
ANISOU 2441  C   ARG B 185     5290   5085   3247      0      0      0
ATOM   2442  O   ARG B 185     -16.865   8.193  19.008  1.00 36.03           O  
ANISOU 2442  O   ARG B 185     5258   5097   3335      0      0      0
ATOM   2443  CB  ARG B 185     -16.348  11.764  18.436  1.00 36.49           C  
ANISOU 2443  CB  ARG B 185     5503   5154   3207      0      0      0
ATOM   2444  CG  ARG B 185     -15.495  12.887  19.061  1.00 37.01           C  
ANISOU 2444  CG  ARG B 185     5598   5206   3258      0      0      0
ATOM   2445  CD  ARG B 185     -14.094  13.082  18.457  1.00 35.42           C  
ANISOU 2445  CD  ARG B 185     5330   4972   3155      0      0      0
ATOM   2446  NE  ARG B 185     -13.504  14.348  18.916  1.00 36.30           N  
ANISOU 2446  NE  ARG B 185     5496   5079   3218      0      0      0
ATOM   2447  CZ  ARG B 185     -12.207  14.698  18.879  1.00 34.67           C  
ANISOU 2447  CZ  ARG B 185     5236   4852   3084      0      0      0
ATOM   2448  NH1 ARG B 185     -11.268  13.891  18.369  1.00 32.08           N  
ANISOU 2448  NH1 ARG B 185     4799   4503   2886      0      0      0
ATOM   2449  NH2 ARG B 185     -11.838  15.887  19.371  1.00 35.70           N1+
ANISOU 2449  NH2 ARG B 185     5428   4988   3149      0      0      0
ATOM   2450  H   ARG B 185     -14.872  10.272  16.794  1.00  0.00           H  
ATOM   2451  HA  ARG B 185     -15.524  10.220  19.706  1.00  0.00           H  
ATOM   2452  HB3 ARG B 185     -17.335  11.843  18.896  1.00  0.00           H  
ATOM   2453  HB2 ARG B 185     -16.498  11.964  17.374  1.00  0.00           H  
ATOM   2454  HG3 ARG B 185     -15.375  12.625  20.113  1.00  0.00           H  
ATOM   2455  HG2 ARG B 185     -16.037  13.834  19.053  1.00  0.00           H  
ATOM   2456  HD3 ARG B 185     -14.057  12.939  17.378  1.00  0.00           H  
ATOM   2457  HD2 ARG B 185     -13.450  12.321  18.898  1.00  0.00           H  
ATOM   2458  HE  ARG B 185     -14.162  15.026  19.272  1.00  0.00           H  
ATOM   2459 HH12 ARG B 185     -10.293  14.152  18.431  1.00  0.00           H  
ATOM   2460 HH11 ARG B 185     -11.518  12.995  17.964  1.00  0.00           H  
ATOM   2461 HH22 ARG B 185     -10.862  16.151  19.372  1.00  0.00           H  
ATOM   2462 HH21 ARG B 185     -12.520  16.518  19.764  1.00  0.00           H  
ATOM   2463  N   GLU B 186     -17.747   9.499  17.367  1.00 36.14           N  
ANISOU 2463  N   GLU B 186     5377   5150   3204      0      0      0
ATOM   2464  CA  GLU B 186     -18.619   8.506  16.743  1.00 35.98           C  
ANISOU 2464  CA  GLU B 186     5326   5164   3182      0      0      0
ATOM   2465  C   GLU B 186     -17.877   7.850  15.567  1.00 34.47           C  
ANISOU 2465  C   GLU B 186     5012   4955   3130      0      0      0
ATOM   2466  O   GLU B 186     -17.085   8.518  14.898  1.00 34.08           O  
ANISOU 2466  O   GLU B 186     4937   4883   3129      0      0      0
ATOM   2467  CB  GLU B 186     -19.926   9.147  16.232  1.00 36.76           C  
ANISOU 2467  CB  GLU B 186     5502   5312   3152      0      0      0
ATOM   2468  CG  GLU B 186     -20.791   9.747  17.351  1.00 39.48           C  
ANISOU 2468  CG  GLU B 186     5973   5694   3334      0      0      0
ATOM   2469  CD  GLU B 186     -22.101  10.398  16.916  1.00  0.00           C  
ATOM   2470  OE1 GLU B 186     -23.123   9.678  16.867  1.00  0.00           O  
ATOM   2471  OE2 GLU B 186     -22.056  11.616  16.642  1.00  0.00           O1-
ATOM   2472  H   GLU B 186     -17.695  10.387  16.890  1.00  0.00           H  
ATOM   2473  HA  GLU B 186     -18.876   7.732  17.469  1.00  0.00           H  
ATOM   2474  HB3 GLU B 186     -20.517   8.398  15.702  1.00  0.00           H  
ATOM   2475  HB2 GLU B 186     -19.698   9.924  15.500  1.00  0.00           H  
ATOM   2476  HG2 GLU B 186     -21.060   8.992  18.091  1.00  0.00           H  
ATOM   2477  HG3 GLU B 186     -20.274  10.555  17.870  1.00  0.00           H  
ATOM   2478  N   PHE B 187     -18.179   6.566  15.315  1.00 33.66           N  
ANISOU 2478  N   PHE B 187     4850   4864   3076      0      0      0
ATOM   2479  CA  PHE B 187     -17.729   5.834  14.130  1.00 32.92           C  
ANISOU 2479  CA  PHE B 187     4648   4761   3101      0      0      0
ATOM   2480  C   PHE B 187     -18.348   6.411  12.847  1.00 33.26           C  
ANISOU 2480  C   PHE B 187     4678   4843   3116      0      0      0
ATOM   2481  O   PHE B 187     -19.573   6.428  12.728  1.00 34.44           O  
ANISOU 2481  O   PHE B 187     4877   5054   3155      0      0      0
ATOM   2482  CB  PHE B 187     -18.018   4.326  14.309  1.00 32.59           C  
ANISOU 2482  CB  PHE B 187     4572   4728   3082      0      0      0
ATOM   2483  CG  PHE B 187     -17.789   3.441  13.091  1.00 31.92           C  
ANISOU 2483  CG  PHE B 187     4386   4644   3098      0      0      0
ATOM   2484  CD1 PHE B 187     -16.478   3.139  12.675  1.00 31.58           C  
ANISOU 2484  CD1 PHE B 187     4270   4542   3187      0      0      0
ATOM   2485  CD2 PHE B 187     -18.872   3.012  12.294  1.00 32.48           C  
ANISOU 2485  CD2 PHE B 187     4433   4783   3125      0      0      0
ATOM   2486  CE1 PHE B 187     -16.261   2.370  11.540  1.00 31.31           C  
ANISOU 2486  CE1 PHE B 187     4153   4506   3239      0      0      0
ATOM   2487  CE2 PHE B 187     -18.637   2.241  11.164  1.00 31.95           C  
ANISOU 2487  CE2 PHE B 187     4269   4722   3148      0      0      0
ATOM   2488  CZ  PHE B 187     -17.339   1.917  10.790  1.00 32.00           C  
ANISOU 2488  CZ  PHE B 187     4215   4660   3285      0      0      0
ATOM   2489  H   PHE B 187     -18.832   6.079  15.912  1.00  0.00           H  
ATOM   2490  HA  PHE B 187     -16.646   5.951  14.059  1.00  0.00           H  
ATOM   2491  HB3 PHE B 187     -19.041   4.179  14.658  1.00  0.00           H  
ATOM   2492  HB2 PHE B 187     -17.380   3.945  15.106  1.00  0.00           H  
ATOM   2493  HD1 PHE B 187     -15.644   3.503  13.249  1.00  0.00           H  
ATOM   2494  HD2 PHE B 187     -19.885   3.268  12.567  1.00  0.00           H  
ATOM   2495  HE1 PHE B 187     -15.252   2.124  11.242  1.00  0.00           H  
ATOM   2496  HE2 PHE B 187     -19.470   1.890  10.575  1.00  0.00           H  
ATOM   2497  HZ  PHE B 187     -17.168   1.315   9.910  1.00  0.00           H  
ATOM   2498  N   ILE B 188     -17.485   6.866  11.928  1.00 32.50           N  
ANISOU 2498  N   ILE B 188     4519   4712   3119      0      0      0
ATOM   2499  CA  ILE B 188     -17.872   7.379  10.618  1.00 32.78           C  
ANISOU 2499  CA  ILE B 188     4530   4773   3153      0      0      0
ATOM   2500  C   ILE B 188     -17.630   6.236   9.605  1.00 32.13           C  
ANISOU 2500  C   ILE B 188     4330   4703   3176      0      0      0
ATOM   2501  O   ILE B 188     -16.467   5.967   9.300  1.00 31.33           O  
ANISOU 2501  O   ILE B 188     4171   4545   3189      0      0      0
ATOM   2502  CB  ILE B 188     -17.009   8.617  10.212  1.00 32.69           C  
ANISOU 2502  CB  ILE B 188     4559   4703   3159      0      0      0
ATOM   2503  CG1 ILE B 188     -17.186   9.788  11.209  1.00 34.17           C  
ANISOU 2503  CG1 ILE B 188     4874   4881   3227      0      0      0
ATOM   2504  CG2 ILE B 188     -17.286   9.108   8.770  1.00 32.72           C  
ANISOU 2504  CG2 ILE B 188     4539   4720   3172      0      0      0
ATOM   2505  CD1 ILE B 188     -16.012  10.779  11.224  1.00 34.26           C  
ANISOU 2505  CD1 ILE B 188     4931   4824   3262      0      0      0
ATOM   2506  H   ILE B 188     -16.491   6.839  12.116  1.00  0.00           H  
ATOM   2507  HA  ILE B 188     -18.907   7.713  10.637  1.00  0.00           H  
ATOM   2508  HB  ILE B 188     -15.959   8.328  10.248  1.00  0.00           H  
ATOM   2509 HG13 ILE B 188     -17.286   9.410  12.226  1.00  0.00           H  
ATOM   2510 HG12 ILE B 188     -18.118  10.316  11.006  1.00  0.00           H  
ATOM   2511 HG21 ILE B 188     -16.680   9.976   8.515  1.00  0.00           H  
ATOM   2512 HG22 ILE B 188     -17.063   8.352   8.019  1.00  0.00           H  
ATOM   2513 HG23 ILE B 188     -18.332   9.391   8.648  1.00  0.00           H  
ATOM   2514 HD11 ILE B 188     -16.292  11.704  11.728  1.00  0.00           H  
ATOM   2515 HD12 ILE B 188     -15.164  10.359  11.761  1.00  0.00           H  
ATOM   2516 HD13 ILE B 188     -15.671  11.041  10.223  1.00  0.00           H  
ATOM   2517  N   PRO B 189     -18.700   5.561   9.115  1.00 32.53           N  
ANISOU 2517  N   PRO B 189     4344   4832   3183      0      0      0
ATOM   2518  CA  PRO B 189     -18.554   4.528   8.072  1.00 31.96           C  
ANISOU 2518  CA  PRO B 189     4160   4781   3203      0      0      0
ATOM   2519  C   PRO B 189     -18.129   5.133   6.724  1.00 31.87           C  
ANISOU 2519  C   PRO B 189     4084   4752   3272      0      0      0
ATOM   2520  O   PRO B 189     -18.486   6.274   6.426  1.00 32.46           O  
ANISOU 2520  O   PRO B 189     4200   4828   3306      0      0      0
ATOM   2521  CB  PRO B 189     -19.951   3.895   7.988  1.00 32.95           C  
ANISOU 2521  CB  PRO B 189     4271   5012   3236      0      0      0
ATOM   2522  CG  PRO B 189     -20.901   5.003   8.403  1.00 33.89           C  
ANISOU 2522  CG  PRO B 189     4480   5172   3225      0      0      0
ATOM   2523  CD  PRO B 189     -20.111   5.759   9.463  1.00 33.76           C  
ANISOU 2523  CD  PRO B 189     4560   5069   3198      0      0      0
ATOM   2524  HA  PRO B 189     -17.828   3.773   8.377  1.00  0.00           H  
ATOM   2525  HB3 PRO B 189     -20.020   3.068   8.693  1.00  0.00           H  
ATOM   2526  HB2 PRO B 189     -20.192   3.496   7.002  1.00  0.00           H  
ATOM   2527  HG3 PRO B 189     -21.866   4.640   8.758  1.00  0.00           H  
ATOM   2528  HG2 PRO B 189     -21.084   5.659   7.550  1.00  0.00           H  
ATOM   2529  HD2 PRO B 189     -20.422   6.803   9.474  1.00  0.00           H  
ATOM   2530  HD3 PRO B 189     -20.292   5.327  10.448  1.00  0.00           H  
ATOM   2531  N   ASP B 190     -17.373   4.351   5.940  1.00 31.21           N  
ANISOU 2531  N   ASP B 190     3912   4643   3302      0      0      0
ATOM   2532  CA  ASP B 190     -16.931   4.718   4.597  1.00 31.26           C  
ANISOU 2532  CA  ASP B 190     3855   4632   3390      0      0      0
ATOM   2533  C   ASP B 190     -18.148   4.875   3.645  1.00 32.16           C  
ANISOU 2533  C   ASP B 190     3903   4848   3470      0      0      0
ATOM   2534  O   ASP B 190     -18.875   3.895   3.475  1.00 31.98           O  
ANISOU 2534  O   ASP B 190     3814   4904   3434      0      0      0
ATOM   2535  CB  ASP B 190     -15.949   3.656   4.045  1.00 30.68           C  
ANISOU 2535  CB  ASP B 190     3709   4511   3436      0      0      0
ATOM   2536  CG  ASP B 190     -15.420   4.003   2.649  1.00 31.80           C  
ANISOU 2536  CG  ASP B 190     3775   4648   3660      0      0      0
ATOM   2537  OD1 ASP B 190     -15.333   5.212   2.346  1.00 33.97           O  
ANISOU 2537  OD1 ASP B 190     4080   4902   3926      0      0      0
ATOM   2538  OD2 ASP B 190     -15.089   3.057   1.906  1.00 33.34           O1-
ANISOU 2538  OD2 ASP B 190     3886   4856   3925      0      0      0
ATOM   2539  H   ASP B 190     -17.106   3.427   6.258  1.00  0.00           H  
ATOM   2540  HA  ASP B 190     -16.377   5.645   4.718  1.00  0.00           H  
ATOM   2541  HB3 ASP B 190     -16.456   2.690   3.995  1.00  0.00           H  
ATOM   2542  HB2 ASP B 190     -15.098   3.540   4.716  1.00  0.00           H  
ATOM   2543  N   PRO B 191     -18.339   6.061   3.017  1.00 33.13           N  
ANISOU 2543  N   PRO B 191     4044   4968   3574      0      0      0
ATOM   2544  CA  PRO B 191     -19.364   6.234   1.969  1.00 34.39           C  
ANISOU 2544  CA  PRO B 191     4128   5228   3710      0      0      0
ATOM   2545  C   PRO B 191     -19.104   5.468   0.651  1.00 34.50           C  
ANISOU 2545  C   PRO B 191     3997   5276   3835      0      0      0
ATOM   2546  O   PRO B 191     -20.074   5.193  -0.056  1.00 35.49           O  
ANISOU 2546  O   PRO B 191     4026   5514   3946      0      0      0
ATOM   2547  CB  PRO B 191     -19.422   7.752   1.761  1.00 35.01           C  
ANISOU 2547  CB  PRO B 191     4284   5258   3759      0      0      0
ATOM   2548  CG  PRO B 191     -18.030   8.234   2.122  1.00 34.40           C  
ANISOU 2548  CG  PRO B 191     4290   5046   3734      0      0      0
ATOM   2549  CD  PRO B 191     -17.628   7.318   3.265  1.00 33.06           C  
ANISOU 2549  CD  PRO B 191     4141   4866   3554      0      0      0
ATOM   2550  HA  PRO B 191     -20.330   5.899   2.349  1.00  0.00           H  
ATOM   2551  HB3 PRO B 191     -20.149   8.185   2.449  1.00  0.00           H  
ATOM   2552  HB2 PRO B 191     -19.716   8.046   0.755  1.00  0.00           H  
ATOM   2553  HG3 PRO B 191     -17.994   9.292   2.377  1.00  0.00           H  
ATOM   2554  HG2 PRO B 191     -17.352   8.062   1.286  1.00  0.00           H  
ATOM   2555  HD2 PRO B 191     -16.545   7.222   3.285  1.00  0.00           H  
ATOM   2556  HD3 PRO B 191     -17.957   7.730   4.219  1.00  0.00           H  
ATOM   2557  N   GLN B 192     -17.850   5.051   0.414  1.00 33.75           N  
ANISOU 2557  N   GLN B 192     3884   5092   3846      0      0      0
ATOM   2558  CA  GLN B 192     -17.460   4.134  -0.659  1.00 33.79           C  
ANISOU 2558  CA  GLN B 192     3763   5122   3953      0      0      0
ATOM   2559  C   GLN B 192     -17.790   2.659  -0.304  1.00 33.48           C  
ANISOU 2559  C   GLN B 192     3671   5148   3900      0      0      0
ATOM   2560  O   GLN B 192     -17.684   1.790  -1.169  1.00 33.88           O  
ANISOU 2560  O   GLN B 192     3618   5240   4016      0      0      0
ATOM   2561  CB  GLN B 192     -15.956   4.352  -0.955  1.00 32.76           C  
ANISOU 2561  CB  GLN B 192     3649   4868   3930      0      0      0
ATOM   2562  CG  GLN B 192     -15.628   4.472  -2.453  1.00 33.51           C  
ANISOU 2562  CG  GLN B 192     3763   4907   4063      0      0      0
ATOM   2563  CD  GLN B 192     -14.219   5.017  -2.672  1.00 33.21           C  
ANISOU 2563  CD  GLN B 192     3752   4746   4119      0      0      0
ATOM   2564  OE1 GLN B 192     -13.863   6.068  -2.147  1.00 33.10           O  
ANISOU 2564  OE1 GLN B 192     3847   4636   4093      0      0      0
ATOM   2565  NE2 GLN B 192     -13.401   4.338  -3.455  1.00 32.28           N  
ANISOU 2565  NE2 GLN B 192     3543   4633   4088      0      0      0
ATOM   2566  H   GLN B 192     -17.102   5.331   1.036  1.00  0.00           H  
ATOM   2567  HA  GLN B 192     -18.043   4.387  -1.546  1.00  0.00           H  
ATOM   2568  HB3 GLN B 192     -15.353   3.542  -0.542  1.00  0.00           H  
ATOM   2569  HB2 GLN B 192     -15.610   5.254  -0.447  1.00  0.00           H  
ATOM   2570  HG3 GLN B 192     -16.316   5.171  -2.931  1.00  0.00           H  
ATOM   2571  HG2 GLN B 192     -15.756   3.508  -2.949  1.00  0.00           H  
ATOM   2572 HE22 GLN B 192     -12.450   4.670  -3.604  1.00  0.00           H  
ATOM   2573 HE21 GLN B 192     -13.645   3.442  -3.878  1.00  0.00           H  
ATOM   2574  N   GLY B 193     -18.204   2.399   0.947  1.00 33.18           N  
ANISOU 2574  N   GLY B 193     3716   5117   3776      0      0      0
ATOM   2575  CA  GLY B 193     -18.774   1.145   1.414  1.00 32.86           C  
ANISOU 2575  CA  GLY B 193     3655   5131   3699      0      0      0
ATOM   2576  C   GLY B 193     -17.728   0.051   1.641  1.00 31.87           C  
ANISOU 2576  C   GLY B 193     3539   4921   3649      0      0      0
ATOM   2577  O   GLY B 193     -18.124  -1.110   1.626  1.00 31.75           O  
ANISOU 2577  O   GLY B 193     3489   4947   3628      0      0      0
ATOM   2578  H   GLY B 193     -18.190   3.159   1.614  1.00  0.00           H  
ATOM   2579  HA3 GLY B 193     -19.532   0.792   0.713  1.00  0.00           H  
ATOM   2580  HA2 GLY B 193     -19.284   1.331   2.359  1.00  0.00           H  
ATOM   2581  N   SER B 194     -16.436   0.384   1.856  1.00 30.70           N  
ANISOU 2581  N   SER B 194     3443   4657   3563      0      0      0
ATOM   2582  CA  SER B 194     -15.354  -0.560   2.199  1.00 29.52           C  
ANISOU 2582  CA  SER B 194     3311   4423   3481      0      0      0
ATOM   2583  C   SER B 194     -15.739  -1.490   3.358  1.00 29.35           C  
ANISOU 2583  C   SER B 194     3355   4400   3398      0      0      0
ATOM   2584  O   SER B 194     -16.421  -1.033   4.270  1.00 29.85           O  
ANISOU 2584  O   SER B 194     3486   4473   3381      0      0      0
ATOM   2585  CB  SER B 194     -14.082   0.211   2.611  1.00 28.65           C  
ANISOU 2585  CB  SER B 194     3252   4205   3428      0      0      0
ATOM   2586  OG  SER B 194     -13.488   0.858   1.510  1.00 29.39           O  
ANISOU 2586  OG  SER B 194     3304   4284   3577      0      0      0
ATOM   2587  H   SER B 194     -16.170   1.362   1.845  1.00  0.00           H  
ATOM   2588  HA  SER B 194     -15.146  -1.172   1.323  1.00  0.00           H  
ATOM   2589  HB3 SER B 194     -13.336  -0.467   3.028  1.00  0.00           H  
ATOM   2590  HB2 SER B 194     -14.300   0.950   3.383  1.00  0.00           H  
ATOM   2591  HG  SER B 194     -13.950   1.698   1.388  1.00  0.00           H  
ATOM   2592  N   ASN B 195     -15.306  -2.756   3.302  1.00 28.50           N  
ANISOU 2592  N   ASN B 195     3236   4270   3324      0      0      0
ATOM   2593  CA  ASN B 195     -15.664  -3.778   4.290  1.00 28.02           C  
ANISOU 2593  CA  ASN B 195     3246   4194   3207      0      0      0
ATOM   2594  C   ASN B 195     -14.424  -4.331   5.015  1.00 27.19           C  
ANISOU 2594  C   ASN B 195     3200   3970   3161      0      0      0
ATOM   2595  O   ASN B 195     -13.310  -3.866   4.771  1.00 26.12           O  
ANISOU 2595  O   ASN B 195     3051   3772   3100      0      0      0
ATOM   2596  CB  ASN B 195     -16.554  -4.853   3.611  1.00 28.37           C  
ANISOU 2596  CB  ASN B 195     3251   4315   3212      0      0      0
ATOM   2597  CG  ASN B 195     -15.900  -5.687   2.506  1.00 27.78           C  
ANISOU 2597  CG  ASN B 195     3115   4220   3222      0      0      0
ATOM   2598  OD1 ASN B 195     -14.695  -5.629   2.281  1.00 24.60           O  
ANISOU 2598  OD1 ASN B 195     2720   3726   2902      0      0      0
ATOM   2599  ND2 ASN B 195     -16.706  -6.468   1.792  1.00 28.12           N  
ANISOU 2599  ND2 ASN B 195     3094   4355   3236      0      0      0
ATOM   2600  H   ASN B 195     -14.749  -3.069   2.519  1.00  0.00           H  
ATOM   2601  HA  ASN B 195     -16.255  -3.329   5.086  1.00  0.00           H  
ATOM   2602  HB3 ASN B 195     -17.419  -4.358   3.171  1.00  0.00           H  
ATOM   2603  HB2 ASN B 195     -16.958  -5.537   4.356  1.00  0.00           H  
ATOM   2604 HD22 ASN B 195     -16.332  -7.027   1.035  1.00  0.00           H  
ATOM   2605 HD21 ASN B 195     -17.701  -6.489   1.979  1.00  0.00           H  
ATOM   2606  N   MET B 196     -14.635  -5.313   5.908  1.00 27.27           N  
ANISOU 2606  N   MET B 196     3279   3948   3134      0      0      0
ATOM   2607  CA  MET B 196     -13.556  -5.998   6.626  1.00 27.17           C  
ANISOU 2607  CA  MET B 196     3321   3825   3179      0      0      0
ATOM   2608  C   MET B 196     -12.724  -6.946   5.752  1.00 26.34           C  
ANISOU 2608  C   MET B 196     3189   3671   3151      0      0      0
ATOM   2609  O   MET B 196     -11.550  -7.130   6.067  1.00 25.82           O  
ANISOU 2609  O   MET B 196     3140   3520   3150      0      0      0
ATOM   2610  CB  MET B 196     -14.097  -6.720   7.874  1.00 27.68           C  
ANISOU 2610  CB  MET B 196     3482   3854   3183      0      0      0
ATOM   2611  CG  MET B 196     -14.512  -5.810   9.031  1.00 29.68           C  
ANISOU 2611  CG  MET B 196     3778   4122   3379      0      0      0
ATOM   2612  SD  MET B 196     -13.187  -4.751   9.661  1.00 32.97           S  
ANISOU 2612  SD  MET B 196     4167   4494   3867      0      0      0
ATOM   2613  CE  MET B 196     -13.650  -3.201   8.846  1.00 32.91           C  
ANISOU 2613  CE  MET B 196     4102   4572   3831      0      0      0
ATOM   2614  H   MET B 196     -15.576  -5.642   6.082  1.00  0.00           H  
ATOM   2615  HA  MET B 196     -12.846  -5.242   6.953  1.00  0.00           H  
ATOM   2616  HB3 MET B 196     -13.359  -7.430   8.250  1.00  0.00           H  
ATOM   2617  HB2 MET B 196     -14.964  -7.305   7.593  1.00  0.00           H  
ATOM   2618  HG3 MET B 196     -14.844  -6.437   9.857  1.00  0.00           H  
ATOM   2619  HG2 MET B 196     -15.366  -5.197   8.744  1.00  0.00           H  
ATOM   2620  HE1 MET B 196     -12.858  -2.462   8.957  1.00  0.00           H  
ATOM   2621  HE2 MET B 196     -13.825  -3.350   7.783  1.00  0.00           H  
ATOM   2622  HE3 MET B 196     -14.564  -2.810   9.293  1.00  0.00           H  
ATOM   2623  N   MET B 197     -13.286  -7.470   4.646  1.00 26.44           N  
ANISOU 2623  N   MET B 197     3155   3741   3150      0      0      0
ATOM   2624  CA  MET B 197     -12.507  -8.177   3.622  1.00 25.95           C  
ANISOU 2624  CA  MET B 197     3063   3641   3155      0      0      0
ATOM   2625  C   MET B 197     -11.472  -7.252   2.958  1.00 25.22           C  
ANISOU 2625  C   MET B 197     2917   3521   3145      0      0      0
ATOM   2626  O   MET B 197     -10.339  -7.683   2.767  1.00 24.41           O  
ANISOU 2626  O   MET B 197     2829   3341   3104      0      0      0
ATOM   2627  CB  MET B 197     -13.418  -8.845   2.569  1.00 26.53           C  
ANISOU 2627  CB  MET B 197     3077   3802   3200      0      0      0
ATOM   2628  CG  MET B 197     -14.286  -9.984   3.124  1.00 28.43           C  
ANISOU 2628  CG  MET B 197     3384   4063   3357      0      0      0
ATOM   2629  SD  MET B 197     -13.382 -11.428   3.747  1.00 30.28           S  
ANISOU 2629  SD  MET B 197     3744   4155   3608      0      0      0
ATOM   2630  CE  MET B 197     -12.911 -12.233   2.193  1.00 29.53           C  
ANISOU 2630  CE  MET B 197     3586   4060   3572      0      0      0
ATOM   2631  H   MET B 197     -14.257  -7.286   4.435  1.00  0.00           H  
ATOM   2632  HA  MET B 197     -11.941  -8.963   4.126  1.00  0.00           H  
ATOM   2633  HB3 MET B 197     -12.809  -9.236   1.754  1.00  0.00           H  
ATOM   2634  HB2 MET B 197     -14.067  -8.104   2.106  1.00  0.00           H  
ATOM   2635  HG3 MET B 197     -14.983 -10.320   2.359  1.00  0.00           H  
ATOM   2636  HG2 MET B 197     -14.897  -9.606   3.937  1.00  0.00           H  
ATOM   2637  HE1 MET B 197     -12.182 -13.019   2.390  1.00  0.00           H  
ATOM   2638  HE2 MET B 197     -13.781 -12.682   1.719  1.00  0.00           H  
ATOM   2639  HE3 MET B 197     -12.472 -11.526   1.492  1.00  0.00           H  
ATOM   2640  N   PHE B 198     -11.847  -6.000   2.659  1.00 24.97           N  
ANISOU 2640  N   PHE B 198     2835   3548   3105      0      0      0
ATOM   2641  CA  PHE B 198     -10.882  -4.996   2.213  1.00 24.79           C  
ANISOU 2641  CA  PHE B 198     2780   3494   3146      0      0      0
ATOM   2642  C   PHE B 198      -9.851  -4.662   3.296  1.00 24.09           C  
ANISOU 2642  C   PHE B 198     2748   3325   3082      0      0      0
ATOM   2643  O   PHE B 198      -8.655  -4.757   3.026  1.00 23.73           O  
ANISOU 2643  O   PHE B 198     2699   3218   3098      0      0      0
ATOM   2644  CB  PHE B 198     -11.537  -3.739   1.595  1.00 25.03           C  
ANISOU 2644  CB  PHE B 198     2759   3597   3153      0      0      0
ATOM   2645  CG  PHE B 198     -10.552  -2.601   1.358  1.00 26.35           C  
ANISOU 2645  CG  PHE B 198     2923   3715   3372      0      0      0
ATOM   2646  CD1 PHE B 198     -10.587  -1.437   2.155  1.00 27.35           C  
ANISOU 2646  CD1 PHE B 198     3000   3826   3566      0      0      0
ATOM   2647  CD2 PHE B 198      -9.472  -2.783   0.469  1.00 25.89           C  
ANISOU 2647  CD2 PHE B 198     2922   3623   3293      0      0      0
ATOM   2648  CE1 PHE B 198      -9.594  -0.474   2.029  1.00 27.60           C  
ANISOU 2648  CE1 PHE B 198     3048   3801   3638      0      0      0
ATOM   2649  CE2 PHE B 198      -8.460  -1.835   0.409  1.00 28.14           C  
ANISOU 2649  CE2 PHE B 198     3219   3860   3614      0      0      0
ATOM   2650  CZ  PHE B 198      -8.524  -0.680   1.174  1.00 28.60           C  
ANISOU 2650  CZ  PHE B 198     3237   3895   3735      0      0      0
ATOM   2651  H   PHE B 198     -12.816  -5.712   2.768  1.00  0.00           H  
ATOM   2652  HA  PHE B 198     -10.302  -5.450   1.407  1.00  0.00           H  
ATOM   2653  HB3 PHE B 198     -12.369  -3.387   2.206  1.00  0.00           H  
ATOM   2654  HB2 PHE B 198     -11.965  -4.006   0.632  1.00  0.00           H  
ATOM   2655  HD1 PHE B 198     -11.372  -1.294   2.879  1.00  0.00           H  
ATOM   2656  HD2 PHE B 198      -9.401  -3.679  -0.131  1.00  0.00           H  
ATOM   2657  HE1 PHE B 198      -9.638   0.431   2.615  1.00  0.00           H  
ATOM   2658  HE2 PHE B 198      -7.618  -1.988  -0.246  1.00  0.00           H  
ATOM   2659  HZ  PHE B 198      -7.745   0.063   1.098  1.00  0.00           H  
ATOM   2660  N   ALA B 199     -10.325  -4.334   4.507  1.00 24.49           N  
ANISOU 2660  N   ALA B 199     2844   3383   3079      0      0      0
ATOM   2661  CA  ALA B 199      -9.462  -3.879   5.599  1.00 24.25           C  
ANISOU 2661  CA  ALA B 199     2851   3294   3067      0      0      0
ATOM   2662  C   ALA B 199      -8.371  -4.886   5.995  1.00 23.83           C  
ANISOU 2662  C   ALA B 199     2819   3165   3071      0      0      0
ATOM   2663  O   ALA B 199      -7.238  -4.470   6.235  1.00 23.05           O  
ANISOU 2663  O   ALA B 199     2714   3022   3024      0      0      0
ATOM   2664  CB  ALA B 199     -10.319  -3.486   6.812  1.00 24.91           C  
ANISOU 2664  CB  ALA B 199     2981   3405   3080      0      0      0
ATOM   2665  H   ALA B 199     -11.303  -4.460   4.731  1.00  0.00           H  
ATOM   2666  HA  ALA B 199      -8.953  -2.985   5.241  1.00  0.00           H  
ATOM   2667  HB1 ALA B 199      -9.716  -2.987   7.572  1.00  0.00           H  
ATOM   2668  HB2 ALA B 199     -11.118  -2.801   6.528  1.00  0.00           H  
ATOM   2669  HB3 ALA B 199     -10.776  -4.358   7.279  1.00  0.00           H  
ATOM   2670  N   PHE B 200      -8.719  -6.184   6.028  1.00 24.34           N  
ANISOU 2670  N   PHE B 200     2915   3214   3120      0      0      0
ATOM   2671  CA  PHE B 200      -7.774  -7.264   6.310  1.00 24.53           C  
ANISOU 2671  CA  PHE B 200     2974   3157   3191      0      0      0
ATOM   2672  C   PHE B 200      -6.935  -7.686   5.098  1.00 23.97           C  
ANISOU 2672  C   PHE B 200     2878   3057   3174      0      0      0
ATOM   2673  O   PHE B 200      -5.824  -8.164   5.314  1.00 23.18           O  
ANISOU 2673  O   PHE B 200     2798   2890   3119      0      0      0
ATOM   2674  CB  PHE B 200      -8.490  -8.462   6.964  1.00 25.39           C  
ANISOU 2674  CB  PHE B 200     3152   3239   3256      0      0      0
ATOM   2675  CG  PHE B 200      -8.946  -8.205   8.391  1.00 27.39           C  
ANISOU 2675  CG  PHE B 200     3450   3483   3473      0      0      0
ATOM   2676  CD1 PHE B 200      -8.011  -7.837   9.384  1.00 27.95           C  
ANISOU 2676  CD1 PHE B 200     3518   3509   3591      0      0      0
ATOM   2677  CD2 PHE B 200     -10.304  -8.345   8.748  1.00 28.96           C  
ANISOU 2677  CD2 PHE B 200     3689   3725   3590      0      0      0
ATOM   2678  CE1 PHE B 200      -8.438  -7.597  10.682  1.00 30.09           C  
ANISOU 2678  CE1 PHE B 200     3824   3774   3834      0      0      0
ATOM   2679  CE2 PHE B 200     -10.710  -8.091  10.050  1.00 29.79           C  
ANISOU 2679  CE2 PHE B 200     3844   3816   3658      0      0      0
ATOM   2680  CZ  PHE B 200      -9.781  -7.722  11.012  1.00 29.51           C  
ANISOU 2680  CZ  PHE B 200     3803   3731   3676      0      0      0
ATOM   2681  H   PHE B 200      -9.677  -6.456   5.847  1.00  0.00           H  
ATOM   2682  HA  PHE B 200      -7.043  -6.890   7.029  1.00  0.00           H  
ATOM   2683  HB3 PHE B 200      -7.829  -9.329   6.984  1.00  0.00           H  
ATOM   2684  HB2 PHE B 200      -9.348  -8.756   6.358  1.00  0.00           H  
ATOM   2685  HD1 PHE B 200      -6.962  -7.743   9.145  1.00  0.00           H  
ATOM   2686  HD2 PHE B 200     -11.037  -8.652   8.016  1.00  0.00           H  
ATOM   2687  HE1 PHE B 200      -7.724  -7.313  11.438  1.00  0.00           H  
ATOM   2688  HE2 PHE B 200     -11.752  -8.185  10.317  1.00  0.00           H  
ATOM   2689  HZ  PHE B 200     -10.102  -7.538  12.024  1.00  0.00           H  
ATOM   2690  N   PHE B 201      -7.433  -7.519   3.857  1.00 24.04           N  
ANISOU 2690  N   PHE B 201     2840   3117   3175      0      0      0
ATOM   2691  CA  PHE B 201      -6.622  -7.752   2.648  1.00 23.61           C  
ANISOU 2691  CA  PHE B 201     2761   3037   3172      0      0      0
ATOM   2692  C   PHE B 201      -5.544  -6.667   2.578  1.00 23.38           C  
ANISOU 2692  C   PHE B 201     2715   2980   3189      0      0      0
ATOM   2693  O   PHE B 201      -4.375  -6.991   2.380  1.00 22.83           O  
ANISOU 2693  O   PHE B 201     2661   2852   3162      0      0      0
ATOM   2694  CB  PHE B 201      -7.477  -7.772   1.356  1.00 23.93           C  
ANISOU 2694  CB  PHE B 201     2741   3148   3202      0      0      0
ATOM   2695  CG  PHE B 201      -6.793  -8.285   0.087  1.00 23.93           C  
ANISOU 2695  CG  PHE B 201     2721   3119   3251      0      0      0
ATOM   2696  CD1 PHE B 201      -7.074  -9.582  -0.393  1.00 23.79           C  
ANISOU 2696  CD1 PHE B 201     2726   3089   3223      0      0      0
ATOM   2697  CD2 PHE B 201      -5.812  -7.522  -0.586  1.00 24.23           C  
ANISOU 2697  CD2 PHE B 201     2731   3135   3338      0      0      0
ATOM   2698  CE1 PHE B 201      -6.430 -10.073  -1.522  1.00 25.27           C  
ANISOU 2698  CE1 PHE B 201     2902   3249   3450      0      0      0
ATOM   2699  CE2 PHE B 201      -5.178  -8.026  -1.714  1.00 24.60           C  
ANISOU 2699  CE2 PHE B 201     2770   3151   3427      0      0      0
ATOM   2700  CZ  PHE B 201      -5.487  -9.296  -2.183  1.00 24.92           C  
ANISOU 2700  CZ  PHE B 201     2826   3184   3457      0      0      0
ATOM   2701  H   PHE B 201      -8.348  -7.109   3.715  1.00  0.00           H  
ATOM   2702  HA  PHE B 201      -6.138  -8.727   2.743  1.00  0.00           H  
ATOM   2703  HB3 PHE B 201      -7.875  -6.777   1.151  1.00  0.00           H  
ATOM   2704  HB2 PHE B 201      -8.342  -8.408   1.518  1.00  0.00           H  
ATOM   2705  HD1 PHE B 201      -7.807 -10.197   0.104  1.00  0.00           H  
ATOM   2706  HD2 PHE B 201      -5.534  -6.544  -0.231  1.00  0.00           H  
ATOM   2707  HE1 PHE B 201      -6.663 -11.063  -1.886  1.00  0.00           H  
ATOM   2708  HE2 PHE B 201      -4.432  -7.429  -2.220  1.00  0.00           H  
ATOM   2709  HZ  PHE B 201      -4.986  -9.681  -3.059  1.00  0.00           H  
ATOM   2710  N   ALA B 202      -5.960  -5.414   2.824  1.00 23.58           N  
ANISOU 2710  N   ALA B 202     2719   3046   3196      0      0      0
ATOM   2711  CA  ALA B 202      -5.113  -4.231   2.858  1.00 23.40           C  
ANISOU 2711  CA  ALA B 202     2692   2998   3201      0      0      0
ATOM   2712  C   ALA B 202      -3.960  -4.351   3.852  1.00 23.39           C  
ANISOU 2712  C   ALA B 202     2717   2946   3223      0      0      0
ATOM   2713  O   ALA B 202      -2.833  -4.026   3.488  1.00 22.69           O  
ANISOU 2713  O   ALA B 202     2631   2819   3173      0      0      0
ATOM   2714  CB  ALA B 202      -5.962  -2.980   3.128  1.00 23.55           C  
ANISOU 2714  CB  ALA B 202     2706   3064   3179      0      0      0
ATOM   2715  H   ALA B 202      -6.954  -5.241   2.966  1.00  0.00           H  
ATOM   2716  HA  ALA B 202      -4.658  -4.148   1.878  1.00  0.00           H  
ATOM   2717  HB1 ALA B 202      -5.351  -2.079   3.114  1.00  0.00           H  
ATOM   2718  HB2 ALA B 202      -6.730  -2.860   2.365  1.00  0.00           H  
ATOM   2719  HB3 ALA B 202      -6.461  -3.028   4.096  1.00  0.00           H  
ATOM   2720  N   GLN B 203      -4.232  -4.862   5.062  1.00 23.71           N  
ANISOU 2720  N   GLN B 203     2779   2990   3241      0      0      0
ATOM   2721  CA  GLN B 203      -3.164  -5.148   6.013  1.00 23.63           C  
ANISOU 2721  CA  GLN B 203     2779   2940   3258      0      0      0
ATOM   2722  C   GLN B 203      -2.298  -6.339   5.547  1.00 22.81           C  
ANISOU 2722  C   GLN B 203     2697   2776   3195      0      0      0
ATOM   2723  O   GLN B 203      -1.076  -6.220   5.543  1.00 21.84           O  
ANISOU 2723  O   GLN B 203     2564   2625   3107      0      0      0
ATOM   2724  CB  GLN B 203      -3.704  -5.328   7.448  1.00 24.69           C  
ANISOU 2724  CB  GLN B 203     2934   3085   3360      0      0      0
ATOM   2725  CG  GLN B 203      -2.550  -5.199   8.460  1.00 27.54           C  
ANISOU 2725  CG  GLN B 203     3279   3434   3750      0      0      0
ATOM   2726  CD  GLN B 203      -2.889  -5.444   9.922  1.00 30.68           C  
ANISOU 2726  CD  GLN B 203     3704   3825   4129      0      0      0
ATOM   2727  OE1 GLN B 203      -4.044  -5.569  10.311  1.00 30.91           O  
ANISOU 2727  OE1 GLN B 203     3777   3854   4112      0      0      0
ATOM   2728  NE2 GLN B 203      -1.865  -5.451  10.765  1.00 32.08           N  
ANISOU 2728  NE2 GLN B 203     3854   3998   4339      0      0      0
ATOM   2729  H   GLN B 203      -5.189  -5.073   5.316  1.00  0.00           H  
ATOM   2730  HA  GLN B 203      -2.512  -4.272   6.028  1.00  0.00           H  
ATOM   2731  HB3 GLN B 203      -4.208  -6.290   7.552  1.00  0.00           H  
ATOM   2732  HB2 GLN B 203      -4.455  -4.567   7.662  1.00  0.00           H  
ATOM   2733  HG3 GLN B 203      -2.131  -4.198   8.380  1.00  0.00           H  
ATOM   2734  HG2 GLN B 203      -1.754  -5.898   8.202  1.00  0.00           H  
ATOM   2735 HE22 GLN B 203      -1.996  -5.736  11.722  1.00  0.00           H  
ATOM   2736 HE21 GLN B 203      -0.921  -5.336  10.390  1.00  0.00           H  
ATOM   2737  N   HIS B 204      -2.926  -7.453   5.153  1.00 22.15           N  
ANISOU 2737  N   HIS B 204     2646   2674   3096      0      0      0
ATOM   2738  CA  HIS B 204      -2.245  -8.686   4.738  1.00 21.68           C  
ANISOU 2738  CA  HIS B 204     2626   2550   3060      0      0      0
ATOM   2739  C   HIS B 204      -1.264  -8.479   3.574  1.00 21.51           C  
ANISOU 2739  C   HIS B 204     2589   2515   3070      0      0      0
ATOM   2740  O   HIS B 204      -0.072  -8.736   3.739  1.00 21.34           O  
ANISOU 2740  O   HIS B 204     2585   2448   3076      0      0      0
ATOM   2741  CB  HIS B 204      -3.296  -9.774   4.419  1.00 21.95           C  
ANISOU 2741  CB  HIS B 204     2707   2574   3058      0      0      0
ATOM   2742  CG  HIS B 204      -2.741 -11.115   4.009  1.00 21.14           C  
ANISOU 2742  CG  HIS B 204     2670   2396   2966      0      0      0
ATOM   2743  ND1 HIS B 204      -2.323 -12.066   4.923  1.00 21.08           N  
ANISOU 2743  ND1 HIS B 204     2668   2378   2964      0      0      0
ATOM   2744  CD2 HIS B 204      -2.549 -11.683   2.768  1.00 22.03           C  
ANISOU 2744  CD2 HIS B 204     2854   2436   3082      0      0      0
ATOM   2745  CE1 HIS B 204      -1.892 -13.118   4.225  1.00 21.14           C  
ANISOU 2745  CE1 HIS B 204     2754   2310   2969      0      0      0
ATOM   2746  NE2 HIS B 204      -1.996 -12.956   2.912  1.00 22.27           N  
ANISOU 2746  NE2 HIS B 204     2940   2410   3110      0      0      0
ATOM   2747  H   HIS B 204      -3.937  -7.487   5.135  1.00  0.00           H  
ATOM   2748  HA  HIS B 204      -1.650  -9.029   5.586  1.00  0.00           H  
ATOM   2749  HB3 HIS B 204      -3.965  -9.431   3.628  1.00  0.00           H  
ATOM   2750  HB2 HIS B 204      -3.927  -9.943   5.292  1.00  0.00           H  
ATOM   2751  HD1 HIS B 204      -2.331 -11.982   5.930  1.00  0.00           H  
ATOM   2752  HD2 HIS B 204      -2.755 -11.272   1.791  1.00  0.00           H  
ATOM   2753  HE1 HIS B 204      -1.485 -14.007   4.682  1.00  0.00           H  
ATOM   2754  N   PHE B 205      -1.782  -7.985   2.444  1.00 21.53           N  
ANISOU 2754  N   PHE B 205     2558   2556   3065      0      0      0
ATOM   2755  CA  PHE B 205      -1.030  -7.751   1.216  1.00 21.08           C  
ANISOU 2755  CA  PHE B 205     2492   2480   3035      0      0      0
ATOM   2756  C   PHE B 205       0.135  -6.762   1.381  1.00 21.40           C  
ANISOU 2756  C   PHE B 205     2529   2503   3098      0      0      0
ATOM   2757  O   PHE B 205       1.213  -7.000   0.832  1.00 20.78           O  
ANISOU 2757  O   PHE B 205     2477   2379   3037      0      0      0
ATOM   2758  CB  PHE B 205      -2.003  -7.409   0.058  1.00 21.46           C  
ANISOU 2758  CB  PHE B 205     2497   2578   3078      0      0      0
ATOM   2759  CG  PHE B 205      -1.405  -6.710  -1.150  1.00 21.60           C  
ANISOU 2759  CG  PHE B 205     2508   2572   3127      0      0      0
ATOM   2760  CD1 PHE B 205      -0.572  -7.411  -2.044  1.00 20.60           C  
ANISOU 2760  CD1 PHE B 205     2409   2400   3018      0      0      0
ATOM   2761  CD2 PHE B 205      -1.551  -5.316  -1.297  1.00 20.80           C  
ANISOU 2761  CD2 PHE B 205     2384   2487   3031      0      0      0
ATOM   2762  CE1 PHE B 205       0.075  -6.731  -3.067  1.00 19.74           C  
ANISOU 2762  CE1 PHE B 205     2303   2263   2935      0      0      0
ATOM   2763  CE2 PHE B 205      -0.921  -4.663  -2.343  1.00 19.95           C  
ANISOU 2763  CE2 PHE B 205     2285   2345   2950      0      0      0
ATOM   2764  CZ  PHE B 205      -0.101  -5.361  -3.218  1.00 20.51           C  
ANISOU 2764  CZ  PHE B 205     2381   2372   3042      0      0      0
ATOM   2765  H   PHE B 205      -2.761  -7.698   2.431  1.00  0.00           H  
ATOM   2766  HA  PHE B 205      -0.556  -8.699   0.955  1.00  0.00           H  
ATOM   2767  HB3 PHE B 205      -2.817  -6.782   0.419  1.00  0.00           H  
ATOM   2768  HB2 PHE B 205      -2.473  -8.331  -0.289  1.00  0.00           H  
ATOM   2769  HD1 PHE B 205      -0.429  -8.475  -1.923  1.00  0.00           H  
ATOM   2770  HD2 PHE B 205      -2.157  -4.754  -0.601  1.00  0.00           H  
ATOM   2771  HE1 PHE B 205       0.709  -7.269  -3.754  1.00  0.00           H  
ATOM   2772  HE2 PHE B 205      -1.073  -3.605  -2.470  1.00  0.00           H  
ATOM   2773  HZ  PHE B 205       0.393  -4.836  -4.023  1.00  0.00           H  
ATOM   2774  N   THR B 206      -0.088  -5.690   2.151  1.00 21.18           N  
ANISOU 2774  N   THR B 206     2474   2514   3059      0      0      0
ATOM   2775  CA  THR B 206       0.884  -4.612   2.276  1.00 21.09           C  
ANISOU 2775  CA  THR B 206     2459   2497   3057      0      0      0
ATOM   2776  C   THR B 206       2.041  -4.975   3.232  1.00 22.04           C  
ANISOU 2776  C   THR B 206     2580   2602   3192      0      0      0
ATOM   2777  O   THR B 206       3.161  -4.488   3.068  1.00 22.55           O  
ANISOU 2777  O   THR B 206     2644   2659   3265      0      0      0
ATOM   2778  CB  THR B 206       0.179  -3.312   2.742  1.00 21.17           C  
ANISOU 2778  CB  THR B 206     2451   2552   3040      0      0      0
ATOM   2779  OG1 THR B 206       0.876  -2.180   2.315  1.00 19.62           O  
ANISOU 2779  OG1 THR B 206     2242   2390   2824      0      0      0
ATOM   2780  CG2 THR B 206      -0.031  -3.089   4.247  1.00 21.07           C  
ANISOU 2780  CG2 THR B 206     2435   2555   3015      0      0      0
ATOM   2781  H   THR B 206      -0.993  -5.546   2.581  1.00  0.00           H  
ATOM   2782  HA  THR B 206       1.312  -4.434   1.291  1.00  0.00           H  
ATOM   2783  HB  THR B 206      -0.790  -3.274   2.246  1.00  0.00           H  
ATOM   2784  HG1 THR B 206       1.828  -2.297   2.426  1.00  0.00           H  
ATOM   2785 HG21 THR B 206      -0.636  -2.198   4.408  1.00  0.00           H  
ATOM   2786 HG22 THR B 206      -0.555  -3.925   4.699  1.00  0.00           H  
ATOM   2787 HG23 THR B 206       0.908  -2.937   4.776  1.00  0.00           H  
ATOM   2788  N   HIS B 207       1.764  -5.851   4.209  1.00 22.32           N  
ANISOU 2788  N   HIS B 207     2619   2632   3231      0      0      0
ATOM   2789  CA  HIS B 207       2.725  -6.281   5.229  1.00 23.34           C  
ANISOU 2789  CA  HIS B 207     2738   2748   3381      0      0      0
ATOM   2790  C   HIS B 207       3.822  -7.237   4.720  1.00 22.74           C  
ANISOU 2790  C   HIS B 207     2700   2617   3323      0      0      0
ATOM   2791  O   HIS B 207       4.659  -7.631   5.526  1.00 22.60           O  
ANISOU 2791  O   HIS B 207     2676   2587   3325      0      0      0
ATOM   2792  CB  HIS B 207       1.981  -6.850   6.457  1.00 24.24           C  
ANISOU 2792  CB  HIS B 207     2848   2868   3493      0      0      0
ATOM   2793  CG  HIS B 207       1.399  -5.822   7.401  1.00 28.33           C  
ANISOU 2793  CG  HIS B 207     3325   3445   3994      0      0      0
ATOM   2794  ND1 HIS B 207       1.004  -4.557   6.999  1.00 32.84           N  
ANISOU 2794  ND1 HIS B 207     3866   4034   4577      0      0      0
ATOM   2795  CD2 HIS B 207       1.148  -5.870   8.756  1.00 30.48           C  
ANISOU 2795  CD2 HIS B 207     3587   3758   4234      0      0      0
ATOM   2796  CE1 HIS B 207       0.523  -3.935   8.074  1.00 34.07           C  
ANISOU 2796  CE1 HIS B 207     3998   4243   4705      0      0      0
ATOM   2797  NE2 HIS B 207       0.575  -4.667   9.180  1.00 34.88           N  
ANISOU 2797  NE2 HIS B 207     4117   4358   4778      0      0      0
ATOM   2798  H   HIS B 207       0.854  -6.290   4.238  1.00  0.00           H  
ATOM   2799  HA  HIS B 207       3.273  -5.401   5.567  1.00  0.00           H  
ATOM   2800  HB3 HIS B 207       2.644  -7.468   7.062  1.00  0.00           H  
ATOM   2801  HB2 HIS B 207       1.178  -7.509   6.127  1.00  0.00           H  
ATOM   2802  HD1 HIS B 207       1.041  -4.188   6.058  1.00  0.00           H  
ATOM   2803  HD2 HIS B 207       1.319  -6.679   9.451  1.00  0.00           H  
ATOM   2804  HE1 HIS B 207       0.114  -2.942   8.034  1.00  0.00           H  
ATOM   2805  N   GLN B 208       3.855  -7.566   3.417  1.00 22.03           N  
ANISOU 2805  N   GLN B 208     2648   2497   3225      0      0      0
ATOM   2806  CA  GLN B 208       4.996  -8.253   2.803  1.00 21.68           C  
ANISOU 2806  CA  GLN B 208     2648   2403   3187      0      0      0
ATOM   2807  C   GLN B 208       6.144  -7.264   2.511  1.00 21.91           C  
ANISOU 2807  C   GLN B 208     2662   2446   3216      0      0      0
ATOM   2808  O   GLN B 208       7.302  -7.638   2.682  1.00 22.64           O  
ANISOU 2808  O   GLN B 208     2780   2513   3309      0      0      0
ATOM   2809  CB  GLN B 208       4.530  -9.026   1.551  1.00 21.27           C  
ANISOU 2809  CB  GLN B 208     2648   2312   3123      0      0      0
ATOM   2810  CG  GLN B 208       4.309  -8.190   0.280  1.00 19.21           C  
ANISOU 2810  CG  GLN B 208     2375   2062   2860      0      0      0
ATOM   2811  CD  GLN B 208       3.676  -9.002  -0.846  1.00 18.65           C  
ANISOU 2811  CD  GLN B 208     2330   1975   2783      0      0      0
ATOM   2812  OE1 GLN B 208       4.278  -9.945  -1.343  1.00 18.06           O  
ANISOU 2812  OE1 GLN B 208     2311   1851   2702      0      0      0
ATOM   2813  NE2 GLN B 208       2.473  -8.629  -1.279  1.00 15.80           N  
ANISOU 2813  NE2 GLN B 208     1926   1659   2417      0      0      0
ATOM   2814  H   GLN B 208       3.131  -7.238   2.793  1.00  0.00           H  
ATOM   2815  HA  GLN B 208       5.377  -8.996   3.508  1.00  0.00           H  
ATOM   2816  HB3 GLN B 208       3.598  -9.529   1.798  1.00  0.00           H  
ATOM   2817  HB2 GLN B 208       5.250  -9.817   1.333  1.00  0.00           H  
ATOM   2818  HG3 GLN B 208       5.263  -7.813  -0.087  1.00  0.00           H  
ATOM   2819  HG2 GLN B 208       3.690  -7.325   0.511  1.00  0.00           H  
ATOM   2820 HE22 GLN B 208       2.028  -9.128  -2.034  1.00  0.00           H  
ATOM   2821 HE21 GLN B 208       1.990  -7.860  -0.830  1.00  0.00           H  
ATOM   2822  N   PHE B 209       5.833  -6.023   2.114  1.00 21.84           N  
ANISOU 2822  N   PHE B 209     2625   2474   3200      0      0      0
ATOM   2823  CA  PHE B 209       6.847  -5.009   1.818  1.00 21.75           C  
ANISOU 2823  CA  PHE B 209     2616   2470   3178      0      0      0
ATOM   2824  C   PHE B 209       6.997  -3.956   2.924  1.00 22.12           C  
ANISOU 2824  C   PHE B 209     2614   2575   3216      0      0      0
ATOM   2825  O   PHE B 209       8.112  -3.485   3.146  1.00 22.28           O  
ANISOU 2825  O   PHE B 209     2638   2607   3221      0      0      0
ATOM   2826  CB  PHE B 209       6.683  -4.430   0.399  1.00 21.49           C  
ANISOU 2826  CB  PHE B 209     2624   2403   3137      0      0      0
ATOM   2827  CG  PHE B 209       5.277  -4.137  -0.091  1.00 20.97           C  
ANISOU 2827  CG  PHE B 209     2542   2353   3074      0      0      0
ATOM   2828  CD1 PHE B 209       4.575  -3.013   0.386  1.00 20.56           C  
ANISOU 2828  CD1 PHE B 209     2467   2339   3008      0      0      0
ATOM   2829  CD2 PHE B 209       4.620  -5.046  -0.948  1.00 20.03           C  
ANISOU 2829  CD2 PHE B 209     2430   2215   2965      0      0      0
ATOM   2830  CE1 PHE B 209       3.268  -2.793  -0.018  1.00 19.93           C  
ANISOU 2830  CE1 PHE B 209     2372   2276   2924      0      0      0
ATOM   2831  CE2 PHE B 209       3.303  -4.821  -1.321  1.00 20.01           C  
ANISOU 2831  CE2 PHE B 209     2398   2242   2963      0      0      0
ATOM   2832  CZ  PHE B 209       2.633  -3.699  -0.859  1.00 19.52           C  
ANISOU 2832  CZ  PHE B 209     2313   2216   2887      0      0      0
ATOM   2833  H   PHE B 209       4.868  -5.731   2.035  1.00  0.00           H  
ATOM   2834  HA  PHE B 209       7.834  -5.475   1.795  1.00  0.00           H  
ATOM   2835  HB3 PHE B 209       7.169  -5.091  -0.321  1.00  0.00           H  
ATOM   2836  HB2 PHE B 209       7.232  -3.497   0.356  1.00  0.00           H  
ATOM   2837  HD1 PHE B 209       5.045  -2.316   1.063  1.00  0.00           H  
ATOM   2838  HD2 PHE B 209       5.135  -5.922  -1.314  1.00  0.00           H  
ATOM   2839  HE1 PHE B 209       2.739  -1.922   0.343  1.00  0.00           H  
ATOM   2840  HE2 PHE B 209       2.790  -5.524  -1.960  1.00  0.00           H  
ATOM   2841  HZ  PHE B 209       1.600  -3.545  -1.132  1.00  0.00           H  
ATOM   2842  N   PHE B 210       5.916  -3.640   3.647  1.00 22.65           N  
ANISOU 2842  N   PHE B 210     2642   2680   3285      0      0      0
ATOM   2843  CA  PHE B 210       5.984  -2.801   4.843  1.00 23.54           C  
ANISOU 2843  CA  PHE B 210     2702   2853   3390      0      0      0
ATOM   2844  C   PHE B 210       6.290  -3.710   6.045  1.00 24.31           C  
ANISOU 2844  C   PHE B 210     2752   2969   3516      0      0      0
ATOM   2845  O   PHE B 210       5.374  -4.248   6.664  1.00 25.02           O  
ANISOU 2845  O   PHE B 210     2836   3054   3617      0      0      0
ATOM   2846  CB  PHE B 210       4.678  -1.998   5.010  1.00 23.03           C  
ANISOU 2846  CB  PHE B 210     2631   2818   3301      0      0      0
ATOM   2847  CG  PHE B 210       4.291  -1.076   3.858  1.00 22.63           C  
ANISOU 2847  CG  PHE B 210     2628   2744   3227      0      0      0
ATOM   2848  CD1 PHE B 210       5.246  -0.468   3.010  1.00 20.17           C  
ANISOU 2848  CD1 PHE B 210     2354   2405   2904      0      0      0
ATOM   2849  CD2 PHE B 210       2.949  -0.666   3.745  1.00 21.76           C  
ANISOU 2849  CD2 PHE B 210     2527   2639   3103      0      0      0
ATOM   2850  CE1 PHE B 210       4.832   0.407   2.012  1.00 21.88           C  
ANISOU 2850  CE1 PHE B 210     2620   2589   3104      0      0      0
ATOM   2851  CE2 PHE B 210       2.558   0.202   2.738  1.00 22.00           C  
ANISOU 2851  CE2 PHE B 210     2593   2649   3116      0      0      0
ATOM   2852  CZ  PHE B 210       3.490   0.715   1.854  1.00 21.09           C  
ANISOU 2852  CZ  PHE B 210     2519   2496   2998      0      0      0
ATOM   2853  H   PHE B 210       5.004  -4.026   3.422  1.00  0.00           H  
ATOM   2854  HA  PHE B 210       6.799  -2.080   4.762  1.00  0.00           H  
ATOM   2855  HB3 PHE B 210       4.753  -1.385   5.909  1.00  0.00           H  
ATOM   2856  HB2 PHE B 210       3.848  -2.682   5.192  1.00  0.00           H  
ATOM   2857  HD1 PHE B 210       6.298  -0.680   3.119  1.00  0.00           H  
ATOM   2858  HD2 PHE B 210       2.206  -1.041   4.430  1.00  0.00           H  
ATOM   2859  HE1 PHE B 210       5.551   0.872   1.362  1.00  0.00           H  
ATOM   2860  HE2 PHE B 210       1.518   0.466   2.638  1.00  0.00           H  
ATOM   2861  HZ  PHE B 210       3.165   1.392   1.077  1.00  0.00           H  
ATOM   2862  N   LYS B 211       7.586  -3.914   6.310  1.00 25.10           N  
ANISOU 2862  N   LYS B 211     2823   3089   3627      0      0      0
ATOM   2863  CA  LYS B 211       8.106  -4.672   7.438  1.00 25.67           C  
ANISOU 2863  CA  LYS B 211     2844   3175   3734      0      0      0
ATOM   2864  C   LYS B 211       9.239  -3.839   8.033  1.00 26.43           C  
ANISOU 2864  C   LYS B 211     2863   3350   3831      0      0      0
ATOM   2865  O   LYS B 211      10.388  -4.067   7.673  1.00 26.54           O  
ANISOU 2865  O   LYS B 211     2868   3369   3846      0      0      0
ATOM   2866  CB  LYS B 211       8.621  -6.052   6.963  1.00 25.83           C  
ANISOU 2866  CB  LYS B 211     2920   3130   3766      0      0      0
ATOM   2867  CG  LYS B 211       7.551  -6.952   6.338  1.00 25.89           C  
ANISOU 2867  CG  LYS B 211     3004   3065   3768      0      0      0
ATOM   2868  CD  LYS B 211       7.974  -8.424   6.199  1.00 27.79           C  
ANISOU 2868  CD  LYS B 211     3295   3243   4022      0      0      0
ATOM   2869  CE  LYS B 211       9.253  -8.639   5.376  1.00 27.55           C  
ANISOU 2869  CE  LYS B 211     3311   3183   3974      0      0      0
ATOM   2870  NZ  LYS B 211       9.561 -10.069   5.241  1.00 28.36           N1+
ANISOU 2870  NZ  LYS B 211     3475   3221   4080      0      0      0
ATOM   2871  H   LYS B 211       8.273  -3.445   5.737  1.00  0.00           H  
ATOM   2872  HA  LYS B 211       7.345  -4.809   8.209  1.00  0.00           H  
ATOM   2873  HB3 LYS B 211       9.039  -6.570   7.828  1.00  0.00           H  
ATOM   2874  HB2 LYS B 211       9.433  -5.930   6.245  1.00  0.00           H  
ATOM   2875  HG3 LYS B 211       7.273  -6.563   5.358  1.00  0.00           H  
ATOM   2876  HG2 LYS B 211       6.656  -6.892   6.954  1.00  0.00           H  
ATOM   2877  HD3 LYS B 211       7.156  -8.976   5.734  1.00  0.00           H  
ATOM   2878  HD2 LYS B 211       8.098  -8.858   7.192  1.00  0.00           H  
ATOM   2879  HE3 LYS B 211      10.108  -8.155   5.843  1.00  0.00           H  
ATOM   2880  HE2 LYS B 211       9.147  -8.212   4.381  1.00  0.00           H  
ATOM   2881  HZ1 LYS B 211       8.779 -10.529   4.793  1.00  0.00           H  
ATOM   2882  HZ2 LYS B 211      10.375 -10.182   4.644  1.00  0.00           H  
ATOM   2883  HZ3 LYS B 211       9.731 -10.483   6.147  1.00  0.00           H  
ATOM   2884  N   THR B 212       8.912  -2.860   8.891  1.00 27.30           N  
ANISOU 2884  N   THR B 212     2917   3524   3932      0      0      0
ATOM   2885  CA  THR B 212       9.904  -1.971   9.503  1.00 28.30           C  
ANISOU 2885  CA  THR B 212     2966   3738   4048      0      0      0
ATOM   2886  C   THR B 212      10.874  -2.752  10.412  1.00 29.57           C  
ANISOU 2886  C   THR B 212     3039   3942   4256      0      0      0
ATOM   2887  O   THR B 212      10.424  -3.532  11.251  1.00 30.02           O  
ANISOU 2887  O   THR B 212     3071   3978   4356      0      0      0
ATOM   2888  CB  THR B 212       9.231  -0.849  10.337  1.00 28.42           C  
ANISOU 2888  CB  THR B 212     2946   3814   4039      0      0      0
ATOM   2889  OG1 THR B 212       8.522   0.002   9.459  1.00 27.96           O  
ANISOU 2889  OG1 THR B 212     2980   3707   3936      0      0      0
ATOM   2890  CG2 THR B 212      10.183   0.041  11.158  1.00 28.67           C  
ANISOU 2890  CG2 THR B 212     2904   3941   4047      0      0      0
ATOM   2891  H   THR B 212       7.943  -2.717   9.156  1.00  0.00           H  
ATOM   2892  HA  THR B 212      10.467  -1.508   8.693  1.00  0.00           H  
ATOM   2893  HB  THR B 212       8.498  -1.291  11.013  1.00  0.00           H  
ATOM   2894  HG1 THR B 212       7.718  -0.451   9.170  1.00  0.00           H  
ATOM   2895 HG21 THR B 212       9.637   0.864  11.619  1.00  0.00           H  
ATOM   2896 HG22 THR B 212      10.667  -0.505  11.967  1.00  0.00           H  
ATOM   2897 HG23 THR B 212      10.965   0.464  10.526  1.00  0.00           H  
ATOM   2898  N   ASP B 213      12.183  -2.523  10.216  1.00 32.11           N  
ANISOU 2898  N   ASP B 213     3817   3829   4553      0      0      0
ATOM   2899  CA  ASP B 213      13.250  -3.110  11.023  1.00 34.46           C  
ANISOU 2899  CA  ASP B 213     3895   3813   5386      0      0      0
ATOM   2900  C   ASP B 213      13.471  -2.192  12.236  1.00 36.19           C  
ANISOU 2900  C   ASP B 213     3965   4119   5667      0      0      0
ATOM   2901  O   ASP B 213      14.312  -1.296  12.183  1.00 34.82           O  
ANISOU 2901  O   ASP B 213     3721   4177   5332      0      0      0
ATOM   2902  CB  ASP B 213      14.533  -3.339  10.181  1.00 32.82           C  
ANISOU 2902  CB  ASP B 213     3630   3753   5089      0      0      0
ATOM   2903  CG  ASP B 213      15.615  -4.203  10.849  1.00 37.36           C  
ANISOU 2903  CG  ASP B 213     3845   4225   6124      0      0      0
ATOM   2904  OD1 ASP B 213      15.459  -4.562  12.038  1.00 41.08           O  
ANISOU 2904  OD1 ASP B 213     4119   4356   7135      0      0      0
ATOM   2905  OD2 ASP B 213      16.585  -4.527  10.132  1.00 39.30           O1-
ANISOU 2905  OD2 ASP B 213     3954   4793   6184      0      0      0
ATOM   2906  H   ASP B 213      12.471  -1.851   9.516  1.00  0.00           H  
ATOM   2907  HA  ASP B 213      12.918  -4.082  11.392  1.00  0.00           H  
ATOM   2908  HB3 ASP B 213      14.975  -2.383   9.902  1.00  0.00           H  
ATOM   2909  HB2 ASP B 213      14.242  -3.846   9.262  1.00  0.00           H  
ATOM   2910  N   HIS B 214      12.683  -2.435  13.297  1.00 39.90           N  
ANISOU 2910  N   HIS B 214     4372   4405   6382      0      0      0
ATOM   2911  CA AHIS B 214      12.663  -1.664  14.546  0.50 42.47           C  
ANISOU 2911  CA AHIS B 214     4557   4813   6766      0      0      0
ATOM   2912  CA BHIS B 214      12.685  -1.585  14.473  0.50 42.01           C  
ANISOU 2912  CA BHIS B 214     4510   4797   6654      0      0      0
ATOM   2913  C   HIS B 214      13.994  -1.670  15.324  1.00 44.23           C  
ANISOU 2913  C   HIS B 214     4439   4879   7488      0      0      0
ATOM   2914  O   HIS B 214      14.213  -0.761  16.123  1.00 45.48           O  
ANISOU 2914  O   HIS B 214     4446   5183   7653      0      0      0
ATOM   2915  CB AHIS B 214      11.510  -2.156  15.448  0.50 47.34           C  
ANISOU 2915  CB AHIS B 214     5143   5228   7616      0      0      0
ATOM   2916  CB BHIS B 214      11.403  -1.592  15.309  0.50 45.99           C  
ANISOU 2916  CB BHIS B 214     5043   5331   7101      0      0      0
ATOM   2917  CG AHIS B 214      10.160  -2.264  14.778  0.50 48.18           C  
ANISOU 2917  CG AHIS B 214     5446   5628   7232      0      0      0
ATOM   2918  CG BHIS B 214      10.357  -0.656  14.787  0.50 45.49           C  
ANISOU 2918  CG BHIS B 214     5168   5932   6184      0      0      0
ATOM   2919  ND1AHIS B 214       9.627  -3.488  14.361  0.50 50.76           N  
ANISOU 2919  ND1AHIS B 214     5787   5569   7932      0      0      0
ATOM   2920  ND1BHIS B 214       9.209  -1.093  14.161  0.50 46.93           N  
ANISOU 2920  ND1BHIS B 214     5440   6391   6001      0      0      0
ATOM   2921  CD2AHIS B 214       9.264  -1.261  14.469  0.50 47.78           C  
ANISOU 2921  CD2AHIS B 214     5511   6296   6348      0      0      0
ATOM   2922  CD2BHIS B 214      10.306   0.697  14.765  0.50 44.80           C  
ANISOU 2922  CD2BHIS B 214     5130   6336   5554      0      0      0
ATOM   2923  CE1AHIS B 214       8.456  -3.183  13.818  0.50 51.34           C  
ANISOU 2923  CE1AHIS B 214     5956   6170   7381      0      0      0
ATOM   2924  CE1BHIS B 214       8.484  -0.049  13.796  0.50 47.00           C  
ANISOU 2924  CE1BHIS B 214     5496   7140   5224      0      0      0
ATOM   2925  NE2AHIS B 214       8.189  -1.877  13.853  0.50 49.30           N  
ANISOU 2925  NE2AHIS B 214     5734   6641   6355      0      0      0
ATOM   2926  NE2BHIS B 214       9.128   1.049  14.151  0.50 45.86           N  
ANISOU 2926  NE2BHIS B 214     5352   7079   4994      0      0      0
ATOM   2927  H   HIS B 214      12.006  -3.184  13.237  1.00  0.00           H  
ATOM   2928  HA AHIS B 214      12.455  -0.629  14.269  0.50  0.00           H  
ATOM   2929  HA BHIS B 214      12.736  -0.587  14.038  0.50  0.00           H  
ATOM   2930  HB3AHIS B 214      11.406  -1.492  16.308  0.50  0.00           H  
ATOM   2931  HB3BHIS B 214      11.642  -1.330  16.340  0.50  0.00           H  
ATOM   2932  HB2AHIS B 214      11.757  -3.138  15.856  0.50  0.00           H  
ATOM   2933  HB2BHIS B 214      10.999  -2.604  15.344  0.50  0.00           H  
ATOM   2934  HD2AHIS B 214       9.307  -0.192  14.624  0.50  0.00           H  
ATOM   2935  HD2BHIS B 214      11.114   1.275  15.188  0.50  0.00           H  
ATOM   2936  HE1AHIS B 214       7.790  -3.915  13.383  0.50  0.00           H  
ATOM   2937  HE1BHIS B 214       7.538  -0.195  13.297  0.50  0.00           H  
ATOM   2938  HE2AHIS B 214       7.359  -1.424  13.496  0.50  0.00           H  
ATOM   2939  HE2BHIS B 214       8.888   2.024  14.040  0.50  0.00           H  
ATOM   2940  N   LYS B 215      14.862  -2.664  15.059  1.00 45.08           N  
ANISOU 2940  N   LYS B 215     4361   4763   8005      0      0      0
ATOM   2941  CA  LYS B 215      16.218  -2.770  15.602  1.00 47.55           C  
ANISOU 2941  CA  LYS B 215     4216   5161   8690      0      0      0
ATOM   2942  C   LYS B 215      17.172  -1.692  15.047  1.00 44.35           C  
ANISOU 2942  C   LYS B 215     3782   5356   7712      0      0      0
ATOM   2943  O   LYS B 215      18.088  -1.291  15.763  1.00 46.51           O  
ANISOU 2943  O   LYS B 215     3688   5879   8106      0      0      0
ATOM   2944  CB  LYS B 215      16.819  -4.170  15.363  1.00 50.34           C  
ANISOU 2944  CB  LYS B 215     4340   5321   9467      0      0      0
ATOM   2945  CG  LYS B 215      16.003  -5.309  15.994  1.00 56.26           C  
ANISOU 2945  CG  LYS B 215     4970   5294  11114      0      0      0
ATOM   2946  CD  LYS B 215      16.612  -6.705  15.810  1.00  0.00           C  
ATOM   2947  CE  LYS B 215      15.811  -7.856  16.434  1.00  0.00           C  
ATOM   2948  NZ  LYS B 215      16.440  -9.173  16.230  1.00  0.00           N1+
ATOM   2949  H   LYS B 215      14.607  -3.368  14.380  1.00  0.00           H  
ATOM   2950  HA  LYS B 215      16.152  -2.614  16.681  1.00  0.00           H  
ATOM   2951  HB3 LYS B 215      17.834  -4.205  15.763  1.00  0.00           H  
ATOM   2952  HB2 LYS B 215      16.914  -4.353  14.291  1.00  0.00           H  
ATOM   2953  HG2 LYS B 215      15.895  -5.170  17.070  1.00  0.00           H  
ATOM   2954  HG3 LYS B 215      15.004  -5.376  15.562  1.00  0.00           H  
ATOM   2955  HD2 LYS B 215      16.698  -6.928  14.747  1.00  0.00           H  
ATOM   2956  HD3 LYS B 215      17.601  -6.733  16.268  1.00  0.00           H  
ATOM   2957  HE2 LYS B 215      15.721  -7.696  17.509  1.00  0.00           H  
ATOM   2958  HE3 LYS B 215      14.817  -7.891  15.988  1.00  0.00           H  
ATOM   2959  HZ1 LYS B 215      15.871  -9.888  16.660  1.00  0.00           H  
ATOM   2960  HZ2 LYS B 215      16.522  -9.357  15.240  1.00  0.00           H  
ATOM   2961  HZ3 LYS B 215      17.359  -9.176  16.649  1.00  0.00           H  
ATOM   2962  N   ARG B 216      16.934  -1.242  13.801  1.00 39.54           N  
ANISOU 2962  N   ARG B 216     3528   4943   6550      0      0      0
ATOM   2963  CA  ARG B 216      17.704  -0.193  13.128  1.00 37.75           C  
ANISOU 2963  CA  ARG B 216     3307   5139   5896      0      0      0
ATOM   2964  C   ARG B 216      17.011   1.183  13.193  1.00 35.71           C  
ANISOU 2964  C   ARG B 216     3312   4870   5385      0      0      0
ATOM   2965  O   ARG B 216      17.718   2.190  13.194  1.00 36.66           O  
ANISOU 2965  O   ARG B 216     3296   5176   5458      0      0      0
ATOM   2966  CB  ARG B 216      17.932  -0.579  11.655  1.00 35.75           C  
ANISOU 2966  CB  ARG B 216     3233   5064   5287      0      0      0
ATOM   2967  CG  ARG B 216      18.629  -1.928  11.418  1.00 39.52           C  
ANISOU 2967  CG  ARG B 216     3414   5728   5874      0      0      0
ATOM   2968  CD  ARG B 216      18.856  -2.179   9.920  1.00 40.57           C  
ANISOU 2968  CD  ARG B 216     3684   6213   5517      0      0      0
ATOM   2969  NE  ARG B 216      19.233  -3.572   9.653  1.00 44.01           N  
ANISOU 2969  NE  ARG B 216     4070   6657   5997      0      0      0
ATOM   2970  CZ  ARG B 216      20.468  -4.092   9.554  1.00 49.14           C  
ANISOU 2970  CZ  ARG B 216     4321   7883   6468      0      0      0
ATOM   2971  NH1 ARG B 216      21.566  -3.335   9.684  1.00 52.79           N  
ANISOU 2971  NH1 ARG B 216     4348   9062   6646      0      0      0
ATOM   2972  NH2 ARG B 216      20.597  -5.403   9.316  1.00 52.36           N1+
ANISOU 2972  NH2 ARG B 216     4714   8234   6946      0      0      0
ATOM   2973  H   ARG B 216      16.153  -1.620  13.281  1.00  0.00           H  
ATOM   2974  HA  ARG B 216      18.683  -0.091  13.601  1.00  0.00           H  
ATOM   2975  HB3 ARG B 216      18.515   0.203  11.167  1.00  0.00           H  
ATOM   2976  HB2 ARG B 216      16.966  -0.608  11.154  1.00  0.00           H  
ATOM   2977  HG3 ARG B 216      18.093  -2.759  11.875  1.00  0.00           H  
ATOM   2978  HG2 ARG B 216      19.601  -1.881  11.911  1.00  0.00           H  
ATOM   2979  HD3 ARG B 216      19.658  -1.544   9.544  1.00  0.00           H  
ATOM   2980  HD2 ARG B 216      17.967  -1.914   9.350  1.00  0.00           H  
ATOM   2981  HE  ARG B 216      18.436  -4.203   9.630  1.00  0.00           H  
ATOM   2982 HH12 ARG B 216      22.487  -3.741   9.603  1.00  0.00           H  
ATOM   2983 HH11 ARG B 216      21.474  -2.346   9.864  1.00  0.00           H  
ATOM   2984 HH22 ARG B 216      21.511  -5.824   9.230  1.00  0.00           H  
ATOM   2985 HH21 ARG B 216      19.774  -5.978   9.207  1.00  0.00           H  
ATOM   2986  N   GLY B 217      15.666   1.208  13.244  1.00 33.48           N  
ANISOU 2986  N   GLY B 217     3351   4441   4930      0      0      0
ATOM   2987  CA  GLY B 217      14.859   2.430  13.302  1.00 32.34           C  
ANISOU 2987  CA  GLY B 217     3398   4420   4471      0      0      0
ATOM   2988  C   GLY B 217      13.776   2.432  12.203  1.00 29.68           C  
ANISOU 2988  C   GLY B 217     3358   4182   3738      0      0      0
ATOM   2989  O   GLY B 217      13.713   1.509  11.389  1.00 27.84           O  
ANISOU 2989  O   GLY B 217     3213   3871   3494      0      0      0
ATOM   2990  H   GLY B 217      15.158   0.334  13.203  1.00  0.00           H  
ATOM   2991  HA3 GLY B 217      15.475   3.324  13.197  1.00  0.00           H  
ATOM   2992  HA2 GLY B 217      14.382   2.476  14.281  1.00  0.00           H  
ATOM   2993  N   PRO B 218      12.904   3.469  12.177  1.00 30.44           N  
ANISOU 2993  N   PRO B 218     3552   4527   3487      0      0      0
ATOM   2994  CA  PRO B 218      11.728   3.532  11.283  1.00 30.10           C  
ANISOU 2994  CA  PRO B 218     3651   4777   3007      0      0      0
ATOM   2995  C   PRO B 218      12.017   3.679   9.777  1.00 27.70           C  
ANISOU 2995  C   PRO B 218     3478   4326   2720      0      0      0
ATOM   2996  O   PRO B 218      11.158   3.314   8.974  1.00 27.21           O  
ANISOU 2996  O   PRO B 218     3459   4463   2417      0      0      0
ATOM   2997  CB  PRO B 218      10.923   4.723  11.823  1.00 33.26           C  
ANISOU 2997  CB  PRO B 218     4028   5580   3032      0      0      0
ATOM   2998  CG  PRO B 218      11.959   5.619  12.478  1.00 34.07           C  
ANISOU 2998  CG  PRO B 218     4063   5411   3469      0      0      0
ATOM   2999  CD  PRO B 218      12.939   4.621  13.081  1.00 32.52           C  
ANISOU 2999  CD  PRO B 218     3729   4906   3722      0      0      0
ATOM   3000  HA  PRO B 218      11.135   2.629  11.413  1.00  0.00           H  
ATOM   3001  HB3 PRO B 218      10.223   4.367  12.577  1.00  0.00           H  
ATOM   3002  HB2 PRO B 218      10.340   5.246  11.065  1.00  0.00           H  
ATOM   3003  HG3 PRO B 218      11.532   6.311  13.204  1.00  0.00           H  
ATOM   3004  HG2 PRO B 218      12.470   6.206  11.714  1.00  0.00           H  
ATOM   3005  HD2 PRO B 218      13.931   5.063  13.179  1.00  0.00           H  
ATOM   3006  HD3 PRO B 218      12.602   4.309  14.071  1.00  0.00           H  
ATOM   3007  N   GLY B 219      13.206   4.194   9.418  1.00 26.97           N  
ANISOU 3007  N   GLY B 219     3404   3930   2913      0      0      0
ATOM   3008  CA  GLY B 219      13.633   4.395   8.031  1.00 25.52           C  
ANISOU 3008  CA  GLY B 219     3341   3545   2808      0      0      0
ATOM   3009  C   GLY B 219      14.243   3.129   7.405  1.00 23.58           C  
ANISOU 3009  C   GLY B 219     3109   3216   2635      0      0      0
ATOM   3010  O   GLY B 219      14.728   3.203   6.276  1.00 23.22           O  
ANISOU 3010  O   GLY B 219     3152   3027   2643      0      0      0
ATOM   3011  H   GLY B 219      13.856   4.471  10.139  1.00  0.00           H  
ATOM   3012  HA3 GLY B 219      14.370   5.196   8.012  1.00  0.00           H  
ATOM   3013  HA2 GLY B 219      12.797   4.729   7.414  1.00  0.00           H  
ATOM   3014  N   PHE B 220      14.227   1.991   8.121  1.00 22.39           N  
ANISOU 3014  N   PHE B 220     2857   3127   2523      0      0      0
ATOM   3015  CA  PHE B 220      14.771   0.702   7.698  1.00 21.24           C  
ANISOU 3015  CA  PHE B 220     2674   2927   2468      0      0      0
ATOM   3016  C   PHE B 220      13.664  -0.351   7.560  1.00 20.99           C  
ANISOU 3016  C   PHE B 220     2696   2857   2425      0      0      0
ATOM   3017  O   PHE B 220      12.611  -0.216   8.183  1.00 21.60           O  
ANISOU 3017  O   PHE B 220     2736   2990   2480      0      0      0
ATOM   3018  CB  PHE B 220      15.810   0.234   8.730  1.00 22.78           C  
ANISOU 3018  CB  PHE B 220     2600   3170   2886      0      0      0
ATOM   3019  CG  PHE B 220      17.079   1.064   8.789  1.00 23.23           C  
ANISOU 3019  CG  PHE B 220     2507   3401   2917      0      0      0
ATOM   3020  CD1 PHE B 220      18.170   0.749   7.952  1.00 23.39           C  
ANISOU 3020  CD1 PHE B 220     2427   3670   2789      0      0      0
ATOM   3021  CD2 PHE B 220      17.134   2.233   9.577  1.00 23.49           C  
ANISOU 3021  CD2 PHE B 220     2473   3418   3034      0      0      0
ATOM   3022  CE1 PHE B 220      19.309   1.538   7.972  1.00 26.96           C  
ANISOU 3022  CE1 PHE B 220     2681   4388   3176      0      0      0
ATOM   3023  CE2 PHE B 220      18.281   3.014   9.579  1.00 26.40           C  
ANISOU 3023  CE2 PHE B 220     2666   3933   3433      0      0      0
ATOM   3024  CZ  PHE B 220      19.367   2.660   8.787  1.00 26.63           C  
ANISOU 3024  CZ  PHE B 220     2563   4245   3311      0      0      0
ATOM   3025  H   PHE B 220      13.793   1.996   9.034  1.00  0.00           H  
ATOM   3026  HA  PHE B 220      15.253   0.803   6.728  1.00  0.00           H  
ATOM   3027  HB3 PHE B 220      16.101  -0.795   8.517  1.00  0.00           H  
ATOM   3028  HB2 PHE B 220      15.357   0.216   9.722  1.00  0.00           H  
ATOM   3029  HD1 PHE B 220      18.135  -0.118   7.312  1.00  0.00           H  
ATOM   3030  HD2 PHE B 220      16.291   2.515  10.192  1.00  0.00           H  
ATOM   3031  HE1 PHE B 220      20.151   1.285   7.343  1.00  0.00           H  
ATOM   3032  HE2 PHE B 220      18.329   3.898  10.197  1.00  0.00           H  
ATOM   3033  HZ  PHE B 220      20.259   3.268   8.789  1.00  0.00           H  
ATOM   3034  N   THR B 221      13.946  -1.393   6.761  1.00 20.02           N  
ANISOU 3034  N   THR B 221     2633   2673   2302      0      0      0
ATOM   3035  CA  THR B 221      13.015  -2.462   6.421  1.00 20.03           C  
ANISOU 3035  CA  THR B 221     2662   2585   2362      0      0      0
ATOM   3036  C   THR B 221      13.692  -3.849   6.410  1.00 21.51           C  
ANISOU 3036  C   THR B 221     2771   2565   2838      0      0      0
ATOM   3037  O   THR B 221      14.866  -3.972   6.057  1.00 21.75           O  
ANISOU 3037  O   THR B 221     2726   2706   2832      0      0      0
ATOM   3038  CB  THR B 221      12.355  -2.195   5.039  1.00 18.77           C  
ANISOU 3038  CB  THR B 221     2619   2555   1958      0      0      0
ATOM   3039  OG1 THR B 221      11.286  -3.094   4.800  1.00 19.37           O  
ANISOU 3039  OG1 THR B 221     2667   2598   2094      0      0      0
ATOM   3040  CG2 THR B 221      13.293  -2.279   3.820  1.00 18.13           C  
ANISOU 3040  CG2 THR B 221     2628   2425   1836      0      0      0
ATOM   3041  H   THR B 221      14.853  -1.443   6.309  1.00  0.00           H  
ATOM   3042  HA  THR B 221      12.236  -2.485   7.181  1.00  0.00           H  
ATOM   3043  HB  THR B 221      11.945  -1.190   5.063  1.00  0.00           H  
ATOM   3044  HG1 THR B 221      10.580  -2.891   5.419  1.00  0.00           H  
ATOM   3045 HG21 THR B 221      12.755  -1.992   2.918  1.00  0.00           H  
ATOM   3046 HG22 THR B 221      14.142  -1.604   3.924  1.00  0.00           H  
ATOM   3047 HG23 THR B 221      13.682  -3.284   3.657  1.00  0.00           H  
ATOM   3048  N   ARG B 222      12.893  -4.864   6.771  1.00 23.67           N  
ANISOU 3048  N   ARG B 222     3020   2590   3383      0      0      0
ATOM   3049  CA  ARG B 222      13.185  -6.293   6.687  1.00 26.02           C  
ANISOU 3049  CA  ARG B 222     3243   2587   4057      0      0      0
ATOM   3050  C   ARG B 222      12.858  -6.878   5.298  1.00 24.95           C  
ANISOU 3050  C   ARG B 222     3242   2446   3792      0      0      0
ATOM   3051  O   ARG B 222      13.339  -7.969   4.999  1.00 27.01           O  
ANISOU 3051  O   ARG B 222     3466   2478   4319      0      0      0
ATOM   3052  CB  ARG B 222      12.338  -7.053   7.737  1.00 30.41           C  
ANISOU 3052  CB  ARG B 222     3671   2668   5216      0      0      0
ATOM   3053  CG  ARG B 222      12.374  -6.512   9.178  1.00 33.86           C  
ANISOU 3053  CG  ARG B 222     3953   3062   5850      0      0      0
ATOM   3054  CD  ARG B 222      13.635  -6.870   9.973  1.00 40.53           C  
ANISOU 3054  CD  ARG B 222     4511   3710   7178      0      0      0
ATOM   3055  NE  ARG B 222      13.689  -8.297  10.320  1.00 47.66           N  
ANISOU 3055  NE  ARG B 222     5286   3942   8880      0      0      0
ATOM   3056  CZ  ARG B 222      14.523  -8.837  11.224  1.00 54.26           C  
ANISOU 3056  CZ  ARG B 222     5788   4422  10408      0      0      0
ATOM   3057  NH1 ARG B 222      15.393  -8.080  11.911  1.00 54.81           N  
ANISOU 3057  NH1 ARG B 222     5579   4876  10371      0      0      0
ATOM   3058  NH2 ARG B 222      14.478 -10.157  11.446  1.00 60.33           N1+
ANISOU 3058  NH2 ARG B 222     6451   4420  12049      0      0      0
ATOM   3059  H   ARG B 222      11.950  -4.639   7.067  1.00  0.00           H  
ATOM   3060  HA  ARG B 222      14.245  -6.460   6.890  1.00  0.00           H  
ATOM   3061  HB3 ARG B 222      12.598  -8.112   7.733  1.00  0.00           H  
ATOM   3062  HB2 ARG B 222      11.297  -7.008   7.422  1.00  0.00           H  
ATOM   3063  HG3 ARG B 222      11.544  -7.003   9.689  1.00  0.00           H  
ATOM   3064  HG2 ARG B 222      12.147  -5.449   9.250  1.00  0.00           H  
ATOM   3065  HD3 ARG B 222      13.701  -6.241  10.857  1.00  0.00           H  
ATOM   3066  HD2 ARG B 222      14.523  -6.684   9.368  1.00  0.00           H  
ATOM   3067  HE  ARG B 222      13.070  -8.905   9.803  1.00  0.00           H  
ATOM   3068 HH12 ARG B 222      16.015  -8.492  12.590  1.00  0.00           H  
ATOM   3069 HH11 ARG B 222      15.426  -7.079  11.757  1.00  0.00           H  
ATOM   3070 HH22 ARG B 222      15.093 -10.585  12.124  1.00  0.00           H  
ATOM   3071 HH21 ARG B 222      13.823 -10.738  10.943  1.00  0.00           H  
ATOM   3072  N   GLY B 223      12.020  -6.184   4.504  1.00 22.60           N  
ANISOU 3072  N   GLY B 223     3051   2409   3126      0      0      0
ATOM   3073  CA  GLY B 223      11.534  -6.642   3.204  1.00 22.24           C  
ANISOU 3073  CA  GLY B 223     3069   2412   2971      0      0      0
ATOM   3074  C   GLY B 223      12.536  -6.215   2.132  1.00 20.82           C  
ANISOU 3074  C   GLY B 223     2989   2392   2531      0      0      0
ATOM   3075  O   GLY B 223      12.415  -5.125   1.572  1.00 19.66           O  
ANISOU 3075  O   GLY B 223     2891   2435   2144      0      0      0
ATOM   3076  H   GLY B 223      11.696  -5.276   4.809  1.00  0.00           H  
ATOM   3077  HA3 GLY B 223      10.565  -6.183   3.004  1.00  0.00           H  
ATOM   3078  HA2 GLY B 223      11.385  -7.722   3.187  1.00  0.00           H  
ATOM   3079  N   LEU B 224      13.518  -7.088   1.857  1.00 21.97           N  
ANISOU 3079  N   LEU B 224     3121   2493   2732      0      0      0
ATOM   3080  CA  LEU B 224      14.632  -6.831   0.940  1.00 21.80           C  
ANISOU 3080  CA  LEU B 224     3154   2769   2361      0      0      0
ATOM   3081  C   LEU B 224      14.285  -7.103  -0.536  1.00 21.10           C  
ANISOU 3081  C   LEU B 224     3179   2704   2134      0      0      0
ATOM   3082  O   LEU B 224      15.066  -6.709  -1.402  1.00 21.64           O  
ANISOU 3082  O   LEU B 224     3312   2983   1928      0      0      0
ATOM   3083  CB  LEU B 224      15.861  -7.661   1.380  1.00 24.48           C  
ANISOU 3083  CB  LEU B 224     3338   3334   2631      0      0      0
ATOM   3084  CG  LEU B 224      16.326  -7.428   2.838  1.00 26.81           C  
ANISOU 3084  CG  LEU B 224     3407   3680   3099      0      0      0
ATOM   3085  CD1 LEU B 224      17.525  -8.334   3.187  1.00 29.78           C  
ANISOU 3085  CD1 LEU B 224     3503   4510   3301      0      0      0
ATOM   3086  CD2 LEU B 224      16.613  -5.945   3.148  1.00 25.23           C  
ANISOU 3086  CD2 LEU B 224     3218   3628   2738      0      0      0
ATOM   3087  H   LEU B 224      13.537  -7.984   2.331  1.00  0.00           H  
ATOM   3088  HA  LEU B 224      14.892  -5.773   1.000  1.00  0.00           H  
ATOM   3089  HB3 LEU B 224      16.695  -7.445   0.710  1.00  0.00           H  
ATOM   3090  HB2 LEU B 224      15.638  -8.721   1.247  1.00  0.00           H  
ATOM   3091  HG  LEU B 224      15.515  -7.741   3.495  1.00  0.00           H  
ATOM   3092 HD11 LEU B 224      17.321  -8.913   4.088  1.00  0.00           H  
ATOM   3093 HD12 LEU B 224      17.743  -9.047   2.391  1.00  0.00           H  
ATOM   3094 HD13 LEU B 224      18.440  -7.768   3.363  1.00  0.00           H  
ATOM   3095 HD21 LEU B 224      17.462  -5.811   3.819  1.00  0.00           H  
ATOM   3096 HD22 LEU B 224      16.829  -5.386   2.241  1.00  0.00           H  
ATOM   3097 HD23 LEU B 224      15.752  -5.477   3.628  1.00  0.00           H  
ATOM   3098  N   GLY B 225      13.129  -7.737  -0.807  1.00 21.10           N  
ANISOU 3098  N   GLY B 225     3168   2502   2349      0      0      0
ATOM   3099  CA  GLY B 225      12.616  -7.961  -2.160  1.00 20.62           C  
ANISOU 3099  CA  GLY B 225     3139   2478   2218      0      0      0
ATOM   3100  C   GLY B 225      11.933  -6.705  -2.731  1.00 19.48           C  
ANISOU 3100  C   GLY B 225     2956   2455   1992      0      0      0
ATOM   3101  O   GLY B 225      11.874  -6.566  -3.952  1.00 19.96           O  
ANISOU 3101  O   GLY B 225     3003   2555   2028      0      0      0
ATOM   3102  H   GLY B 225      12.558  -8.063  -0.040  1.00  0.00           H  
ATOM   3103  HA3 GLY B 225      11.889  -8.772  -2.130  1.00  0.00           H  
ATOM   3104  HA2 GLY B 225      13.419  -8.283  -2.825  1.00  0.00           H  
ATOM   3105  N   HIS B 226      11.470  -5.794  -1.856  1.00 18.36           N  
ANISOU 3105  N   HIS B 226     2759   2376   1839      0      0      0
ATOM   3106  CA  HIS B 226      10.918  -4.467  -2.163  1.00 18.46           C  
ANISOU 3106  CA  HIS B 226     2689   2540   1784      0      0      0
ATOM   3107  C   HIS B 226       9.719  -4.465  -3.148  1.00 20.10           C  
ANISOU 3107  C   HIS B 226     2677   2969   1991      0      0      0
ATOM   3108  O   HIS B 226       9.547  -3.510  -3.908  1.00 20.63           O  
ANISOU 3108  O   HIS B 226     2675   3036   2128      0      0      0
ATOM   3109  CB  HIS B 226      12.055  -3.489  -2.571  1.00 18.61           C  
ANISOU 3109  CB  HIS B 226     2845   2407   1819      0      0      0
ATOM   3110  CG  HIS B 226      12.828  -2.901  -1.422  1.00 17.81           C  
ANISOU 3110  CG  HIS B 226     2819   2271   1676      0      0      0
ATOM   3111  ND1 HIS B 226      12.461  -1.682  -0.838  1.00 17.69           N  
ANISOU 3111  ND1 HIS B 226     2763   2260   1700      0      0      0
ATOM   3112  CD2 HIS B 226      13.975  -3.352  -0.806  1.00 17.36           C  
ANISOU 3112  CD2 HIS B 226     2810   2261   1523      0      0      0
ATOM   3113  CE1 HIS B 226      13.321  -1.501   0.158  1.00 17.94           C  
ANISOU 3113  CE1 HIS B 226     2833   2271   1711      0      0      0
ATOM   3114  NE2 HIS B 226      14.252  -2.453   0.214  1.00 17.23           N  
ANISOU 3114  NE2 HIS B 226     2764   2256   1526      0      0      0
ATOM   3115  H   HIS B 226      11.610  -5.978  -0.873  1.00  0.00           H  
ATOM   3116  HA  HIS B 226      10.491  -4.098  -1.230  1.00  0.00           H  
ATOM   3117  HB3 HIS B 226      11.652  -2.647  -3.126  1.00  0.00           H  
ATOM   3118  HB2 HIS B 226      12.753  -3.971  -3.257  1.00  0.00           H  
ATOM   3119  HD2 HIS B 226      14.574  -4.231  -0.987  1.00  0.00           H  
ATOM   3120  HE1 HIS B 226      13.280  -0.668   0.845  1.00  0.00           H  
ATOM   3121  HE2 HIS B 226      14.989  -2.519   0.921  1.00  0.00           H  
ATOM   3122  N   GLY B 227       8.873  -5.500  -3.117  1.00 22.39           N  
ANISOU 3122  N   GLY B 227     2803   2575   3131      0      0      0
ATOM   3123  CA  GLY B 227       7.724  -5.584  -4.013  1.00 22.04           C  
ANISOU 3123  CA  GLY B 227     2816   2513   3048      0      0      0
ATOM   3124  C   GLY B 227       6.911  -6.834  -3.674  1.00 21.60           C  
ANISOU 3124  C   GLY B 227     2681   2540   2986      0      0      0
ATOM   3125  O   GLY B 227       7.100  -7.444  -2.620  1.00 21.66           O  
ANISOU 3125  O   GLY B 227     2592   2616   3021      0      0      0
ATOM   3126  H   GLY B 227       9.004  -6.279  -2.485  1.00  0.00           H  
ATOM   3127  HA3 GLY B 227       8.064  -5.626  -5.049  1.00  0.00           H  
ATOM   3128  HA2 GLY B 227       7.089  -4.704  -3.899  1.00  0.00           H  
ATOM   3129  N   VAL B 228       5.982  -7.189  -4.572  1.00 21.08           N  
ANISOU 3129  N   VAL B 228     2655   2463   2891      0      0      0
ATOM   3130  CA  VAL B 228       5.043  -8.304  -4.438  1.00 20.99           C  
ANISOU 3130  CA  VAL B 228     2580   2521   2873      0      0      0
ATOM   3131  C   VAL B 228       5.747  -9.651  -4.755  1.00 20.74           C  
ANISOU 3131  C   VAL B 228     2526   2508   2845      0      0      0
ATOM   3132  O   VAL B 228       5.616 -10.189  -5.855  1.00 20.77           O  
ANISOU 3132  O   VAL B 228     2566   2502   2824      0      0      0
ATOM   3133  CB  VAL B 228       3.798  -8.084  -5.360  1.00 20.90           C  
ANISOU 3133  CB  VAL B 228     2602   2506   2835      0      0      0
ATOM   3134  CG1 VAL B 228       2.712  -9.169  -5.219  1.00 19.54           C  
ANISOU 3134  CG1 VAL B 228     2357   2408   2659      0      0      0
ATOM   3135  CG2 VAL B 228       3.163  -6.695  -5.143  1.00 20.58           C  
ANISOU 3135  CG2 VAL B 228     2610   2430   2781      0      0      0
ATOM   3136  H   VAL B 228       5.878  -6.640  -5.410  1.00  0.00           H  
ATOM   3137  HA  VAL B 228       4.697  -8.339  -3.406  1.00  0.00           H  
ATOM   3138  HB  VAL B 228       4.123  -8.111  -6.400  1.00  0.00           H  
ATOM   3139 HG11 VAL B 228       1.831  -8.927  -5.814  1.00  0.00           H  
ATOM   3140 HG12 VAL B 228       3.054 -10.145  -5.562  1.00  0.00           H  
ATOM   3141 HG13 VAL B 228       2.394  -9.273  -4.182  1.00  0.00           H  
ATOM   3142 HG21 VAL B 228       2.247  -6.577  -5.724  1.00  0.00           H  
ATOM   3143 HG22 VAL B 228       2.917  -6.534  -4.094  1.00  0.00           H  
ATOM   3144 HG23 VAL B 228       3.829  -5.888  -5.450  1.00  0.00           H  
ATOM   3145  N   ASP B 229       6.551 -10.128  -3.801  1.00 20.98           N  
ANISOU 3145  N   ASP B 229     2498   2569   2905      0      0      0
ATOM   3146  CA  ASP B 229       7.340 -11.368  -3.871  1.00 20.74           C  
ANISOU 3146  CA  ASP B 229     2453   2553   2874      0      0      0
ATOM   3147  C   ASP B 229       6.627 -12.559  -3.195  1.00 20.01           C  
ANISOU 3147  C   ASP B 229     2291   2507   2803      0      0      0
ATOM   3148  O   ASP B 229       7.008 -13.703  -3.442  1.00 19.64           O  
ANISOU 3148  O   ASP B 229     2238   2467   2756      0      0      0
ATOM   3149  CB  ASP B 229       8.761 -11.201  -3.259  1.00 21.43           C  
ANISOU 3149  CB  ASP B 229     2536   2630   2977      0      0      0
ATOM   3150  CG  ASP B 229       8.834 -10.572  -1.857  1.00 23.11           C  
ANISOU 3150  CG  ASP B 229     2655   2880   3246      0      0      0
ATOM   3151  OD1 ASP B 229       7.768 -10.309  -1.259  1.00 23.17           O  
ANISOU 3151  OD1 ASP B 229     2613   2920   3272      0      0      0
ATOM   3152  OD2 ASP B 229       9.974 -10.394  -1.379  1.00 24.90           O1-
ANISOU 3152  OD2 ASP B 229     2854   3109   3496      0      0      0
ATOM   3153  H   ASP B 229       6.685  -9.587  -2.955  1.00  0.00           H  
ATOM   3154  HA  ASP B 229       7.473 -11.639  -4.920  1.00  0.00           H  
ATOM   3155  HB3 ASP B 229       9.337 -10.564  -3.931  1.00  0.00           H  
ATOM   3156  HB2 ASP B 229       9.261 -12.169  -3.223  1.00  0.00           H  
ATOM   3157  N   LEU B 230       5.635 -12.258  -2.340  1.00 19.88           N  
ANISOU 3157  N   LEU B 230     2239   2516   2800      0      0      0
ATOM   3158  CA  LEU B 230       4.858 -13.162  -1.493  1.00 19.55           C  
ANISOU 3158  CA  LEU B 230     2147   2504   2776      0      0      0
ATOM   3159  C   LEU B 230       5.687 -13.762  -0.335  1.00 19.56           C  
ANISOU 3159  C   LEU B 230     2092   2514   2824      0      0      0
ATOM   3160  O   LEU B 230       5.438 -14.895   0.075  1.00 19.20           O  
ANISOU 3160  O   LEU B 230     2032   2467   2796      0      0      0
ATOM   3161  CB  LEU B 230       4.025 -14.175  -2.328  1.00 19.07           C  
ANISOU 3161  CB  LEU B 230     2106   2444   2696      0      0      0
ATOM   3162  CG  LEU B 230       2.671 -13.627  -2.836  1.00 19.88           C  
ANISOU 3162  CG  LEU B 230     2215   2567   2771      0      0      0
ATOM   3163  CD1 LEU B 230       2.747 -12.333  -3.664  1.00 19.35           C  
ANISOU 3163  CD1 LEU B 230     2187   2487   2677      0      0      0
ATOM   3164  CD2 LEU B 230       1.888 -14.722  -3.571  1.00 19.53           C  
ANISOU 3164  CD2 LEU B 230     2166   2534   2721      0      0      0
ATOM   3165  H   LEU B 230       5.414 -11.278  -2.206  1.00  0.00           H  
ATOM   3166  HA  LEU B 230       4.142 -12.523  -0.983  1.00  0.00           H  
ATOM   3167  HB3 LEU B 230       3.781 -15.041  -1.714  1.00  0.00           H  
ATOM   3168  HB2 LEU B 230       4.603 -14.570  -3.163  1.00  0.00           H  
ATOM   3169  HG  LEU B 230       2.079 -13.385  -1.959  1.00  0.00           H  
ATOM   3170 HD11 LEU B 230       2.014 -12.325  -4.469  1.00  0.00           H  
ATOM   3171 HD12 LEU B 230       2.538 -11.465  -3.040  1.00  0.00           H  
ATOM   3172 HD13 LEU B 230       3.724 -12.182  -4.115  1.00  0.00           H  
ATOM   3173 HD21 LEU B 230       0.814 -14.539  -3.522  1.00  0.00           H  
ATOM   3174 HD22 LEU B 230       2.179 -14.762  -4.618  1.00  0.00           H  
ATOM   3175 HD23 LEU B 230       2.067 -15.710  -3.147  1.00  0.00           H  
ATOM   3176  N   ASN B 231       6.618 -12.967   0.231  1.00 20.03           N  
ANISOU 3176  N   ASN B 231     2120   2582   2908      0      0      0
ATOM   3177  CA  ASN B 231       7.389 -13.324   1.433  1.00 20.49           C  
ANISOU 3177  CA  ASN B 231     2097   2666   3023      0      0      0
ATOM   3178  C   ASN B 231       6.529 -13.514   2.704  1.00 20.77           C  
ANISOU 3178  C   ASN B 231     2076   2730   3086      0      0      0
ATOM   3179  O   ASN B 231       6.989 -14.152   3.648  1.00 20.97           O  
ANISOU 3179  O   ASN B 231     2041   2765   3160      0      0      0
ATOM   3180  CB  ASN B 231       8.557 -12.327   1.656  1.00 21.17           C  
ANISOU 3180  CB  ASN B 231     2140   2768   3135      0      0      0
ATOM   3181  CG  ASN B 231       8.189 -10.927   2.176  1.00 22.07           C  
ANISOU 3181  CG  ASN B 231     2217   2912   3259      0      0      0
ATOM   3182  OD1 ASN B 231       7.586 -10.774   3.236  1.00 24.47           O  
ANISOU 3182  OD1 ASN B 231     2436   3264   3599      0      0      0
ATOM   3183  ND2 ASN B 231       8.602  -9.886   1.458  1.00 21.94           N  
ANISOU 3183  ND2 ASN B 231     2268   2862   3205      0      0      0
ATOM   3184  H   ASN B 231       6.788 -12.045  -0.153  1.00  0.00           H  
ATOM   3185  HA  ASN B 231       7.841 -14.302   1.255  1.00  0.00           H  
ATOM   3186  HB3 ASN B 231       9.148 -12.242   0.743  1.00  0.00           H  
ATOM   3187  HB2 ASN B 231       9.231 -12.749   2.400  1.00  0.00           H  
ATOM   3188 HD22 ASN B 231       8.386  -8.946   1.764  1.00  0.00           H  
ATOM   3189 HD21 ASN B 231       9.070 -10.025   0.569  1.00  0.00           H  
ATOM   3190  N   HIS B 232       5.306 -12.961   2.707  1.00 20.86           N  
ANISOU 3190  N   HIS B 232     2115   2752   3060      0      0      0
ATOM   3191  CA  HIS B 232       4.327 -13.093   3.783  1.00 21.39           C  
ANISOU 3191  CA  HIS B 232     2155   2845   3128      0      0      0
ATOM   3192  C   HIS B 232       3.605 -14.459   3.806  1.00 21.03           C  
ANISOU 3192  C   HIS B 232     2144   2764   3080      0      0      0
ATOM   3193  O   HIS B 232       2.892 -14.734   4.771  1.00 21.60           O  
ANISOU 3193  O   HIS B 232     2206   2840   3162      0      0      0
ATOM   3194  CB  HIS B 232       3.357 -11.898   3.719  1.00 21.46           C  
ANISOU 3194  CB  HIS B 232     2196   2880   3079      0      0      0
ATOM   3195  CG  HIS B 232       2.393 -11.830   2.555  1.00 21.01           C  
ANISOU 3195  CG  HIS B 232     2218   2799   2963      0      0      0
ATOM   3196  ND1 HIS B 232       2.784 -12.013   1.224  1.00 21.64           N  
ANISOU 3196  ND1 HIS B 232     2334   2844   3045      0      0      0
ATOM   3197  CD2 HIS B 232       1.048 -11.527   2.576  1.00 19.93           C  
ANISOU 3197  CD2 HIS B 232     2128   2680   2766      0      0      0
ATOM   3198  CE1 HIS B 232       1.687 -11.790   0.512  1.00 19.86           C  
ANISOU 3198  CE1 HIS B 232     2155   2617   2772      0      0      0
ATOM   3199  NE2 HIS B 232       0.626 -11.508   1.261  1.00 20.99           N  
ANISOU 3199  NE2 HIS B 232     2307   2792   2878      0      0      0
ATOM   3200  H   HIS B 232       4.998 -12.441   1.897  1.00  0.00           H  
ATOM   3201  HA  HIS B 232       4.874 -13.009   4.723  1.00  0.00           H  
ATOM   3202  HB3 HIS B 232       3.928 -10.971   3.736  1.00  0.00           H  
ATOM   3203  HB2 HIS B 232       2.772 -11.876   4.632  1.00  0.00           H  
ATOM   3204  HD2 HIS B 232       0.377 -11.305   3.390  1.00  0.00           H  
ATOM   3205  HE1 HIS B 232       1.659 -11.806  -0.566  1.00  0.00           H  
ATOM   3206  HE2 HIS B 232      -0.309 -11.313   0.933  1.00  0.00           H  
ATOM   3207  N   ILE B 233       3.828 -15.289   2.771  1.00 20.45           N  
ANISOU 3207  N   ILE B 233     2120   2656   2996      0      0      0
ATOM   3208  CA  ILE B 233       3.336 -16.663   2.647  1.00 20.47           C  
ANISOU 3208  CA  ILE B 233     2157   2617   3006      0      0      0
ATOM   3209  C   ILE B 233       4.518 -17.657   2.624  1.00 20.87           C  
ANISOU 3209  C   ILE B 233     2196   2634   3099      0      0      0
ATOM   3210  O   ILE B 233       4.433 -18.691   3.288  1.00 21.06           O  
ANISOU 3210  O   ILE B 233     2226   2618   3158      0      0      0
ATOM   3211  CB  ILE B 233       2.496 -16.839   1.342  1.00 19.89           C  
ANISOU 3211  CB  ILE B 233     2135   2536   2886      0      0      0
ATOM   3212  CG1 ILE B 233       1.212 -15.974   1.374  1.00 19.58           C  
ANISOU 3212  CG1 ILE B 233     2109   2529   2802      0      0      0
ATOM   3213  CG2 ILE B 233       2.124 -18.298   0.983  1.00 20.08           C  
ANISOU 3213  CG2 ILE B 233     2191   2514   2923      0      0      0
ATOM   3214  CD1 ILE B 233       0.801 -15.470  -0.013  1.00 17.33           C  
ANISOU 3214  CD1 ILE B 233     1845   2261   2478      0      0      0
ATOM   3215  H   ILE B 233       4.411 -14.964   2.012  1.00  0.00           H  
ATOM   3216  HA  ILE B 233       2.705 -16.919   3.501  1.00  0.00           H  
ATOM   3217  HB  ILE B 233       3.112 -16.468   0.520  1.00  0.00           H  
ATOM   3218 HG13 ILE B 233       1.349 -15.093   2.000  1.00  0.00           H  
ATOM   3219 HG12 ILE B 233       0.392 -16.526   1.834  1.00  0.00           H  
ATOM   3220 HG21 ILE B 233       1.500 -18.341   0.091  1.00  0.00           H  
ATOM   3221 HG22 ILE B 233       3.000 -18.911   0.772  1.00  0.00           H  
ATOM   3222 HG23 ILE B 233       1.570 -18.775   1.792  1.00  0.00           H  
ATOM   3223 HD11 ILE B 233      -0.130 -14.905   0.034  1.00  0.00           H  
ATOM   3224 HD12 ILE B 233       1.568 -14.806  -0.402  1.00  0.00           H  
ATOM   3225 HD13 ILE B 233       0.671 -16.283  -0.726  1.00  0.00           H  
ATOM   3226  N   TYR B 234       5.589 -17.327   1.878  1.00 20.69           N  
ANISOU 3226  N   TYR B 234     2173   2622   3068      0      0      0
ATOM   3227  CA  TYR B 234       6.725 -18.218   1.605  1.00 21.57           C  
ANISOU 3227  CA  TYR B 234     2292   2707   3195      0      0      0
ATOM   3228  C   TYR B 234       7.971 -17.945   2.464  1.00 22.55           C  
ANISOU 3228  C   TYR B 234     2341   2855   3370      0      0      0
ATOM   3229  O   TYR B 234       8.917 -18.723   2.374  1.00 23.65           O  
ANISOU 3229  O   TYR B 234     2483   2976   3526      0      0      0
ATOM   3230  CB  TYR B 234       7.098 -18.112   0.110  1.00 20.70           C  
ANISOU 3230  CB  TYR B 234     2244   2595   3027      0      0      0
ATOM   3231  CG  TYR B 234       5.968 -18.441  -0.847  1.00 19.90           C  
ANISOU 3231  CG  TYR B 234     2192   2483   2885      0      0      0
ATOM   3232  CD1 TYR B 234       5.366 -19.715  -0.823  1.00 19.31           C  
ANISOU 3232  CD1 TYR B 234     2147   2375   2815      0      0      0
ATOM   3233  CD2 TYR B 234       5.503 -17.468  -1.754  1.00 18.58           C  
ANISOU 3233  CD2 TYR B 234     2039   2340   2681      0      0      0
ATOM   3234  CE1 TYR B 234       4.297 -20.006  -1.691  1.00 18.97           C  
ANISOU 3234  CE1 TYR B 234     2128   2337   2744      0      0      0
ATOM   3235  CE2 TYR B 234       4.428 -17.755  -2.612  1.00 18.20           C  
ANISOU 3235  CE2 TYR B 234     2010   2298   2605      0      0      0
ATOM   3236  CZ  TYR B 234       3.826 -19.023  -2.584  1.00 18.95           C  
ANISOU 3236  CZ  TYR B 234     2117   2376   2709      0      0      0
ATOM   3237  OH  TYR B 234       2.793 -19.288  -3.431  1.00 18.10           O  
ANISOU 3237  OH  TYR B 234     2009   2288   2582      0      0      0
ATOM   3238  H   TYR B 234       5.581 -16.459   1.359  1.00  0.00           H  
ATOM   3239  HA  TYR B 234       6.436 -19.251   1.809  1.00  0.00           H  
ATOM   3240  HB3 TYR B 234       7.923 -18.787  -0.122  1.00  0.00           H  
ATOM   3241  HB2 TYR B 234       7.463 -17.106  -0.105  1.00  0.00           H  
ATOM   3242  HD1 TYR B 234       5.712 -20.469  -0.132  1.00  0.00           H  
ATOM   3243  HD2 TYR B 234       5.968 -16.495  -1.799  1.00  0.00           H  
ATOM   3244  HE1 TYR B 234       3.839 -20.982  -1.653  1.00  0.00           H  
ATOM   3245  HE2 TYR B 234       4.073 -17.005  -3.304  1.00  0.00           H  
ATOM   3246  HH  TYR B 234       2.528 -20.214  -3.429  1.00  0.00           H  
ATOM   3247  N   GLY B 235       7.979 -16.867   3.262  1.00 22.89           N  
ANISOU 3247  N   GLY B 235     2315   2945   3438      0      0      0
ATOM   3248  CA  GLY B 235       9.112 -16.471   4.098  1.00 24.05           C  
ANISOU 3248  CA  GLY B 235     2364   3133   3641      0      0      0
ATOM   3249  C   GLY B 235      10.090 -15.568   3.329  1.00 24.46           C  
ANISOU 3249  C   GLY B 235     2420   3205   3667      0      0      0
ATOM   3250  O   GLY B 235      10.199 -15.641   2.103  1.00 23.84           O  
ANISOU 3250  O   GLY B 235     2436   3095   3527      0      0      0
ATOM   3251  H   GLY B 235       7.177 -16.253   3.273  1.00  0.00           H  
ATOM   3252  HA3 GLY B 235       9.645 -17.343   4.478  1.00  0.00           H  
ATOM   3253  HA2 GLY B 235       8.720 -15.933   4.959  1.00  0.00           H  
ATOM   3254  N   GLU B 236      10.815 -14.723   4.082  1.00 25.12           N  
ANISOU 3254  N   GLU B 236     2403   3344   3799      0      0      0
ATOM   3255  CA  GLU B 236      11.830 -13.790   3.578  1.00 26.06           C  
ANISOU 3255  CA  GLU B 236     2524   3476   3903      0      0      0
ATOM   3256  C   GLU B 236      13.124 -14.502   3.145  1.00 26.93           C  
ANISOU 3256  C   GLU B 236     2646   3583   4004      0      0      0
ATOM   3257  O   GLU B 236      13.670 -14.169   2.094  1.00 27.13           O  
ANISOU 3257  O   GLU B 236     2752   3584   3973      0      0      0
ATOM   3258  CB  GLU B 236      12.103 -12.723   4.667  1.00 26.86           C  
ANISOU 3258  CB  GLU B 236     2501   3641   4063      0      0      0
ATOM   3259  CG  GLU B 236      13.089 -11.587   4.296  1.00 28.35           C  
ANISOU 3259  CG  GLU B 236     2679   3840   4253      0      0      0
ATOM   3260  CD  GLU B 236      12.604 -10.659   3.176  1.00 27.63           C  
ANISOU 3260  CD  GLU B 236     2721   3684   4092      0      0      0
ATOM   3261  OE1 GLU B 236      11.374 -10.456   3.088  1.00 26.66           O  
ANISOU 3261  OE1 GLU B 236     2656   3537   3936      0      0      0
ATOM   3262  OE2 GLU B 236      13.474 -10.132   2.450  1.00 28.16           O1-
ANISOU 3262  OE2 GLU B 236     2837   3722   4139      0      0      0
ATOM   3263  H   GLU B 236      10.665 -14.704   5.080  1.00  0.00           H  
ATOM   3264  HA  GLU B 236      11.422 -13.290   2.698  1.00  0.00           H  
ATOM   3265  HB3 GLU B 236      12.486 -13.221   5.559  1.00  0.00           H  
ATOM   3266  HB2 GLU B 236      11.154 -12.288   4.980  1.00  0.00           H  
ATOM   3267  HG3 GLU B 236      14.063 -11.995   4.026  1.00  0.00           H  
ATOM   3268  HG2 GLU B 236      13.260 -10.964   5.175  1.00  0.00           H  
ATOM   3269  N   THR B 237      13.579 -15.461   3.968  1.00 27.48           N  
ANISOU 3269  N   THR B 237     2648   3671   4122      0      0      0
ATOM   3270  CA  THR B 237      14.809 -16.227   3.767  1.00 28.61           C  
ANISOU 3270  CA  THR B 237     2799   3821   4252      0      0      0
ATOM   3271  C   THR B 237      14.493 -17.642   3.245  1.00 28.25           C  
ANISOU 3271  C   THR B 237     2851   3719   4165      0      0      0
ATOM   3272  O   THR B 237      13.372 -18.130   3.405  1.00 27.56           O  
ANISOU 3272  O   THR B 237     2786   3594   4091      0      0      0
ATOM   3273  CB  THR B 237      15.601 -16.354   5.102  1.00 29.95           C  
ANISOU 3273  CB  THR B 237     2798   4063   4518      0      0      0
ATOM   3274  OG1 THR B 237      15.016 -17.250   6.032  1.00 30.56           O  
ANISOU 3274  OG1 THR B 237     2813   4137   4662      0      0      0
ATOM   3275  CG2 THR B 237      15.871 -15.006   5.790  1.00 30.81           C  
ANISOU 3275  CG2 THR B 237     2787   4239   4679      0      0      0
ATOM   3276  H   THR B 237      13.058 -15.687   4.802  1.00  0.00           H  
ATOM   3277  HA  THR B 237      15.448 -15.727   3.036  1.00  0.00           H  
ATOM   3278  HB  THR B 237      16.577 -16.780   4.862  1.00  0.00           H  
ATOM   3279  HG1 THR B 237      15.508 -17.195   6.855  1.00  0.00           H  
ATOM   3280 HG21 THR B 237      16.513 -15.132   6.663  1.00  0.00           H  
ATOM   3281 HG22 THR B 237      16.371 -14.315   5.111  1.00  0.00           H  
ATOM   3282 HG23 THR B 237      14.949 -14.531   6.127  1.00  0.00           H  
ATOM   3283  N   LEU B 238      15.512 -18.276   2.638  1.00 28.77           N  
ANISOU 3283  N   LEU B 238     2979   3778   4173      0      0      0
ATOM   3284  CA  LEU B 238      15.442 -19.633   2.091  1.00 28.77           C  
ANISOU 3284  CA  LEU B 238     3087   3726   4118      0      0      0
ATOM   3285  C   LEU B 238      15.289 -20.718   3.176  1.00 29.36           C  
ANISOU 3285  C   LEU B 238     3101   3781   4272      0      0      0
ATOM   3286  O   LEU B 238      14.617 -21.716   2.923  1.00 28.82           O  
ANISOU 3286  O   LEU B 238     3114   3648   4188      0      0      0
ATOM   3287  CB  LEU B 238      16.681 -19.878   1.198  1.00 29.22           C  
ANISOU 3287  CB  LEU B 238     3234   3789   4079      0      0      0
ATOM   3288  CG  LEU B 238      16.611 -21.146   0.314  1.00 29.73           C  
ANISOU 3288  CG  LEU B 238     3437   3805   4054      0      0      0
ATOM   3289  CD1 LEU B 238      15.432 -21.087  -0.678  1.00 28.79           C  
ANISOU 3289  CD1 LEU B 238     3409   3646   3884      0      0      0
ATOM   3290  CD2 LEU B 238      17.954 -21.400  -0.401  1.00 31.32           C  
ANISOU 3290  CD2 LEU B 238     3725   4029   4147      0      0      0
ATOM   3291  H   LEU B 238      16.403 -17.809   2.543  1.00  0.00           H  
ATOM   3292  HA  LEU B 238      14.549 -19.668   1.465  1.00  0.00           H  
ATOM   3293  HB3 LEU B 238      17.566 -19.926   1.835  1.00  0.00           H  
ATOM   3294  HB2 LEU B 238      16.832 -19.016   0.546  1.00  0.00           H  
ATOM   3295  HG  LEU B 238      16.451 -22.008   0.962  1.00  0.00           H  
ATOM   3296 HD11 LEU B 238      15.660 -21.568  -1.630  1.00  0.00           H  
ATOM   3297 HD12 LEU B 238      14.563 -21.596  -0.263  1.00  0.00           H  
ATOM   3298 HD13 LEU B 238      15.133 -20.062  -0.894  1.00  0.00           H  
ATOM   3299 HD21 LEU B 238      18.313 -22.410  -0.200  1.00  0.00           H  
ATOM   3300 HD22 LEU B 238      17.879 -21.293  -1.483  1.00  0.00           H  
ATOM   3301 HD23 LEU B 238      18.731 -20.712  -0.070  1.00  0.00           H  
ATOM   3302  N   ASP B 239      15.865 -20.486   4.370  1.00 30.50           N  
ANISOU 3302  N   ASP B 239     3103   3980   4506      0      0      0
ATOM   3303  CA  ASP B 239      15.716 -21.343   5.553  1.00 31.91           C  
ANISOU 3303  CA  ASP B 239     3206   4139   4777      0      0      0
ATOM   3304  C   ASP B 239      14.268 -21.383   6.066  1.00 30.33           C  
ANISOU 3304  C   ASP B 239     3023   3887   4613      0      0      0
ATOM   3305  O   ASP B 239      13.765 -22.468   6.348  1.00 30.15           O  
ANISOU 3305  O   ASP B 239     3068   3783   4603      0      0      0
ATOM   3306  CB  ASP B 239      16.669 -20.968   6.713  1.00 33.89           C  
ANISOU 3306  CB  ASP B 239     3262   4482   5132      0      0      0
ATOM   3307  CG  ASP B 239      18.150 -20.871   6.333  1.00 38.85           C  
ANISOU 3307  CG  ASP B 239     3860   5150   5751      0      0      0
ATOM   3308  OD1 ASP B 239      18.561 -21.578   5.387  1.00 43.11           O  
ANISOU 3308  OD1 ASP B 239     4522   5630   6229      0      0      0
ATOM   3309  OD2 ASP B 239      18.865 -20.142   7.054  1.00 45.08           O1-
ANISOU 3309  OD2 ASP B 239     4500   6036   6593      0      0      0
ATOM   3310  H   ASP B 239      16.421 -19.653   4.498  1.00  0.00           H  
ATOM   3311  HA  ASP B 239      15.966 -22.359   5.239  1.00  0.00           H  
ATOM   3312  HB3 ASP B 239      16.575 -21.691   7.525  1.00  0.00           H  
ATOM   3313  HB2 ASP B 239      16.367 -19.995   7.106  1.00  0.00           H  
ATOM   3314  N   ARG B 240      13.619 -20.207   6.136  1.00 28.89           N  
ANISOU 3314  N   ARG B 240     2790   3746   4441      0      0      0
ATOM   3315  CA  ARG B 240      12.216 -20.055   6.525  1.00 27.50           C  
ANISOU 3315  CA  ARG B 240     2630   3536   4283      0      0      0
ATOM   3316  C   ARG B 240      11.246 -20.661   5.491  1.00 26.29           C  
ANISOU 3316  C   ARG B 240     2633   3301   4053      0      0      0
ATOM   3317  O   ARG B 240      10.235 -21.234   5.892  1.00 25.48           O  
ANISOU 3317  O   ARG B 240     2580   3131   3970      0      0      0
ATOM   3318  CB  ARG B 240      11.940 -18.563   6.812  1.00 27.24           C  
ANISOU 3318  CB  ARG B 240     2520   3572   4257      0      0      0
ATOM   3319  CG  ARG B 240      10.534 -18.263   7.358  1.00 26.40           C  
ANISOU 3319  CG  ARG B 240     2417   3451   4161      0      0      0
ATOM   3320  CD  ARG B 240      10.333 -16.776   7.681  1.00 26.06           C  
ANISOU 3320  CD  ARG B 240     2299   3485   4116      0      0      0
ATOM   3321  NE  ARG B 240       9.064 -16.550   8.379  1.00 26.08           N  
ANISOU 3321  NE  ARG B 240     2316   3484   4110      0      0      0
ATOM   3322  CZ  ARG B 240       8.895 -16.538   9.710  1.00 26.97           C  
ANISOU 3322  CZ  ARG B 240     2338   3629   4281      0      0      0
ATOM   3323  NH1 ARG B 240       9.936 -16.659  10.547  1.00 26.28           N  
ANISOU 3323  NH1 ARG B 240     2119   3585   4282      0      0      0
ATOM   3324  NH2 ARG B 240       7.661 -16.409  10.212  1.00 26.24           N1+
ANISOU 3324  NH2 ARG B 240     2286   3529   4156      0      0      0
ATOM   3325  H   ARG B 240      14.103 -19.358   5.876  1.00  0.00           H  
ATOM   3326  HA  ARG B 240      12.077 -20.603   7.459  1.00  0.00           H  
ATOM   3327  HB3 ARG B 240      12.111 -17.972   5.910  1.00  0.00           H  
ATOM   3328  HB2 ARG B 240      12.671 -18.217   7.543  1.00  0.00           H  
ATOM   3329  HG3 ARG B 240      10.278 -18.886   8.216  1.00  0.00           H  
ATOM   3330  HG2 ARG B 240       9.827 -18.524   6.572  1.00  0.00           H  
ATOM   3331  HD3 ARG B 240      10.184 -16.266   6.731  1.00  0.00           H  
ATOM   3332  HD2 ARG B 240      11.196 -16.289   8.136  1.00  0.00           H  
ATOM   3333  HE  ARG B 240       8.254 -16.392   7.794  1.00  0.00           H  
ATOM   3334 HH12 ARG B 240       9.779 -16.642  11.547  1.00  0.00           H  
ATOM   3335 HH11 ARG B 240      10.877 -16.696  10.184  1.00  0.00           H  
ATOM   3336 HH22 ARG B 240       7.524 -16.403  11.214  1.00  0.00           H  
ATOM   3337 HH21 ARG B 240       6.854 -16.368   9.602  1.00  0.00           H  
ATOM   3338  N   GLN B 241      11.597 -20.566   4.196  1.00 25.03           N  
ANISOU 3338  N   GLN B 241     2551   3147   3810      0      0      0
ATOM   3339  CA  GLN B 241      10.873 -21.179   3.081  1.00 24.25           C  
ANISOU 3339  CA  GLN B 241     2580   2993   3641      0      0      0
ATOM   3340  C   GLN B 241      10.911 -22.714   3.138  1.00 24.35           C  
ANISOU 3340  C   GLN B 241     2661   2931   3658      0      0      0
ATOM   3341  O   GLN B 241       9.865 -23.339   2.983  1.00 24.16           O  
ANISOU 3341  O   GLN B 241     2702   2847   3633      0      0      0
ATOM   3342  CB  GLN B 241      11.457 -20.656   1.751  1.00 23.28           C  
ANISOU 3342  CB  GLN B 241     2523   2894   3430      0      0      0
ATOM   3343  CG  GLN B 241      10.675 -21.072   0.485  1.00 23.67           C  
ANISOU 3343  CG  GLN B 241     2679   2904   3410      0      0      0
[truncated: 663,441 more chars]
