# Supplementary material for: Role of water in cyclooxygenase catalysis and design of anti-inflammatory agents targeting two sites of the enzyme
Source: Sci Rep. 2020 Jul 1;10:10764. doi: 10.1038/s41598-020-67655-6 (PMC7329864; doi:10.1038/s41598-020-67655-6)
Supplement: Supplementary file 7 — Supplementary file7 [file 41598_2020_67655_MOESM7_ESM.pdb]

HEADER    OXIDOREDUCTASE                          10-JUN-09   3HS5
REMARK   4 3HS5 COMPLIES WITH FORMAT V. 3.20, 01-DEC-08
REMARK 888
REMARK 888 WRITTEN BY MAESTRO (A PRODUCT OF SCHRODINGER, LLC)
TITLE     X-RAY CRYSTAL STRUCTURE OF ARACHIDONIC ACID BOUND TO THE
TITLE    2 CYCLOOXYGENASE CHANNEL OF CYCLOOXYGENASE-2
EXPDTA    X-RAY DIFFRACTION
REMARK   2 RESOLUTION.    2.10 ANGSTROMS
REMARK 200  TEMPERATURE           (KELVIN) : 100.00
REMARK 200  PH                             : 7.50
REMARK 350 BIOMOLECULE:  1
REMARK 350 APPLY THE FOLLOWING TO CHAINS: A, B
REMARK 350   BIOMT1  1   1.000000 0.000000 0.000000   0.000000
REMARK 350   BIOMT2  1   0.000000 1.000000 0.000000   0.000000
REMARK 350   BIOMT3  1   0.000000 0.000000 1.000000   0.000000
CRYST1  119.983  132.553  180.516  90.00  90.00  90.00 I 2 2 2      16
HET    COH  B 619      74
HETNAM     COH PROTOPORPHYRIN IX CONTAINING CO
FORMUL   1  COH    C34 H32 CO N4 O4
MODEL        1
ATOM      1  N   HIS B  33      48.125   4.934  28.313  1.00 45.72           N  
ANISOU    1  N   HIS B  33     6749   5281   5340      0      0      0
ATOM      2  CA  HIS B  33      47.064   5.915  28.548  1.00 44.78           C  
ANISOU    2  CA  HIS B  33     6582   5045   5387      0      0      0
ATOM      3  C   HIS B  33      46.071   5.444  29.622  1.00 43.38           C  
ANISOU    3  C   HIS B  33     6506   4702   5275      0      0      0
ATOM      4  O   HIS B  33      46.114   4.289  30.049  1.00 43.24           O  
ANISOU    4  O   HIS B  33     6616   4634   5179      0      0      0
ATOM      5  CB  HIS B  33      46.352   6.281  27.227  1.00 45.20           C  
ANISOU    5  CB  HIS B  33     6695   5075   5404      0      0      0
ATOM      6  CG  HIS B  33      45.620   5.165  26.516  1.00 46.03           C  
ANISOU    6  CG  HIS B  33     7022   5101   5366      0      0      0
ATOM      7  ND1 HIS B  33      44.326   4.797  26.851  1.00 46.15           N1+
ANISOU    7  ND1 HIS B  33     7167   4945   5424      0      0      0
ATOM      8  CD2 HIS B  33      46.012   4.351  25.469  1.00 47.32           C  
ANISOU    8  CD2 HIS B  33     7285   5343   5351      0      0      0
ATOM      9  CE1 HIS B  33      43.975   3.810  26.031  1.00 46.89           C  
ANISOU    9  CE1 HIS B  33     7430   5003   5384      0      0      0
ATOM     10  NE2 HIS B  33      44.951   3.508  25.179  1.00 47.70           N  
ANISOU   10  NE2 HIS B  33     7520   5252   5351      0      0      0
ATOM     11  H1  HIS B  33      48.671   4.785  29.150  1.00  0.00           H  
ATOM     12  H2  HIS B  33      47.742   4.032  28.067  1.00  0.00           H  
ATOM     13  HA  HIS B  33      47.544   6.817  28.928  1.00  0.00           H  
ATOM     14  HB3 HIS B  33      47.096   6.669  26.531  1.00  0.00           H  
ATOM     15  HB2 HIS B  33      45.653   7.102  27.392  1.00  0.00           H  
ATOM     16  HD1 HIS B  33      43.765   5.180  27.605  1.00  0.00           H  
ATOM     17  HD2 HIS B  33      46.933   4.304  24.906  1.00  0.00           H  
ATOM     18  HE1 HIS B  33      43.017   3.311  26.061  1.00  0.00           H  
ATOM     19  HE2 HIS B  33      44.928   2.793  24.465  1.00  0.00           H  
ATOM     20  N   HIS B  34      45.156   6.339  30.032  1.00 42.22           N  
ANISOU   20  N   HIS B  34     6293   4471   5279      0      0      0
ATOM     21  CA  HIS B  34      44.075   6.078  30.984  1.00 41.16           C  
ANISOU   21  CA  HIS B  34     6226   4211   5202      0      0      0
ATOM     22  C   HIS B  34      43.095   5.034  30.393  1.00 41.01           C  
ANISOU   22  C   HIS B  34     6443   4066   5074      0      0      0
ATOM     23  O   HIS B  34      42.690   5.185  29.239  1.00 41.51           O  
ANISOU   23  O   HIS B  34     6590   4108   5076      0      0      0
ATOM     24  CB  HIS B  34      43.355   7.415  31.271  1.00 40.32           C  
ANISOU   24  CB  HIS B  34     6021   4035   5264      0      0      0
ATOM     25  CG  HIS B  34      42.488   7.440  32.504  1.00 39.45           C  
ANISOU   25  CG  HIS B  34     5887   3872   5229      0      0      0
ATOM     26  ND1 HIS B  34      41.300   6.712  32.616  1.00 38.58           N  
ANISOU   26  ND1 HIS B  34     5937   3673   5051      0      0      0
ATOM     27  CD2 HIS B  34      42.684   8.146  33.673  1.00 40.17           C  
ANISOU   27  CD2 HIS B  34     5799   4000   5461      0      0      0
ATOM     28  CE1 HIS B  34      40.841   6.989  33.830  1.00 38.84           C  
ANISOU   28  CE1 HIS B  34     5887   3711   5160      0      0      0
ATOM     29  NE2 HIS B  34      41.620   7.836  34.500  1.00 39.22           N  
ANISOU   29  NE2 HIS B  34     5730   3843   5329      0      0      0
ATOM     30  H   HIS B  34      45.221   7.284  29.674  1.00  0.00           H  
ATOM     31  HA  HIS B  34      44.547   5.730  31.902  1.00  0.00           H  
ATOM     32  HB3 HIS B  34      42.758   7.737  30.418  1.00  0.00           H  
ATOM     33  HB2 HIS B  34      44.104   8.193  31.420  1.00  0.00           H  
ATOM     34  HD2 HIS B  34      43.474   8.820  33.972  1.00  0.00           H  
ATOM     35  HE1 HIS B  34      39.930   6.572  34.233  1.00  0.00           H  
ATOM     36  HE2 HIS B  34      41.465   8.181  35.437  1.00  0.00           H  
ATOM     37  N   PRO B  35      42.710   3.972  31.134  1.00 40.69           N  
ANISOU   37  N   PRO B  35     6497   3953   5011      0      0      0
ATOM     38  CA  PRO B  35      41.889   2.870  30.601  1.00 41.02           C  
ANISOU   38  CA  PRO B  35     6758   3845   4982      0      0      0
ATOM     39  C   PRO B  35      40.395   3.196  30.374  1.00 40.33           C  
ANISOU   39  C   PRO B  35     6730   3662   4933      0      0      0
ATOM     40  O   PRO B  35      39.676   2.343  29.854  1.00 40.81           O  
ANISOU   40  O   PRO B  35     6949   3627   4931      0      0      0
ATOM     41  CB  PRO B  35      42.087   1.730  31.611  1.00 41.30           C  
ANISOU   41  CB  PRO B  35     6841   3822   5028      0      0      0
ATOM     42  CG  PRO B  35      42.384   2.433  32.925  1.00 40.99           C  
ANISOU   42  CG  PRO B  35     6605   3964   5003      0      0      0
ATOM     43  CD  PRO B  35      43.112   3.708  32.516  1.00 40.52           C  
ANISOU   43  CD  PRO B  35     6372   3999   5025      0      0      0
ATOM     44  HA  PRO B  35      42.294   2.552  29.638  1.00  0.00           H  
ATOM     45  HB3 PRO B  35      42.955   1.138  31.319  1.00  0.00           H  
ATOM     46  HB2 PRO B  35      41.243   1.043  31.683  1.00  0.00           H  
ATOM     47  HG3 PRO B  35      42.977   1.826  33.608  1.00  0.00           H  
ATOM     48  HG2 PRO B  35      41.445   2.685  33.419  1.00  0.00           H  
ATOM     49  HD2 PRO B  35      42.875   4.532  33.188  1.00  0.00           H  
ATOM     50  HD3 PRO B  35      44.190   3.540  32.548  1.00  0.00           H  
ATOM     51  N   CYS B  36      39.937   4.417  30.707  1.00 39.37           N  
ANISOU   51  N   CYS B  36     6473   3573   4913      0      0      0
ATOM     52  CA  CYS B  36      38.585   4.917  30.439  1.00 39.04           C  
ANISOU   52  CA  CYS B  36     6463   3469   4900      0      0      0
ATOM     53  C   CYS B  36      38.521   5.853  29.213  1.00 39.16           C  
ANISOU   53  C   CYS B  36     6449   3543   4889      0      0      0
ATOM     54  O   CYS B  36      37.447   6.390  28.942  1.00 38.69           O  
ANISOU   54  O   CYS B  36     6404   3464   4832      0      0      0
ATOM     55  CB  CYS B  36      38.089   5.692  31.677  1.00 38.21           C  
ANISOU   55  CB  CYS B  36     6234   3362   4920      0      0      0
ATOM     56  SG  CYS B  36      37.773   4.644  33.119  1.00 39.36           S  
ANISOU   56  SG  CYS B  36     6417   3477   5063      0      0      0
ATOM     57  H   CYS B  36      40.578   5.060  31.151  1.00  0.00           H  
ATOM     58  HA  CYS B  36      37.896   4.092  30.247  1.00  0.00           H  
ATOM     59  HB3 CYS B  36      37.152   6.209  31.468  1.00  0.00           H  
ATOM     60  HB2 CYS B  36      38.794   6.473  31.949  1.00  0.00           H  
ATOM     61  N   CYS B  37      39.630   6.043  28.464  1.00 39.85           N  
ANISOU   61  N   CYS B  37     6484   3724   4935      0      0      0
ATOM     62  CA  CYS B  37      39.738   6.919  27.283  1.00 40.80           C  
ANISOU   62  CA  CYS B  37     6542   3932   5028      0      0      0
ATOM     63  C   CYS B  37      38.692   6.651  26.189  1.00 40.99           C  
ANISOU   63  C   CYS B  37     6671   3981   4923      0      0      0
ATOM     64  O   CYS B  37      38.153   7.595  25.618  1.00 41.47           O  
ANISOU   64  O   CYS B  37     6663   4100   4994      0      0      0
ATOM     65  CB  CYS B  37      41.155   6.843  26.673  1.00 41.79           C  
ANISOU   65  CB  CYS B  37     6610   4184   5085      0      0      0
ATOM     66  SG  CYS B  37      42.420   7.824  27.519  1.00 43.92           S  
ANISOU   66  SG  CYS B  37     6662   4499   5526      0      0      0
ATOM     67  H   CYS B  37      40.475   5.572  28.758  1.00  0.00           H  
ATOM     68  HA  CYS B  37      39.568   7.942  27.625  1.00  0.00           H  
ATOM     69  HB3 CYS B  37      41.150   7.191  25.638  1.00  0.00           H  
ATOM     70  HB2 CYS B  37      41.488   5.806  26.636  1.00  0.00           H  
ATOM     71  N   SER B  38      38.385   5.370  25.927  1.00 40.98           N  
ANISOU   71  N   SER B  38     6824   3938   4809      0      0      0
ATOM     72  CA  SER B  38      37.429   4.910  24.918  1.00 41.68           C  
ANISOU   72  CA  SER B  38     6998   4082   4756      0      0      0
ATOM     73  C   SER B  38      35.951   5.171  25.276  1.00 40.67           C  
ANISOU   73  C   SER B  38     6891   3890   4671      0      0      0
ATOM     74  O   SER B  38      35.088   4.983  24.419  1.00 41.34           O  
ANISOU   74  O   SER B  38     7032   4039   4636      0      0      0
ATOM     75  CB  SER B  38      37.669   3.397  24.708  1.00 42.61           C  
ANISOU   75  CB  SER B  38     7265   4172   4754      0      0      0
ATOM     76  OG  SER B  38      37.283   2.616  25.825  1.00 42.96           O  
ANISOU   76  OG  SER B  38     7416   4023   4884      0      0      0
ATOM     77  H   SER B  38      38.844   4.651  26.470  1.00  0.00           H  
ATOM     78  HA  SER B  38      37.641   5.439  23.989  1.00  0.00           H  
ATOM     79  HB3 SER B  38      38.722   3.207  24.500  1.00  0.00           H  
ATOM     80  HB2 SER B  38      37.114   3.045  23.837  1.00  0.00           H  
ATOM     81  HG  SER B  38      36.346   2.682  25.933  1.00  0.00           H  
ATOM     82  N   ASN B  39      35.667   5.576  26.528  1.00 39.19           N  
ANISOU   82  N   ASN B  39     6640   3608   4642      0      0      0
ATOM     83  CA  ASN B  39      34.348   5.835  27.121  1.00 38.43           C  
ANISOU   83  CA  ASN B  39     6550   3460   4591      0      0      0
ATOM     84  C   ASN B  39      33.524   4.529  27.178  1.00 38.88           C  
ANISOU   84  C   ASN B  39     6751   3458   4563      0      0      0
ATOM     85  O   ASN B  39      32.492   4.441  26.512  1.00 39.45           O  
ANISOU   85  O   ASN B  39     6843   3599   4546      0      0      0
ATOM     86  CB  ASN B  39      33.611   7.003  26.408  1.00 38.55           C  
ANISOU   86  CB  ASN B  39     6474   3579   4594      0      0      0
ATOM     87  CG  ASN B  39      34.428   8.301  26.372  1.00 38.71           C  
ANISOU   87  CG  ASN B  39     6360   3628   4722      0      0      0
ATOM     88  OD1 ASN B  39      34.803   8.832  27.414  1.00 38.24           O  
ANISOU   88  OD1 ASN B  39     6214   3482   4833      0      0      0
ATOM     89  ND2 ASN B  39      34.739   8.791  25.170  1.00 40.46           N  
ANISOU   89  ND2 ASN B  39     6547   3982   4844      0      0      0
ATOM     90  H   ASN B  39      36.455   5.726  27.144  1.00  0.00           H  
ATOM     91  HA  ASN B  39      34.527   6.143  28.153  1.00  0.00           H  
ATOM     92  HB3 ASN B  39      32.674   7.218  26.924  1.00  0.00           H  
ATOM     93  HB2 ASN B  39      33.332   6.723  25.391  1.00  0.00           H  
ATOM     94 HD22 ASN B  39      35.296   9.630  25.100  1.00  0.00           H  
ATOM     95 HD21 ASN B  39      34.415   8.322  24.336  1.00  0.00           H  
ATOM     96  N   PRO B  40      33.997   3.482  27.896  1.00 38.84           N  
ANISOU   96  N   PRO B  40     6838   3326   4593      0      0      0
ATOM     97  CA  PRO B  40      33.452   2.122  27.774  1.00 39.60           C  
ANISOU   97  CA  PRO B  40     7081   3318   4646      0      0      0
ATOM     98  C   PRO B  40      32.121   1.903  28.515  1.00 39.09           C  
ANISOU   98  C   PRO B  40     7024   3196   4632      0      0      0
ATOM     99  O   PRO B  40      31.344   1.041  28.107  1.00 39.85           O  
ANISOU   99  O   PRO B  40     7209   3250   4682      0      0      0
ATOM    100  CB  PRO B  40      34.549   1.226  28.364  1.00 39.96           C  
ANISOU  100  CB  PRO B  40     7204   3231   4749      0      0      0
ATOM    101  CG  PRO B  40      35.238   2.098  29.402  1.00 38.77           C  
ANISOU  101  CG  PRO B  40     6918   3124   4686      0      0      0
ATOM    102  CD  PRO B  40      35.137   3.508  28.822  1.00 38.32           C  
ANISOU  102  CD  PRO B  40     6732   3214   4615      0      0      0
ATOM    103  HA  PRO B  40      33.305   1.866  26.722  1.00  0.00           H  
ATOM    104  HB3 PRO B  40      35.263   0.957  27.585  1.00  0.00           H  
ATOM    105  HB2 PRO B  40      34.169   0.298  28.789  1.00  0.00           H  
ATOM    106  HG3 PRO B  40      36.267   1.795  29.600  1.00  0.00           H  
ATOM    107  HG2 PRO B  40      34.692   2.045  30.344  1.00  0.00           H  
ATOM    108  HD2 PRO B  40      35.009   4.253  29.608  1.00  0.00           H  
ATOM    109  HD3 PRO B  40      36.059   3.733  28.287  1.00  0.00           H  
ATOM    110  N   CYS B  41      31.850   2.682  29.574  1.00 37.49           N  
ANISOU  110  N   CYS B  41     6716   3007   4522      0      0      0
ATOM    111  CA  CYS B  41      30.669   2.551  30.423  1.00 37.26           C  
ANISOU  111  CA  CYS B  41     6676   2948   4534      0      0      0
ATOM    112  C   CYS B  41      29.528   3.384  29.826  1.00 36.90           C  
ANISOU  112  C   CYS B  41     6569   3033   4417      0      0      0
ATOM    113  O   CYS B  41      29.670   4.589  29.613  1.00 36.36           O  
ANISOU  113  O   CYS B  41     6393   3072   4349      0      0      0
ATOM    114  CB  CYS B  41      31.008   3.092  31.823  1.00 36.27           C  
ANISOU  114  CB  CYS B  41     6446   2821   4512      0      0      0
ATOM    115  SG  CYS B  41      32.546   2.451  32.532  1.00 37.82           S  
ANISOU  115  SG  CYS B  41     6664   2945   4763      0      0      0
ATOM    116  H   CYS B  41      32.527   3.383  29.835  1.00  0.00           H  
ATOM    117  HA  CYS B  41      30.388   1.501  30.505  1.00  0.00           H  
ATOM    118  HB3 CYS B  41      30.194   2.871  32.514  1.00  0.00           H  
ATOM    119  HB2 CYS B  41      31.117   4.176  31.801  1.00  0.00           H  
ATOM    120  N   GLN B  42      28.407   2.711  29.534  1.00 37.20           N  
ANISOU  120  N   GLN B  42     6671   3060   4404      0      0      0
ATOM    121  CA  GLN B  42      27.234   3.254  28.853  1.00 36.73           C  
ANISOU  121  CA  GLN B  42     6549   3162   4244      0      0      0
ATOM    122  C   GLN B  42      26.092   3.477  29.858  1.00 35.61           C  
ANISOU  122  C   GLN B  42     6329   3054   4147      0      0      0
ATOM    123  O   GLN B  42      26.098   2.922  30.956  1.00 35.13           O  
ANISOU  123  O   GLN B  42     6274   2889   4184      0      0      0
ATOM    124  CB  GLN B  42      26.762   2.210  27.809  1.00 38.34           C  
ANISOU  124  CB  GLN B  42     6844   3388   4335      0      0      0
ATOM    125  CG  GLN B  42      27.841   1.731  26.810  1.00 39.19           C  
ANISOU  125  CG  GLN B  42     7034   3473   4383      0      0      0
ATOM    126  CD  GLN B  42      28.554   2.860  26.059  1.00 38.33           C  
ANISOU  126  CD  GLN B  42     6836   3527   4200      0      0      0
ATOM    127  OE1 GLN B  42      27.919   3.785  25.558  1.00 37.23           O  
ANISOU  127  OE1 GLN B  42     6597   3586   3962      0      0      0
ATOM    128  NE2 GLN B  42      29.884   2.789  25.987  1.00 37.93           N  
ANISOU  128  NE2 GLN B  42     6813   3401   4197      0      0      0
ATOM    129  H   GLN B  42      28.376   1.726  29.768  1.00  0.00           H  
ATOM    130  HA  GLN B  42      27.467   4.201  28.363  1.00  0.00           H  
ATOM    131  HB3 GLN B  42      25.921   2.618  27.246  1.00  0.00           H  
ATOM    132  HB2 GLN B  42      26.371   1.332  28.326  1.00  0.00           H  
ATOM    133  HG3 GLN B  42      27.382   1.079  26.067  1.00  0.00           H  
ATOM    134  HG2 GLN B  42      28.577   1.117  27.332  1.00  0.00           H  
ATOM    135 HE22 GLN B  42      30.414   3.526  25.546  1.00  0.00           H  
ATOM    136 HE21 GLN B  42      30.369   2.025  26.439  1.00  0.00           H  
ATOM    137  N   ASN B  43      25.089   4.279  29.459  1.00 35.03           N  
ANISOU  137  N   ASN B  43     6167   3155   3986      0      0      0
ATOM    138  CA  ASN B  43      23.766   4.390  30.093  1.00 34.64           C  
ANISOU  138  CA  ASN B  43     6035   3187   3940      0      0      0
ATOM    139  C   ASN B  43      23.779   5.099  31.463  1.00 33.63           C  
ANISOU  139  C   ASN B  43     5819   3023   3937      0      0      0
ATOM    140  O   ASN B  43      22.963   4.777  32.325  1.00 33.11           O  
ANISOU  140  O   ASN B  43     5728   2949   3903      0      0      0
ATOM    141  CB  ASN B  43      23.007   3.033  30.115  1.00 35.47           C  
ANISOU  141  CB  ASN B  43     6212   3248   4016      0      0      0
ATOM    142  CG  ASN B  43      22.806   2.421  28.725  1.00 36.95           C  
ANISOU  142  CG  ASN B  43     6462   3501   4077      0      0      0
ATOM    143  OD1 ASN B  43      22.176   3.027  27.862  1.00 36.34           O  
ANISOU  143  OD1 ASN B  43     6309   3639   3861      0      0      0
ATOM    144  ND2 ASN B  43      23.356   1.228  28.494  1.00 36.46           N  
ANISOU  144  ND2 ASN B  43     6530   3263   4062      0      0      0
ATOM    145  H   ASN B  43      25.182   4.713  28.552  1.00  0.00           H  
ATOM    146  HA  ASN B  43      23.200   5.063  29.448  1.00  0.00           H  
ATOM    147  HB3 ASN B  43      22.013   3.177  30.539  1.00  0.00           H  
ATOM    148  HB2 ASN B  43      23.508   2.317  30.769  1.00  0.00           H  
ATOM    149 HD22 ASN B  43      23.241   0.792  27.591  1.00  0.00           H  
ATOM    150 HD21 ASN B  43      23.861   0.750  29.232  1.00  0.00           H  
ATOM    151  N   ARG B  44      24.724   6.035  31.664  1.00 33.36           N  
ANISOU  151  N   ARG B  44     5721   2982   3973      0      0      0
ATOM    152  CA  ARG B  44      25.008   6.786  32.896  1.00 33.11           C  
ANISOU  152  CA  ARG B  44     5580   2936   4066      0      0      0
ATOM    153  C   ARG B  44      26.010   6.085  33.834  1.00 33.11           C  
ANISOU  153  C   ARG B  44     5609   2835   4138      0      0      0
ATOM    154  O   ARG B  44      26.207   6.544  34.959  1.00 32.63           O  
ANISOU  154  O   ARG B  44     5439   2810   4149      0      0      0
ATOM    155  CB  ARG B  44      23.762   7.367  33.622  1.00 32.74           C  
ANISOU  155  CB  ARG B  44     5416   3015   4008      0      0      0
ATOM    156  CG  ARG B  44      22.831   8.261  32.775  1.00 34.05           C  
ANISOU  156  CG  ARG B  44     5534   3316   4089      0      0      0
ATOM    157  CD  ARG B  44      23.479   9.530  32.194  1.00 34.53           C  
ANISOU  157  CD  ARG B  44     5525   3362   4232      0      0      0
ATOM    158  NE  ARG B  44      24.297  10.244  33.186  1.00 35.76           N  
ANISOU  158  NE  ARG B  44     5594   3430   4564      0      0      0
ATOM    159  CZ  ARG B  44      23.873  11.139  34.094  1.00 36.14           C  
ANISOU  159  CZ  ARG B  44     5519   3527   4685      0      0      0
ATOM    160  NH1 ARG B  44      22.584  11.495  34.194  1.00 37.25           N  
ANISOU  160  NH1 ARG B  44     5611   3807   4735      0      0      0
ATOM    161  NH2 ARG B  44      24.768  11.680  34.928  1.00 36.74           N1+
ANISOU  161  NH2 ARG B  44     5507   3533   4920      0      0      0
ATOM    162  H   ARG B  44      25.347   6.212  30.890  1.00  0.00           H  
ATOM    163  HA  ARG B  44      25.575   7.646  32.540  1.00  0.00           H  
ATOM    164  HB3 ARG B  44      24.086   7.943  34.489  1.00  0.00           H  
ATOM    165  HB2 ARG B  44      23.173   6.558  34.053  1.00  0.00           H  
ATOM    166  HG3 ARG B  44      21.980   8.555  33.390  1.00  0.00           H  
ATOM    167  HG2 ARG B  44      22.407   7.676  31.959  1.00  0.00           H  
ATOM    168  HD3 ARG B  44      22.724  10.196  31.775  1.00  0.00           H  
ATOM    169  HD2 ARG B  44      24.133   9.253  31.366  1.00  0.00           H  
ATOM    170  HE  ARG B  44      25.275   9.992  33.203  1.00  0.00           H  
ATOM    171 HH12 ARG B  44      22.295  12.156  34.903  1.00  0.00           H  
ATOM    172 HH11 ARG B  44      21.894  11.084  33.584  1.00  0.00           H  
ATOM    173 HH22 ARG B  44      24.488  12.392  35.603  1.00  0.00           H  
ATOM    174 HH21 ARG B  44      25.739  11.406  34.897  1.00  0.00           H  
ATOM    175  N   GLY B  45      26.652   4.992  33.381  1.00 34.30           N  
ANISOU  175  N   GLY B  45     5893   2876   4261      0      0      0
ATOM    176  CA  GLY B  45      27.668   4.252  34.126  1.00 34.79           C  
ANISOU  176  CA  GLY B  45     5990   2846   4385      0      0      0
ATOM    177  C   GLY B  45      28.970   5.050  34.263  1.00 34.77           C  
ANISOU  177  C   GLY B  45     5914   2851   4447      0      0      0
ATOM    178  O   GLY B  45      29.456   5.612  33.280  1.00 34.39           O  
ANISOU  178  O   GLY B  45     5859   2813   4395      0      0      0
ATOM    179  H   GLY B  45      26.432   4.658  32.453  1.00  0.00           H  
ATOM    180  HA3 GLY B  45      27.879   3.322  33.599  1.00  0.00           H  
ATOM    181  HA2 GLY B  45      27.274   3.980  35.106  1.00  0.00           H  
ATOM    182  N   GLU B  46      29.521   5.097  35.484  1.00 35.05           N  
ANISOU  182  N   GLU B  46     5879   2905   4535      0      0      0
ATOM    183  CA  GLU B  46      30.704   5.881  35.841  1.00 35.45           C  
ANISOU  183  CA  GLU B  46     5824   2994   4651      0      0      0
ATOM    184  C   GLU B  46      31.951   4.997  35.689  1.00 35.62           C  
ANISOU  184  C   GLU B  46     5932   2950   4653      0      0      0
ATOM    185  O   GLU B  46      32.025   3.936  36.309  1.00 35.85           O  
ANISOU  185  O   GLU B  46     6034   2933   4653      0      0      0
ATOM    186  CB  GLU B  46      30.598   6.310  37.330  1.00 35.64           C  
ANISOU  186  CB  GLU B  46     5671   3145   4726      0      0      0
ATOM    187  CG  GLU B  46      29.256   6.933  37.786  1.00 38.42           C  
ANISOU  187  CG  GLU B  46     5944   3583   5072      0      0      0
ATOM    188  CD  GLU B  46      28.988   8.360  37.298  1.00 42.00           C  
ANISOU  188  CD  GLU B  46     6273   4075   5610      0      0      0
ATOM    189  OE1 GLU B  46      29.502   8.738  36.223  1.00 44.07           O  
ANISOU  189  OE1 GLU B  46     6570   4255   5920      0      0      0
ATOM    190  OE2 GLU B  46      28.281   9.075  38.040  1.00 43.44           O1-
ANISOU  190  OE2 GLU B  46     6318   4371   5816      0      0      0
ATOM    191  H   GLU B  46      29.068   4.588  36.231  1.00  0.00           H  
ATOM    192  HA  GLU B  46      30.787   6.762  35.202  1.00  0.00           H  
ATOM    193  HB3 GLU B  46      31.409   7.004  37.557  1.00  0.00           H  
ATOM    194  HB2 GLU B  46      30.773   5.452  37.978  1.00  0.00           H  
ATOM    195  HG3 GLU B  46      29.252   6.958  38.877  1.00  0.00           H  
ATOM    196  HG2 GLU B  46      28.411   6.304  37.509  1.00  0.00           H  
ATOM    197  N   CYS B  47      32.929   5.434  34.877  1.00 35.49           N  
ANISOU  197  N   CYS B  47     5897   2931   4655      0      0      0
ATOM    198  CA  CYS B  47      34.182   4.709  34.659  1.00 36.15           C  
ANISOU  198  CA  CYS B  47     6042   2986   4709      0      0      0
ATOM    199  C   CYS B  47      35.224   5.126  35.705  1.00 35.60           C  
ANISOU  199  C   CYS B  47     5815   3028   4685      0      0      0
ATOM    200  O   CYS B  47      35.379   6.309  36.013  1.00 35.07           O  
ANISOU  200  O   CYS B  47     5585   3041   4699      0      0      0
ATOM    201  CB  CYS B  47      34.735   5.024  33.253  1.00 36.60           C  
ANISOU  201  CB  CYS B  47     6155   3020   4733      0      0      0
ATOM    202  SG  CYS B  47      35.968   3.819  32.666  1.00 40.22           S  
ANISOU  202  SG  CYS B  47     6733   3435   5115      0      0      0
ATOM    203  H   CYS B  47      32.812   6.321  34.409  1.00  0.00           H  
ATOM    204  HA  CYS B  47      34.000   3.635  34.732  1.00  0.00           H  
ATOM    205  HB3 CYS B  47      35.150   6.031  33.195  1.00  0.00           H  
ATOM    206  HB2 CYS B  47      33.917   5.004  32.532  1.00  0.00           H  
ATOM    207  N   MET B  48      35.946   4.124  36.218  1.00 35.85           N  
ANISOU  207  N   MET B  48     5886   3067   4669      0      0      0
ATOM    208  CA  MET B  48      37.024   4.229  37.189  1.00 35.67           C  
ANISOU  208  CA  MET B  48     5704   3200   4650      0      0      0
ATOM    209  C   MET B  48      38.152   3.297  36.738  1.00 36.27           C  
ANISOU  209  C   MET B  48     5873   3248   4661      0      0      0
ATOM    210  O   MET B  48      37.889   2.150  36.383  1.00 36.97           O  
ANISOU  210  O   MET B  48     6145   3191   4709      0      0      0
ATOM    211  CB  MET B  48      36.466   3.868  38.581  1.00 35.75           C  
ANISOU  211  CB  MET B  48     5635   3311   4638      0      0      0
ATOM    212  CG  MET B  48      37.455   4.097  39.734  1.00 36.92           C  
ANISOU  212  CG  MET B  48     5600   3680   4749      0      0      0
ATOM    213  SD  MET B  48      36.824   3.601  41.360  1.00 37.55           S  
ANISOU  213  SD  MET B  48     5578   3928   4763      0      0      0
ATOM    214  CE  MET B  48      36.961   1.798  41.221  1.00 37.34           C  
ANISOU  214  CE  MET B  48     5788   3713   4686      0      0      0
ATOM    215  H   MET B  48      35.728   3.186  35.906  1.00  0.00           H  
ATOM    216  HA  MET B  48      37.404   5.252  37.208  1.00  0.00           H  
ATOM    217  HB3 MET B  48      36.139   2.827  38.575  1.00  0.00           H  
ATOM    218  HB2 MET B  48      35.570   4.459  38.775  1.00  0.00           H  
ATOM    219  HG3 MET B  48      37.710   5.155  39.783  1.00  0.00           H  
ATOM    220  HG2 MET B  48      38.388   3.561  39.562  1.00  0.00           H  
ATOM    221  HE1 MET B  48      36.644   1.326  42.151  1.00  0.00           H  
ATOM    222  HE2 MET B  48      36.336   1.417  40.413  1.00  0.00           H  
ATOM    223  HE3 MET B  48      37.995   1.516  41.026  1.00  0.00           H  
ATOM    224  N   SER B  49      39.405   3.773  36.784  1.00 36.21           N  
ANISOU  224  N   SER B  49     5734   3374   4651      0      0      0
ATOM    225  CA  SER B  49      40.601   2.974  36.522  1.00 37.08           C  
ANISOU  225  CA  SER B  49     5904   3504   4681      0      0      0
ATOM    226  C   SER B  49      40.911   2.058  37.722  1.00 37.84           C  
ANISOU  226  C   SER B  49     5979   3678   4721      0      0      0
ATOM    227  O   SER B  49      40.823   2.477  38.877  1.00 36.85           O  
ANISOU  227  O   SER B  49     5693   3705   4602      0      0      0
ATOM    228  CB  SER B  49      41.780   3.932  36.233  1.00 37.32           C  
ANISOU  228  CB  SER B  49     5777   3688   4714      0      0      0
ATOM    229  OG  SER B  49      42.117   4.753  37.337  1.00 36.52           O  
ANISOU  229  OG  SER B  49     5432   3788   4656      0      0      0
ATOM    230  H   SER B  49      39.553   4.722  37.097  1.00  0.00           H  
ATOM    231  HA  SER B  49      40.429   2.364  35.633  1.00  0.00           H  
ATOM    232  HB3 SER B  49      41.544   4.571  35.382  1.00  0.00           H  
ATOM    233  HB2 SER B  49      42.663   3.359  35.951  1.00  0.00           H  
ATOM    234  HG  SER B  49      42.339   4.197  38.070  1.00  0.00           H  
ATOM    235  N   THR B  50      41.279   0.804  37.425  1.00 39.36           N  
ANISOU  235  N   THR B  50     6330   3768   4859      0      0      0
ATOM    236  CA  THR B  50      41.608  -0.263  38.371  1.00 41.08           C  
ANISOU  236  CA  THR B  50     6539   4046   5025      0      0      0
ATOM    237  C   THR B  50      42.947  -0.877  37.945  1.00 42.62           C  
ANISOU  237  C   THR B  50     6769   4278   5145      0      0      0
ATOM    238  O   THR B  50      43.008  -2.008  37.463  1.00 44.15           O  
ANISOU  238  O   THR B  50     7164   4272   5340      0      0      0
ATOM    239  CB  THR B  50      40.425  -1.254  38.527  1.00 41.58           C  
ANISOU  239  CB  THR B  50     6800   3865   5134      0      0      0
ATOM    240  OG1 THR B  50      40.103  -1.889  37.305  1.00 42.44           O  
ANISOU  240  OG1 THR B  50     7138   3710   5278      0      0      0
ATOM    241  CG2 THR B  50      39.161  -0.614  39.116  1.00 40.55           C  
ANISOU  241  CG2 THR B  50     6610   3745   5053      0      0      0
ATOM    242  H   THR B  50      41.329   0.551  36.446  1.00  0.00           H  
ATOM    243  HA  THR B  50      41.789   0.173  39.356  1.00  0.00           H  
ATOM    244  HB  THR B  50      40.738  -2.042  39.213  1.00  0.00           H  
ATOM    245  HG1 THR B  50      40.872  -2.349  37.001  1.00  0.00           H  
ATOM    246 HG21 THR B  50      38.401  -1.369  39.316  1.00  0.00           H  
ATOM    247 HG22 THR B  50      39.385  -0.117  40.059  1.00  0.00           H  
ATOM    248 HG23 THR B  50      38.731   0.126  38.440  1.00  0.00           H  
ATOM    249  N   GLY B  51      44.013  -0.078  38.090  1.00 42.91           N  
ANISOU  249  N   GLY B  51     6607   4570   5128      0      0      0
ATOM    250  CA  GLY B  51      45.330  -0.308  37.511  1.00 44.14           C  
ANISOU  250  CA  GLY B  51     6772   4800   5199      0      0      0
ATOM    251  C   GLY B  51      45.521   0.528  36.240  1.00 43.64           C  
ANISOU  251  C   GLY B  51     6705   4721   5157      0      0      0
ATOM    252  O   GLY B  51      44.643   1.298  35.846  1.00 42.32           O  
ANISOU  252  O   GLY B  51     6555   4451   5073      0      0      0
ATOM    253  H   GLY B  51      43.857   0.834  38.493  1.00  0.00           H  
ATOM    254  HA3 GLY B  51      45.495  -1.363  37.287  1.00  0.00           H  
ATOM    255  HA2 GLY B  51      46.085  -0.016  38.242  1.00  0.00           H  
ATOM    256  N   PHE B  52      46.692   0.376  35.606  1.00 44.69           N  
ANISOU  256  N   PHE B  52     6804   4970   5206      0      0      0
ATOM    257  CA  PHE B  52      47.125   1.163  34.448  1.00 44.55           C  
ANISOU  257  CA  PHE B  52     6753   4983   5191      0      0      0
ATOM    258  C   PHE B  52      46.455   0.729  33.129  1.00 44.40           C  
ANISOU  258  C   PHE B  52     6963   4718   5190      0      0      0
ATOM    259  O   PHE B  52      46.408   1.528  32.194  1.00 44.04           O  
ANISOU  259  O   PHE B  52     6886   4664   5185      0      0      0
ATOM    260  CB  PHE B  52      48.648   0.968  34.278  1.00 45.98           C  
ANISOU  260  CB  PHE B  52     6829   5386   5257      0      0      0
ATOM    261  CG  PHE B  52      49.493   1.529  35.409  1.00 46.57           C  
ANISOU  261  CG  PHE B  52     6617   5773   5304      0      0      0
ATOM    262  CD1 PHE B  52      49.810   2.903  35.437  1.00 46.52           C  
ANISOU  262  CD1 PHE B  52     6388   5913   5372      0      0      0
ATOM    263  CD2 PHE B  52      49.973   0.681  36.431  1.00 47.21           C  
ANISOU  263  CD2 PHE B  52     6637   6009   5290      0      0      0
ATOM    264  CE1 PHE B  52      50.602   3.426  36.477  1.00 47.64           C  
ANISOU  264  CE1 PHE B  52     6245   6358   5498      0      0      0
ATOM    265  CE2 PHE B  52      50.763   1.205  37.472  1.00 48.50           C  
ANISOU  265  CE2 PHE B  52     6505   6520   5401      0      0      0
ATOM    266  CZ  PHE B  52      51.079   2.577  37.495  1.00 47.93           C  
ANISOU  266  CZ  PHE B  52     6207   6598   5408      0      0      0
ATOM    267  H   PHE B  52      47.363  -0.272  35.993  1.00  0.00           H  
ATOM    268  HA  PHE B  52      46.907   2.219  34.618  1.00  0.00           H  
ATOM    269  HB3 PHE B  52      48.985   1.449  33.358  1.00  0.00           H  
ATOM    270  HB2 PHE B  52      48.882  -0.091  34.155  1.00  0.00           H  
ATOM    271  HD1 PHE B  52      49.447   3.559  34.659  1.00  0.00           H  
ATOM    272  HD2 PHE B  52      49.737  -0.373  36.419  1.00  0.00           H  
ATOM    273  HE1 PHE B  52      50.844   4.479  36.494  1.00  0.00           H  
ATOM    274  HE2 PHE B  52      51.129   0.554  38.253  1.00  0.00           H  
ATOM    275  HZ  PHE B  52      51.687   2.979  38.293  1.00  0.00           H  
ATOM    276  N   ASP B  53      45.960  -0.519  33.050  1.00 44.83           N  
ANISOU  276  N   ASP B  53     7234   4578   5221      0      0      0
ATOM    277  CA  ASP B  53      45.492  -1.171  31.823  1.00 45.07           C  
ANISOU  277  CA  ASP B  53     7469   4413   5242      0      0      0
ATOM    278  C   ASP B  53      44.055  -1.713  31.928  1.00 44.22           C  
ANISOU  278  C   ASP B  53     7522   4056   5223      0      0      0
ATOM    279  O   ASP B  53      43.568  -2.300  30.962  1.00 45.08           O  
ANISOU  279  O   ASP B  53     7800   4004   5324      0      0      0
ATOM    280  CB  ASP B  53      46.489  -2.286  31.431  1.00 47.16           C  
ANISOU  280  CB  ASP B  53     7864   4633   5422      0      0      0
ATOM    281  CG  ASP B  53      47.888  -1.775  31.059  1.00 48.04           C  
ANISOU  281  CG  ASP B  53     7813   5019   5422      0      0      0
ATOM    282  OD1 ASP B  53      48.725  -1.676  31.986  1.00  0.00           O  
ATOM    283  OD2 ASP B  53      48.077  -1.456  29.867  1.00  0.00           O1-
ATOM    284  H   ASP B  53      46.025  -1.098  33.874  1.00  0.00           H  
ATOM    285  HA  ASP B  53      45.462  -0.449  31.005  1.00  0.00           H  
ATOM    286  HB3 ASP B  53      46.103  -2.842  30.575  1.00  0.00           H  
ATOM    287  HB2 ASP B  53      46.573  -3.010  32.243  1.00  0.00           H  
ATOM    288  N   GLN B  54      43.376  -1.528  33.074  1.00 42.56           N  
ANISOU  288  N   GLN B  54     7244   3840   5087      0      0      0
ATOM    289  CA  GLN B  54      42.048  -2.072  33.369  1.00 41.82           C  
ANISOU  289  CA  GLN B  54     7289   3526   5073      0      0      0
ATOM    290  C   GLN B  54      41.140  -1.014  34.002  1.00 39.73           C  
ANISOU  290  C   GLN B  54     6903   3324   4868      0      0      0
ATOM    291  O   GLN B  54      41.617  -0.089  34.659  1.00 38.35           O  
ANISOU  291  O   GLN B  54     6530   3345   4698      0      0      0
ATOM    292  CB  GLN B  54      42.165  -3.345  34.234  1.00 42.99           C  
ANISOU  292  CB  GLN B  54     7532   3547   5256      0      0      0
ATOM    293  CG  GLN B  54      42.745  -4.556  33.491  1.00 45.85           C  
ANISOU  293  CG  GLN B  54     8083   3731   5608      0      0      0
ATOM    294  CD  GLN B  54      42.868  -5.820  34.328  1.00  0.00           C  
ATOM    295  OE1 GLN B  54      41.952  -6.634  34.389  1.00  0.00           O  
ATOM    296  NE2 GLN B  54      44.005  -5.998  34.994  1.00  0.00           N  
ATOM    297  H   GLN B  54      43.818  -0.994  33.808  1.00  0.00           H  
ATOM    298  HA  GLN B  54      41.558  -2.350  32.433  1.00  0.00           H  
ATOM    299  HB3 GLN B  54      41.178  -3.623  34.609  1.00  0.00           H  
ATOM    300  HB2 GLN B  54      42.773  -3.140  35.114  1.00  0.00           H  
ATOM    301  HG2 GLN B  54      42.161  -4.788  32.600  1.00  0.00           H  
ATOM    302  HG3 GLN B  54      43.775  -4.380  33.181  1.00  0.00           H  
ATOM    303 HE21 GLN B  54      44.133  -6.822  35.563  1.00  0.00           H  
ATOM    304 HE22 GLN B  54      44.740  -5.308  34.930  1.00  0.00           H  
ATOM    305  N   TYR B  55      39.824  -1.186  33.814  1.00 39.06           N  
ANISOU  305  N   TYR B  55     6931   3080   4831      0      0      0
ATOM    306  CA  TYR B  55      38.760  -0.317  34.308  1.00 37.66           C  
ANISOU  306  CA  TYR B  55     6657   2948   4704      0      0      0
ATOM    307  C   TYR B  55      37.639  -1.128  34.973  1.00 38.07           C  
ANISOU  307  C   TYR B  55     6808   2847   4809      0      0      0
ATOM    308  O   TYR B  55      37.544  -2.345  34.813  1.00 39.14           O  
ANISOU  308  O   TYR B  55     7111   2794   4967      0      0      0
ATOM    309  CB  TYR B  55      38.255   0.619  33.180  1.00 36.68           C  
ANISOU  309  CB  TYR B  55     6531   2833   4571      0      0      0
ATOM    310  CG  TYR B  55      37.500  -0.077  32.057  1.00 37.31           C  
ANISOU  310  CG  TYR B  55     6797   2755   4624      0      0      0
ATOM    311  CD1 TYR B  55      36.100  -0.254  32.138  1.00 36.98           C  
ANISOU  311  CD1 TYR B  55     6816   2615   4620      0      0      0
ATOM    312  CD2 TYR B  55      38.201  -0.586  30.944  1.00 38.06           C  
ANISOU  312  CD2 TYR B  55     6989   2825   4647      0      0      0
ATOM    313  CE1 TYR B  55      35.416  -0.968  31.135  1.00 37.48           C  
ANISOU  313  CE1 TYR B  55     7028   2556   4658      0      0      0
ATOM    314  CE2 TYR B  55      37.514  -1.289  29.934  1.00 39.19           C  
ANISOU  314  CE2 TYR B  55     7281   2852   4758      0      0      0
ATOM    315  CZ  TYR B  55      36.124  -1.488  30.033  1.00 39.12           C  
ANISOU  315  CZ  TYR B  55     7325   2743   4796      0      0      0
ATOM    316  OH  TYR B  55      35.464  -2.176  29.058  1.00 39.64           O  
ANISOU  316  OH  TYR B  55     7516   2717   4830      0      0      0
ATOM    317  H   TYR B  55      39.523  -1.995  33.289  1.00  0.00           H  
ATOM    318  HA  TYR B  55      39.176   0.311  35.096  1.00  0.00           H  
ATOM    319  HB3 TYR B  55      39.092   1.176  32.757  1.00  0.00           H  
ATOM    320  HB2 TYR B  55      37.600   1.378  33.609  1.00  0.00           H  
ATOM    321  HD1 TYR B  55      35.550   0.135  32.982  1.00  0.00           H  
ATOM    322  HD2 TYR B  55      39.270  -0.453  30.869  1.00  0.00           H  
ATOM    323  HE1 TYR B  55      34.349  -1.117  31.211  1.00  0.00           H  
ATOM    324  HE2 TYR B  55      38.058  -1.682  29.089  1.00  0.00           H  
ATOM    325  HH  TYR B  55      34.524  -2.190  29.183  1.00  0.00           H  
ATOM    326  N   LYS B  56      36.771  -0.409  35.694  1.00 37.08           N  
ANISOU  326  N   LYS B  56     6571   2803   4715      0      0      0
ATOM    327  CA  LYS B  56      35.553  -0.879  36.333  1.00 37.80           C  
ANISOU  327  CA  LYS B  56     6725   2785   4851      0      0      0
ATOM    328  C   LYS B  56      34.467   0.175  36.107  1.00 36.44           C  
ANISOU  328  C   LYS B  56     6476   2684   4686      0      0      0
ATOM    329  O   LYS B  56      34.662   1.342  36.450  1.00 35.23           O  
ANISOU  329  O   LYS B  56     6162   2692   4529      0      0      0
ATOM    330  CB  LYS B  56      35.840  -1.186  37.821  1.00 38.38           C  
ANISOU  330  CB  LYS B  56     6703   2949   4929      0      0      0
ATOM    331  CG  LYS B  56      34.612  -1.452  38.715  1.00 40.05           C  
ANISOU  331  CG  LYS B  56     6870   3177   5170      0      0      0
ATOM    332  CD  LYS B  56      33.775  -2.670  38.297  1.00 43.78           C  
ANISOU  332  CD  LYS B  56     7529   3393   5713      0      0      0
ATOM    333  CE  LYS B  56      32.568  -2.879  39.221  1.00 44.87           C  
ANISOU  333  CE  LYS B  56     7596   3580   5873      0      0      0
ATOM    334  NZ  LYS B  56      31.731  -3.999  38.762  1.00 47.38           N1+
ANISOU  334  NZ  LYS B  56     8087   3623   6292      0      0      0
ATOM    335  H   LYS B  56      36.961   0.582  35.788  1.00  0.00           H  
ATOM    336  HA  LYS B  56      35.229  -1.801  35.846  1.00  0.00           H  
ATOM    337  HB3 LYS B  56      36.376  -0.339  38.251  1.00  0.00           H  
ATOM    338  HB2 LYS B  56      36.522  -2.035  37.883  1.00  0.00           H  
ATOM    339  HG3 LYS B  56      33.978  -0.565  38.749  1.00  0.00           H  
ATOM    340  HG2 LYS B  56      34.960  -1.598  39.738  1.00  0.00           H  
ATOM    341  HD3 LYS B  56      34.403  -3.562  38.296  1.00  0.00           H  
ATOM    342  HD2 LYS B  56      33.421  -2.540  37.274  1.00  0.00           H  
ATOM    343  HE3 LYS B  56      31.954  -1.978  39.252  1.00  0.00           H  
ATOM    344  HE2 LYS B  56      32.899  -3.078  40.241  1.00  0.00           H  
ATOM    345  HZ1 LYS B  56      31.382  -3.797  37.835  1.00  0.00           H  
ATOM    346  HZ2 LYS B  56      32.279  -4.847  38.739  1.00  0.00           H  
ATOM    347  HZ3 LYS B  56      30.951  -4.118  39.393  1.00  0.00           H  
ATOM    348  N   CYS B  57      33.318  -0.249  35.561  1.00 36.80           N  
ANISOU  348  N   CYS B  57     6628   2604   4749      0      0      0
ATOM    349  CA  CYS B  57      32.125   0.578  35.424  1.00 35.90           C  
ANISOU  349  CA  CYS B  57     6439   2574   4626      0      0      0
ATOM    350  C   CYS B  57      31.206   0.316  36.621  1.00 35.73           C  
ANISOU  350  C   CYS B  57     6338   2608   4628      0      0      0
ATOM    351  O   CYS B  57      30.846  -0.830  36.897  1.00 36.99           O  
ANISOU  351  O   CYS B  57     6583   2649   4823      0      0      0
ATOM    352  CB  CYS B  57      31.368   0.185  34.145  1.00 36.64           C  
ANISOU  352  CB  CYS B  57     6661   2569   4691      0      0      0
ATOM    353  SG  CYS B  57      32.301   0.442  32.618  1.00 37.61           S  
ANISOU  353  SG  CYS B  57     6847   2697   4745      0      0      0
ATOM    354  H   CYS B  57      33.239  -1.218  35.287  1.00  0.00           H  
ATOM    355  HA  CYS B  57      32.390   1.633  35.367  1.00  0.00           H  
ATOM    356  HB3 CYS B  57      30.463   0.784  34.062  1.00  0.00           H  
ATOM    357  HB2 CYS B  57      31.050  -0.858  34.182  1.00  0.00           H  
ATOM    358  N   ASP B  58      30.822   1.397  37.313  1.00 34.16           N  
ANISOU  358  N   ASP B  58     5971   2586   4420      0      0      0
ATOM    359  CA  ASP B  58      29.839   1.399  38.390  1.00 33.94           C  
ANISOU  359  CA  ASP B  58     5837   2668   4390      0      0      0
ATOM    360  C   ASP B  58      28.471   1.711  37.757  1.00 33.71           C  
ANISOU  360  C   ASP B  58     5843   2623   4344      0      0      0
ATOM    361  O   ASP B  58      28.264   2.803  37.227  1.00 32.74           O  
ANISOU  361  O   ASP B  58     5657   2577   4205      0      0      0
ATOM    362  CB  ASP B  58      30.253   2.484  39.417  1.00 32.82           C  
ANISOU  362  CB  ASP B  58     5477   2748   4246      0      0      0
ATOM    363  CG  ASP B  58      29.270   2.717  40.573  1.00 33.26           C  
ANISOU  363  CG  ASP B  58     5390   2973   4273      0      0      0
ATOM    364  OD1 ASP B  58      28.462   1.802  40.847  1.00 33.58           O  
ANISOU  364  OD1 ASP B  58     5490   2970   4300      0      0      0
ATOM    365  OD2 ASP B  58      29.358   3.807  41.176  1.00 34.10           O1-
ANISOU  365  OD2 ASP B  58     5309   3280   4368      0      0      0
ATOM    366  H   ASP B  58      31.178   2.299  37.022  1.00  0.00           H  
ATOM    367  HA  ASP B  58      29.810   0.428  38.889  1.00  0.00           H  
ATOM    368  HB3 ASP B  58      30.401   3.436  38.909  1.00  0.00           H  
ATOM    369  HB2 ASP B  58      31.218   2.222  39.852  1.00  0.00           H  
ATOM    370  N   CYS B  59      27.559   0.728  37.809  1.00 34.77           N  
ANISOU  370  N   CYS B  59     6067   2658   4486      0      0      0
ATOM    371  CA  CYS B  59      26.237   0.762  37.180  1.00 35.23           C  
ANISOU  371  CA  CYS B  59     6152   2720   4515      0      0      0
ATOM    372  C   CYS B  59      25.119   1.023  38.213  1.00 34.36           C  
ANISOU  372  C   CYS B  59     5895   2784   4377      0      0      0
ATOM    373  O   CYS B  59      23.964   0.685  37.946  1.00 34.99           O  
ANISOU  373  O   CYS B  59     5982   2885   4425      0      0      0
ATOM    374  CB  CYS B  59      25.981  -0.589  36.469  1.00 36.93           C  
ANISOU  374  CB  CYS B  59     6548   2717   4768      0      0      0
ATOM    375  SG  CYS B  59      27.328  -1.261  35.453  1.00 40.31           S  
ANISOU  375  SG  CYS B  59     7158   2939   5219      0      0      0
ATOM    376  H   CYS B  59      27.820  -0.130  38.273  1.00  0.00           H  
ATOM    377  HA  CYS B  59      26.197   1.556  36.434  1.00  0.00           H  
ATOM    378  HB3 CYS B  59      25.114  -0.493  35.817  1.00  0.00           H  
ATOM    379  HB2 CYS B  59      25.733  -1.360  37.200  1.00  0.00           H  
ATOM    380  N   THR B  60      25.437   1.626  39.376  1.00 33.53           N  
ANISOU  380  N   THR B  60     5637   2836   4266      0      0      0
ATOM    381  CA  THR B  60      24.501   1.925  40.468  1.00 32.90           C  
ANISOU  381  CA  THR B  60     5395   2963   4143      0      0      0
ATOM    382  C   THR B  60      23.422   2.925  40.006  1.00 32.32           C  
ANISOU  382  C   THR B  60     5262   2998   4022      0      0      0
ATOM    383  O   THR B  60      23.727   4.082  39.720  1.00 30.99           O  
ANISOU  383  O   THR B  60     5057   2862   3857      0      0      0
ATOM    384  CB  THR B  60      25.290   2.473  41.689  1.00 32.42           C  
ANISOU  384  CB  THR B  60     5143   3110   4065      0      0      0
ATOM    385  OG1 THR B  60      26.071   1.429  42.234  1.00 32.40           O  
ANISOU  385  OG1 THR B  60     5180   3047   4085      0      0      0
ATOM    386  CG2 THR B  60      24.416   2.983  42.850  1.00 32.20           C  
ANISOU  386  CG2 THR B  60     4945   3317   3973      0      0      0
ATOM    387  H   THR B  60      26.404   1.880  39.526  1.00  0.00           H  
ATOM    388  HA  THR B  60      24.009   0.994  40.761  1.00  0.00           H  
ATOM    389  HB  THR B  60      25.963   3.275  41.379  1.00  0.00           H  
ATOM    390  HG1 THR B  60      26.865   1.352  41.716  1.00  0.00           H  
ATOM    391 HG21 THR B  60      25.028   3.255  43.710  1.00  0.00           H  
ATOM    392 HG22 THR B  60      23.853   3.873  42.571  1.00  0.00           H  
ATOM    393 HG23 THR B  60      23.704   2.223  43.176  1.00  0.00           H  
ATOM    394  N   ARG B  61      22.168   2.445  39.930  1.00 33.08           N  
ANISOU  394  N   ARG B  61     5343   3148   4079      0      0      0
ATOM    395  CA  ARG B  61      20.937   3.192  39.638  1.00 32.93           C  
ANISOU  395  CA  ARG B  61     5241   3284   3988      0      0      0
ATOM    396  C   ARG B  61      20.735   3.537  38.149  1.00 32.73           C  
ANISOU  396  C   ARG B  61     5309   3191   3937      0      0      0
ATOM    397  O   ARG B  61      19.822   4.294  37.822  1.00 32.52           O  
ANISOU  397  O   ARG B  61     5197   3313   3845      0      0      0
ATOM    398  CB  ARG B  61      20.703   4.379  40.606  1.00 32.07           C  
ANISOU  398  CB  ARG B  61     4927   3411   3848      0      0      0
ATOM    399  CG  ARG B  61      20.558   3.943  42.075  1.00 32.18           C  
ANISOU  399  CG  ARG B  61     4799   3609   3822      0      0      0
ATOM    400  CD  ARG B  61      20.379   5.123  43.038  1.00 31.05           C  
ANISOU  400  CD  ARG B  61     4438   3719   3640      0      0      0
ATOM    401  NE  ARG B  61      21.660   5.801  43.288  1.00 29.39           N  
ANISOU  401  NE  ARG B  61     4179   3490   3496      0      0      0
ATOM    402  CZ  ARG B  61      22.521   5.539  44.287  1.00 29.19           C  
ANISOU  402  CZ  ARG B  61     4092   3529   3472      0      0      0
ATOM    403  NH1 ARG B  61      22.279   4.580  45.193  1.00 29.37           N  
ANISOU  403  NH1 ARG B  61     4100   3621   3438      0      0      0
ATOM    404  NH2 ARG B  61      23.653   6.248  44.374  1.00 27.61           N1+
ANISOU  404  NH2 ARG B  61     3829   3333   3329      0      0      0
ATOM    405  H   ARG B  61      22.043   1.468  40.152  1.00  0.00           H  
ATOM    406  HA  ARG B  61      20.139   2.476  39.839  1.00  0.00           H  
ATOM    407  HB3 ARG B  61      19.792   4.909  40.324  1.00  0.00           H  
ATOM    408  HB2 ARG B  61      21.504   5.111  40.510  1.00  0.00           H  
ATOM    409  HG3 ARG B  61      21.424   3.356  42.383  1.00  0.00           H  
ATOM    410  HG2 ARG B  61      19.700   3.276  42.167  1.00  0.00           H  
ATOM    411  HD3 ARG B  61      19.956   4.780  43.982  1.00  0.00           H  
ATOM    412  HD2 ARG B  61      19.667   5.842  42.631  1.00  0.00           H  
ATOM    413  HE  ARG B  61      21.912   6.510  42.615  1.00  0.00           H  
ATOM    414 HH12 ARG B  61      22.938   4.391  45.934  1.00  0.00           H  
ATOM    415 HH11 ARG B  61      21.431   4.035  45.134  1.00  0.00           H  
ATOM    416 HH22 ARG B  61      24.319   6.064  45.111  1.00  0.00           H  
ATOM    417 HH21 ARG B  61      23.859   6.969  43.697  1.00  0.00           H  
ATOM    418  N   THR B  62      21.552   2.967  37.246  1.00 33.13           N  
ANISOU  418  N   THR B  62     5520   3043   4027      0      0      0
ATOM    419  CA  THR B  62      21.446   3.145  35.792  1.00 33.29           C  
ANISOU  419  CA  THR B  62     5614   3039   3995      0      0      0
ATOM    420  C   THR B  62      20.269   2.350  35.188  1.00 35.02           C  
ANISOU  420  C   THR B  62     5886   3269   4153      0      0      0
ATOM    421  O   THR B  62      19.770   2.726  34.128  1.00 35.36           O  
ANISOU  421  O   THR B  62     5929   3402   4105      0      0      0
ATOM    422  CB  THR B  62      22.771   2.698  35.115  1.00 33.24           C  
ANISOU  422  CB  THR B  62     5742   2855   4033      0      0      0
ATOM    423  OG1 THR B  62      23.032   1.313  35.269  1.00 34.19           O  
ANISOU  423  OG1 THR B  62     5995   2786   4210      0      0      0
ATOM    424  CG2 THR B  62      23.998   3.502  35.567  1.00 31.63           C  
ANISOU  424  CG2 THR B  62     5474   2652   3893      0      0      0
ATOM    425  H   THR B  62      22.288   2.366  37.587  1.00  0.00           H  
ATOM    426  HA  THR B  62      21.286   4.203  35.577  1.00  0.00           H  
ATOM    427  HB  THR B  62      22.663   2.851  34.041  1.00  0.00           H  
ATOM    428  HG1 THR B  62      23.233   1.135  36.178  1.00  0.00           H  
ATOM    429 HG21 THR B  62      24.885   3.202  35.008  1.00  0.00           H  
ATOM    430 HG22 THR B  62      23.848   4.568  35.397  1.00  0.00           H  
ATOM    431 HG23 THR B  62      24.211   3.366  36.627  1.00  0.00           H  
ATOM    432  N   GLY B  63      19.838   1.261  35.850  1.00 36.42           N  
ANISOU  432  N   GLY B  63     6092   3367   4381      0      0      0
ATOM    433  CA  GLY B  63      18.875   0.287  35.340  1.00 38.88           C  
ANISOU  433  CA  GLY B  63     6450   3652   4671      0      0      0
ATOM    434  C   GLY B  63      19.525  -0.833  34.511  1.00 40.52           C  
ANISOU  434  C   GLY B  63     6839   3608   4949      0      0      0
ATOM    435  O   GLY B  63      18.812  -1.634  33.908  1.00 42.22           O  
ANISOU  435  O   GLY B  63     7101   3780   5160      0      0      0
ATOM    436  H   GLY B  63      20.282   1.041  36.730  1.00  0.00           H  
ATOM    437  HA3 GLY B  63      18.112   0.786  34.740  1.00  0.00           H  
ATOM    438  HA2 GLY B  63      18.359  -0.162  36.188  1.00  0.00           H  
ATOM    439  N   PHE B  64      20.866  -0.876  34.467  1.00 40.35           N  
ANISOU  439  N   PHE B  64     6907   3434   4989      0      0      0
ATOM    440  CA  PHE B  64      21.683  -1.816  33.709  1.00 41.75           C  
ANISOU  440  CA  PHE B  64     7257   3374   5232      0      0      0
ATOM    441  C   PHE B  64      22.738  -2.464  34.616  1.00 42.38           C  
ANISOU  441  C   PHE B  64     7417   3239   5444      0      0      0
ATOM    442  O   PHE B  64      22.997  -2.004  35.729  1.00 41.36           O  
ANISOU  442  O   PHE B  64     7195   3195   5324      0      0      0
ATOM    443  CB  PHE B  64      22.353  -1.100  32.517  1.00 40.77           C  
ANISOU  443  CB  PHE B  64     7154   3326   5011      0      0      0
ATOM    444  CG  PHE B  64      21.438  -0.564  31.429  1.00 40.73           C  
ANISOU  444  CG  PHE B  64     7082   3536   4856      0      0      0
ATOM    445  CD1 PHE B  64      21.268  -1.277  30.226  1.00 41.67           C  
ANISOU  445  CD1 PHE B  64     7280   3627   4928      0      0      0
ATOM    446  CD2 PHE B  64      20.792   0.676  31.595  1.00 38.50           C  
ANISOU  446  CD2 PHE B  64     6648   3505   4476      0      0      0
ATOM    447  CE1 PHE B  64      20.457  -0.758  29.199  1.00 41.47           C  
ANISOU  447  CE1 PHE B  64     7167   3859   4731      0      0      0
ATOM    448  CE2 PHE B  64      19.963   1.190  30.579  1.00 38.22           C  
ANISOU  448  CE2 PHE B  64     6540   3698   4285      0      0      0
ATOM    449  CZ  PHE B  64      19.800   0.475  29.378  1.00 40.05           C  
ANISOU  449  CZ  PHE B  64     6835   3938   4443      0      0      0
ATOM    450  H   PHE B  64      21.372  -0.177  34.994  1.00  0.00           H  
ATOM    451  HA  PHE B  64      21.056  -2.623  33.329  1.00  0.00           H  
ATOM    452  HB3 PHE B  64      23.034  -1.801  32.038  1.00  0.00           H  
ATOM    453  HB2 PHE B  64      22.976  -0.279  32.876  1.00  0.00           H  
ATOM    454  HD1 PHE B  64      21.770  -2.219  30.080  1.00  0.00           H  
ATOM    455  HD2 PHE B  64      20.944   1.240  32.500  1.00  0.00           H  
ATOM    456  HE1 PHE B  64      20.339  -1.306  28.276  1.00  0.00           H  
ATOM    457  HE2 PHE B  64      19.471   2.141  30.715  1.00  0.00           H  
ATOM    458  HZ  PHE B  64      19.186   0.880  28.589  1.00  0.00           H  
ATOM    459  N   TYR B  65      23.357  -3.536  34.105  1.00 44.43           N  
ANISOU  459  N   TYR B  65     7840   3241   5801      0      0      0
ATOM    460  CA  TYR B  65      24.434  -4.301  34.726  1.00 45.39           C  
ANISOU  460  CA  TYR B  65     8051   3157   6038      0      0      0
ATOM    461  C   TYR B  65      25.386  -4.877  33.664  1.00 46.60           C  
ANISOU  461  C   TYR B  65     8365   3117   6224      0      0      0
ATOM    462  O   TYR B  65      25.226  -4.629  32.467  1.00 46.82           O  
ANISOU  462  O   TYR B  65     8417   3208   6165      0      0      0
ATOM    463  CB  TYR B  65      23.865  -5.317  35.744  1.00 47.09           C  
ANISOU  463  CB  TYR B  65     8291   3204   6398      0      0      0
ATOM    464  CG  TYR B  65      23.004  -6.424  35.159  1.00 50.24           C  
ANISOU  464  CG  TYR B  65     8795   3384   6910      0      0      0
ATOM    465  CD1 TYR B  65      23.564  -7.683  34.855  1.00 52.93           C  
ANISOU  465  CD1 TYR B  65     9317   3377   7417      0      0      0
ATOM    466  CD2 TYR B  65      21.632  -6.197  34.923  1.00 51.38           C  
ANISOU  466  CD2 TYR B  65     8847   3671   7003      0      0      0
ATOM    467  CE1 TYR B  65      22.756  -8.706  34.322  1.00 56.40           C  
ANISOU  467  CE1 TYR B  65     9847   3590   7994      0      0      0
ATOM    468  CE2 TYR B  65      20.825  -7.217  34.386  1.00 54.28           C  
ANISOU  468  CE2 TYR B  65     9291   3851   7483      0      0      0
ATOM    469  CZ  TYR B  65      21.386  -8.474  34.089  1.00 56.93           C  
ANISOU  469  CZ  TYR B  65     9809   3815   8008      0      0      0
ATOM    470  OH  TYR B  65      20.606  -9.464  33.567  1.00 60.24           O  
ANISOU  470  OH  TYR B  65    10296   4022   8569      0      0      0
ATOM    471  H   TYR B  65      23.055  -3.860  33.195  1.00  0.00           H  
ATOM    472  HA  TYR B  65      25.047  -3.594  35.288  1.00  0.00           H  
ATOM    473  HB3 TYR B  65      23.276  -4.789  36.496  1.00  0.00           H  
ATOM    474  HB2 TYR B  65      24.683  -5.775  36.302  1.00  0.00           H  
ATOM    475  HD1 TYR B  65      24.613  -7.869  35.030  1.00  0.00           H  
ATOM    476  HD2 TYR B  65      21.199  -5.235  35.151  1.00  0.00           H  
ATOM    477  HE1 TYR B  65      23.189  -9.667  34.090  1.00  0.00           H  
ATOM    478  HE2 TYR B  65      19.778  -7.028  34.204  1.00  0.00           H  
ATOM    479  HH  TYR B  65      19.706  -9.202  33.451  1.00  0.00           H  
ATOM    480  N   GLY B  66      26.399  -5.625  34.123  1.00 47.64           N  
ANISOU  480  N   GLY B  66     8594   3045   6463      0      0      0
ATOM    481  CA  GLY B  66      27.489  -6.165  33.316  1.00 48.89           C  
ANISOU  481  CA  GLY B  66     8893   3041   6643      0      0      0
ATOM    482  C   GLY B  66      28.730  -5.268  33.363  1.00 47.35           C  
ANISOU  482  C   GLY B  66     8634   3017   6338      0      0      0
ATOM    483  O   GLY B  66      28.748  -4.252  34.060  1.00 45.39           O  
ANISOU  483  O   GLY B  66     8234   3005   6006      0      0      0
ATOM    484  H   GLY B  66      26.466  -5.766  35.120  1.00  0.00           H  
ATOM    485  HA3 GLY B  66      27.180  -6.313  32.279  1.00  0.00           H  
ATOM    486  HA2 GLY B  66      27.750  -7.148  33.709  1.00  0.00           H  
ATOM    487  N   GLU B  67      29.777  -5.664  32.618  1.00 50.90           N  
ANISOU  487  N   GLU B  67     8874   3506   6960      0      0      0
ATOM    488  CA  GLU B  67      31.089  -5.010  32.543  1.00 50.06           C  
ANISOU  488  CA  GLU B  67     8774   3508   6740      0      0      0
ATOM    489  C   GLU B  67      31.046  -3.536  32.099  1.00 46.49           C  
ANISOU  489  C   GLU B  67     8478   3399   5786      0      0      0
ATOM    490  O   GLU B  67      31.869  -2.745  32.556  1.00 46.29           O  
ANISOU  490  O   GLU B  67     8258   3546   5783      0      0      0
ATOM    491  CB  GLU B  67      32.008  -5.850  31.622  1.00 52.84           C  
ANISOU  491  CB  GLU B  67     9005   3247   7826      0      0      0
ATOM    492  CG  GLU B  67      33.382  -5.219  31.283  1.00 53.67           C  
ANISOU  492  CG  GLU B  67     8982   3349   8061      0      0      0
ATOM    493  CD  GLU B  67      34.292  -6.125  30.452  1.00 58.91           C  
ANISOU  493  CD  GLU B  67     9447   3591   9346      0      0      0
ATOM    494  OE1 GLU B  67      33.754  -6.995  29.731  1.00 62.60           O  
ANISOU  494  OE1 GLU B  67     9802   3815  10169      0      0      0
ATOM    495  OE2 GLU B  67      35.521  -5.916  30.540  1.00 61.07           O1-
ANISOU  495  OE2 GLU B  67     9549   3827   9827      0      0      0
ATOM    496  H   GLU B  67      29.673  -6.514  32.082  1.00  0.00           H  
ATOM    497  HA  GLU B  67      31.516  -5.024  33.548  1.00  0.00           H  
ATOM    498  HB3 GLU B  67      31.479  -6.045  30.687  1.00  0.00           H  
ATOM    499  HB2 GLU B  67      32.168  -6.826  32.083  1.00  0.00           H  
ATOM    500  HG3 GLU B  67      33.902  -4.956  32.205  1.00  0.00           H  
ATOM    501  HG2 GLU B  67      33.263  -4.295  30.715  1.00  0.00           H  
ATOM    502  N   ASN B  68      30.102  -3.192  31.209  1.00 45.85           N  
ANISOU  502  N   ASN B  68     8576   3384   5459      0      0      0
ATOM    503  CA  ASN B  68      29.970  -1.889  30.551  1.00 45.65           C  
ANISOU  503  CA  ASN B  68     8489   3559   5297      0      0      0
ATOM    504  C   ASN B  68      28.628  -1.205  30.853  1.00 43.62           C  
ANISOU  504  C   ASN B  68     8220   3473   4880      0      0      0
ATOM    505  O   ASN B  68      28.384  -0.114  30.339  1.00 44.35           O  
ANISOU  505  O   ASN B  68     8143   3615   5092      0      0      0
ATOM    506  CB  ASN B  68      30.182  -2.063  29.028  1.00 49.14           C  
ANISOU  506  CB  ASN B  68     8918   4263   5490      0      0      0
ATOM    507  CG  ASN B  68      31.602  -2.518  28.673  1.00 56.26           C  
ANISOU  507  CG  ASN B  68     9700   5070   6606      0      0      0
ATOM    508  OD1 ASN B  68      32.572  -1.832  28.984  1.00 55.03           O  
ANISOU  508  OD1 ASN B  68     9379   4601   6928      0      0      0
ATOM    509  ND2 ASN B  68      31.736  -3.696  28.060  1.00 69.09           N  
ANISOU  509  ND2 ASN B  68    11280   7021   7952      0      0      0
ATOM    510  H   ASN B  68      29.472  -3.919  30.902  1.00  0.00           H  
ATOM    511  HA  ASN B  68      30.731  -1.203  30.920  1.00  0.00           H  
ATOM    512  HB3 ASN B  68      29.997  -1.127  28.504  1.00  0.00           H  
ATOM    513  HB2 ASN B  68      29.457  -2.776  28.632  1.00  0.00           H  
ATOM    514  HD1 ASN B  68      30.922  -4.249  27.835  1.00  0.00           H  
ATOM    515  HD2 ASN B  68      32.659  -4.040  27.839  1.00  0.00           H  
ATOM    516  N   CYS B  69      27.752  -1.835  31.658  1.00 42.65           N  
ANISOU  516  N   CYS B  69     8139   3473   4593      0      0      0
ATOM    517  CA  CYS B  69      26.410  -1.367  32.030  1.00 41.93           C  
ANISOU  517  CA  CYS B  69     7970   3589   4373      0      0      0
ATOM    518  C   CYS B  69      25.476  -1.357  30.801  1.00 41.96           C  
ANISOU  518  C   CYS B  69     8101   3544   4296      0      0      0
ATOM    519  O   CYS B  69      24.791  -0.367  30.546  1.00 42.34           O  
ANISOU  519  O   CYS B  69     7947   3629   4510      0      0      0
ATOM    520  CB  CYS B  69      26.440  -0.017  32.789  1.00 42.86           C  
ANISOU  520  CB  CYS B  69     7653   3828   4806      0      0      0
ATOM    521  SG  CYS B  69      27.701   0.192  34.076  1.00 45.50           S  
ANISOU  521  SG  CYS B  69     7591   4570   5127      0      0      0
ATOM    522  H   CYS B  69      28.050  -2.709  32.069  1.00  0.00           H  
ATOM    523  HA  CYS B  69      26.014  -2.109  32.720  1.00  0.00           H  
ATOM    524  HB3 CYS B  69      25.464   0.178  33.236  1.00  0.00           H  
ATOM    525  HB2 CYS B  69      26.614   0.791  32.084  1.00  0.00           H  
ATOM    526  N   THR B  70      25.493  -2.451  30.020  1.00 42.98           N  
ANISOU  526  N   THR B  70     8401   3640   4289      0      0      0
ATOM    527  CA  THR B  70      24.815  -2.601  28.728  1.00 45.31           C  
ANISOU  527  CA  THR B  70     8679   4267   4271      0      0      0
ATOM    528  C   THR B  70      23.746  -3.706  28.719  1.00 47.15           C  
ANISOU  528  C   THR B  70     8869   4311   4734      0      0      0
ATOM    529  O   THR B  70      22.971  -3.759  27.765  1.00 50.13           O  
ANISOU  529  O   THR B  70     9128   5063   4854      0      0      0
ATOM    530  CB  THR B  70      25.863  -2.832  27.610  1.00 49.19           C  
ANISOU  530  CB  THR B  70     9102   5237   4350      0      0      0
ATOM    531  OG1 THR B  70      26.651  -3.980  27.876  1.00 50.41           O  
ANISOU  531  OG1 THR B  70     9264   4962   4928      0      0      0
ATOM    532  CG2 THR B  70      26.769  -1.622  27.353  1.00 48.88           C  
ANISOU  532  CG2 THR B  70     8919   5442   4213      0      0      0
ATOM    533  H   THR B  70      26.097  -3.212  30.296  1.00  0.00           H  
ATOM    534  HA  THR B  70      24.278  -1.682  28.487  1.00  0.00           H  
ATOM    535  HB  THR B  70      25.336  -3.032  26.676  1.00  0.00           H  
ATOM    536  HG1 THR B  70      27.200  -4.147  27.125  1.00  0.00           H  
ATOM    537 HG21 THR B  70      27.461  -1.811  26.532  1.00  0.00           H  
ATOM    538 HG22 THR B  70      26.171  -0.752  27.087  1.00  0.00           H  
ATOM    539 HG23 THR B  70      27.358  -1.364  28.229  1.00  0.00           H  
ATOM    540  N   THR B  71      23.669  -4.558  29.757  1.00 46.94           N  
ANISOU  540  N   THR B  71     8789   3776   5272      0      0      0
ATOM    541  CA  THR B  71      22.641  -5.593  29.890  1.00 50.40           C  
ANISOU  541  CA  THR B  71     8974   3816   6359      0      0      0
ATOM    542  C   THR B  71      21.517  -4.985  30.757  1.00 48.82           C  
ANISOU  542  C   THR B  71     8711   3852   5988      0      0      0
ATOM    543  O   THR B  71      21.767  -4.714  31.932  1.00 47.79           O  
ANISOU  543  O   THR B  71     8511   3983   5665      0      0      0
ATOM    544  CB  THR B  71      23.247  -6.821  30.619  1.00 54.46           C  
ANISOU  544  CB  THR B  71     9178   3623   7891      0      0      0
ATOM    545  OG1 THR B  71      24.342  -7.310  29.870  1.00 55.85           O  
ANISOU  545  OG1 THR B  71     9350   3566   8305      0      0      0
ATOM    546  CG2 THR B  71      22.257  -7.991  30.752  1.00 60.77           C  
ANISOU  546  CG2 THR B  71     9460   3711   9918      0      0      0
ATOM    547  H   THR B  71      24.315  -4.446  30.527  1.00  0.00           H  
ATOM    548  HA  THR B  71      22.288  -5.916  28.910  1.00  0.00           H  
ATOM    549  HB  THR B  71      23.613  -6.551  31.611  1.00  0.00           H  
ATOM    550  HG1 THR B  71      24.981  -6.617  29.787  1.00  0.00           H  
ATOM    551 HG21 THR B  71      22.723  -8.845  31.244  1.00  0.00           H  
ATOM    552 HG22 THR B  71      21.382  -7.716  31.340  1.00  0.00           H  
ATOM    553 HG23 THR B  71      21.903  -8.323  29.775  1.00  0.00           H  
ATOM    554  N   PRO B  72      20.299  -4.743  30.220  1.00 49.87           N  
ANISOU  554  N   PRO B  72     8749   4081   6118      0      0      0
ATOM    555  CA  PRO B  72      19.208  -4.110  30.972  1.00 48.96           C  
ANISOU  555  CA  PRO B  72     8480   4174   5950      0      0      0
ATOM    556  C   PRO B  72      18.508  -5.099  31.915  1.00 52.71           C  
ANISOU  556  C   PRO B  72     8591   4439   6998      0      0      0
ATOM    557  O   PRO B  72      18.367  -6.285  31.610  1.00 57.19           O  
ANISOU  557  O   PRO B  72     8895   4381   8454      0      0      0
ATOM    558  CB  PRO B  72      18.228  -3.616  29.897  1.00 50.64           C  
ANISOU  558  CB  PRO B  72     8600   4525   6117      0      0      0
ATOM    559  CG  PRO B  72      18.433  -4.569  28.732  1.00 54.97           C  
ANISOU  559  CG  PRO B  72     9093   4993   6801      0      0      0
ATOM    560  CD  PRO B  72      19.901  -4.983  28.831  1.00 53.61           C  
ANISOU  560  CD  PRO B  72     9129   4694   6548      0      0      0
ATOM    561  HA  PRO B  72      19.577  -3.258  31.545  1.00  0.00           H  
ATOM    562  HB3 PRO B  72      18.495  -2.605  29.593  1.00  0.00           H  
ATOM    563  HB2 PRO B  72      17.190  -3.579  30.231  1.00  0.00           H  
ATOM    564  HG3 PRO B  72      18.177  -4.127  27.769  1.00  0.00           H  
ATOM    565  HG2 PRO B  72      17.803  -5.443  28.874  1.00  0.00           H  
ATOM    566  HD2 PRO B  72      20.033  -6.027  28.543  1.00  0.00           H  
ATOM    567  HD3 PRO B  72      20.502  -4.363  28.167  1.00  0.00           H  
ATOM    568  N   GLU B  73      18.024  -4.564  33.045  1.00 52.74           N  
ANISOU  568  N   GLU B  73     8397   5016   6627      0      0      0
ATOM    569  CA  GLU B  73      17.136  -5.227  33.998  1.00 58.49           C  
ANISOU  569  CA  GLU B  73     8606   5930   7688      0      0      0
ATOM    570  C   GLU B  73      15.711  -5.302  33.412  1.00 60.11           C  
ANISOU  570  C   GLU B  73     8575   5739   8525      0      0      0
ATOM    571  O   GLU B  73      15.383  -4.571  32.478  1.00 56.89           O  
ANISOU  571  O   GLU B  73     8393   5226   7998      0      0      0
ATOM    572  CB  GLU B  73      17.130  -4.391  35.295  1.00 60.66           C  
ANISOU  572  CB  GLU B  73     8587   7434   7028      0      0      0
ATOM    573  CG  GLU B  73      18.512  -4.368  35.987  1.00 63.62           C  
ANISOU  573  CG  GLU B  73     8926   8424   6823      0      0      0
ATOM    574  CD  GLU B  73      18.574  -3.505  37.249  1.00 67.54           C  
ANISOU  574  CD  GLU B  73     9112  10402   6149      0      0      0
ATOM    575  OE1 GLU B  73      17.777  -2.546  37.347  1.00 67.03           O  
ANISOU  575  OE1 GLU B  73     8951  10524   5991      0      0      0
ATOM    576  OE2 GLU B  73      19.447  -3.809  38.090  1.00 73.04           O1-
ANISOU  576  OE2 GLU B  73     9510  12115   6125      0      0      0
ATOM    577  H   GLU B  73      18.210  -3.585  33.216  1.00  0.00           H  
ATOM    578  HA  GLU B  73      17.494  -6.238  34.204  1.00  0.00           H  
ATOM    579  HB3 GLU B  73      16.395  -4.795  35.994  1.00  0.00           H  
ATOM    580  HB2 GLU B  73      16.806  -3.373  35.070  1.00  0.00           H  
ATOM    581  HG3 GLU B  73      19.271  -3.983  35.307  1.00  0.00           H  
ATOM    582  HG2 GLU B  73      18.810  -5.385  36.244  1.00  0.00           H  
ATOM    583  N   PHE B  74      14.867  -6.206  33.937  1.00 66.51           N  
ANISOU  583  N   PHE B  74     8804   6368  10098      0      0      0
ATOM    584  CA  PHE B  74      13.529  -6.508  33.411  1.00 69.52           C  
ANISOU  584  CA  PHE B  74     8830   6201  11382      0      0      0
ATOM    585  C   PHE B  74      12.569  -5.300  33.380  1.00 66.34           C  
ANISOU  585  C   PHE B  74     8485   6302  10420      0      0      0
ATOM    586  O   PHE B  74      11.803  -5.161  32.427  1.00 65.22           O  
ANISOU  586  O   PHE B  74     8428   5812  10541      0      0      0
ATOM    587  CB  PHE B  74      12.920  -7.675  34.214  1.00 78.85           C  
ANISOU  587  CB  PHE B  74     9172   7085  13704      0      0      0
ATOM    588  CG  PHE B  74      11.572  -8.160  33.703  1.00 83.42           C  
ANISOU  588  CG  PHE B  74     9249   6938  15509      0      0      0
ATOM    589  CD1 PHE B  74      11.480  -8.785  32.441  1.00 85.53           C  
ANISOU  589  CD1 PHE B  74     9451   6178  16869      0      0      0
ATOM    590  CD2 PHE B  74      10.405  -7.961  34.470  1.00 87.68           C  
ANISOU  590  CD2 PHE B  74     9249   7976  16091      0      0      0
ATOM    591  CE1 PHE B  74      10.228  -9.201  31.947  1.00 91.26           C  
ANISOU  591  CE1 PHE B  74     9581   6315  18777      0      0      0
ATOM    592  CE2 PHE B  74       9.155  -8.383  33.979  1.00 92.38           C  
ANISOU  592  CE2 PHE B  74     9299   7837  17966      0      0      0
ATOM    593  CZ  PHE B  74       9.066  -9.000  32.716  1.00 94.07           C  
ANISOU  593  CZ  PHE B  74     9456   6961  19325      0      0      0
ATOM    594  H   PHE B  74      15.196  -6.772  34.706  1.00  0.00           H  
ATOM    595  HA  PHE B  74      13.664  -6.838  32.379  1.00  0.00           H  
ATOM    596  HB3 PHE B  74      12.828  -7.396  35.265  1.00  0.00           H  
ATOM    597  HB2 PHE B  74      13.603  -8.526  34.190  1.00  0.00           H  
ATOM    598  HD1 PHE B  74      12.367  -8.939  31.844  1.00  0.00           H  
ATOM    599  HD2 PHE B  74      10.463  -7.477  35.435  1.00  0.00           H  
ATOM    600  HE1 PHE B  74      10.160  -9.673  30.978  1.00  0.00           H  
ATOM    601  HE2 PHE B  74       8.263  -8.226  34.567  1.00  0.00           H  
ATOM    602  HZ  PHE B  74       8.106  -9.319  32.338  1.00  0.00           H  
ATOM    603  N   LEU B  75      12.645  -4.408  34.383  1.00 66.72           N  
ANISOU  603  N   LEU B  75     8330   7276   9744      0      0      0
ATOM    604  CA  LEU B  75      11.860  -3.175  34.457  1.00 65.90           C  
ANISOU  604  CA  LEU B  75     8041   7498   9499      0      0      0
ATOM    605  C   LEU B  75      12.344  -2.119  33.448  1.00 60.35           C  
ANISOU  605  C   LEU B  75     7778   6453   8698      0      0      0
ATOM    606  O   LEU B  75      11.527  -1.364  32.925  1.00 60.96           O  
ANISOU  606  O   LEU B  75     7655   6283   9225      0      0      0
ATOM    607  CB  LEU B  75      11.995  -2.599  35.875  1.00 69.83           C  
ANISOU  607  CB  LEU B  75     8050   9238   9245      0      0      0
ATOM    608  CG  LEU B  75      11.282  -1.289  36.290  1.00  0.00           C  
ATOM    609  CD1 LEU B  75       9.774  -1.354  36.060  1.00  0.00           C  
ATOM    610  CD2 LEU B  75      11.586  -0.946  37.748  1.00  0.00           C  
ATOM    611  H   LEU B  75      13.306  -4.581  35.126  1.00  0.00           H  
ATOM    612  HA  LEU B  75      10.811  -3.401  34.260  1.00  0.00           H  
ATOM    613  HB2 LEU B  75      11.626  -3.305  36.620  1.00  0.00           H  
ATOM    614  HB3 LEU B  75      13.033  -2.371  36.122  1.00  0.00           H  
ATOM    615  HG  LEU B  75      11.726  -0.448  35.757  1.00  0.00           H  
ATOM    616 HD11 LEU B  75       9.319  -0.412  36.366  1.00  0.00           H  
ATOM    617 HD12 LEU B  75       9.575  -1.526  35.002  1.00  0.00           H  
ATOM    618 HD13 LEU B  75       9.351  -2.169  36.646  1.00  0.00           H  
ATOM    619 HD21 LEU B  75      11.075  -0.022  38.019  1.00  0.00           H  
ATOM    620 HD22 LEU B  75      11.239  -1.754  38.392  1.00  0.00           H  
ATOM    621 HD23 LEU B  75      12.661  -0.817  37.875  1.00  0.00           H  
ATOM    622  N   THR B  76      13.653  -2.099  33.142  1.00 56.59           N  
ANISOU  622  N   THR B  76     7770   5990   7741      0      0      0
ATOM    623  CA  THR B  76      14.289  -1.188  32.188  1.00 53.13           C  
ANISOU  623  CA  THR B  76     7628   5306   7253      0      0      0
ATOM    624  C   THR B  76      13.963  -1.594  30.737  1.00 54.14           C  
ANISOU  624  C   THR B  76     7864   5155   7552      0      0      0
ATOM    625  O   THR B  76      13.845  -0.714  29.889  1.00 54.92           O  
ANISOU  625  O   THR B  76     7815   5301   7751      0      0      0
ATOM    626  CB  THR B  76      15.820  -1.209  32.430  1.00 49.76           C  
ANISOU  626  CB  THR B  76     7613   4962   6334      0      0      0
ATOM    627  OG1 THR B  76      16.055  -0.766  33.750  1.00 51.02           O  
ANISOU  627  OG1 THR B  76     7560   5686   6141      0      0      0
ATOM    628  CG2 THR B  76      16.639  -0.293  31.503  1.00 48.35           C  
ANISOU  628  CG2 THR B  76     7508   4610   6252      0      0      0
ATOM    629  H   THR B  76      14.260  -2.758  33.608  1.00  0.00           H  
ATOM    630  HA  THR B  76      13.916  -0.177  32.358  1.00  0.00           H  
ATOM    631  HB  THR B  76      16.212  -2.221  32.343  1.00  0.00           H  
ATOM    632  HG1 THR B  76      16.968  -0.916  33.954  1.00  0.00           H  
ATOM    633 HG21 THR B  76      17.690  -0.283  31.789  1.00  0.00           H  
ATOM    634 HG22 THR B  76      16.600  -0.631  30.468  1.00  0.00           H  
ATOM    635 HG23 THR B  76      16.275   0.735  31.534  1.00  0.00           H  
ATOM    636  N   ARG B  77      13.747  -2.894  30.457  1.00 56.28           N  
ANISOU  636  N   ARG B  77     8202   5213   7967      0      0      0
ATOM    637  CA  ARG B  77      13.298  -3.400  29.156  1.00 60.44           C  
ANISOU  637  CA  ARG B  77     8617   5728   8620      0      0      0
ATOM    638  C   ARG B  77      11.854  -2.975  28.836  1.00 63.67           C  
ANISOU  638  C   ARG B  77     8579   6208   9404      0      0      0
ATOM    639  O   ARG B  77      11.565  -2.662  27.683  1.00 66.53           O  
ANISOU  639  O   ARG B  77     8812   7044   9422      0      0      0
ATOM    640  CB  ARG B  77      13.370  -4.941  29.134  1.00 64.87           C  
ANISOU  640  CB  ARG B  77     8996   5765   9886      0      0      0
ATOM    641  CG  ARG B  77      14.801  -5.496  29.105  1.00 64.69           C  
ANISOU  641  CG  ARG B  77     9269   5603   9706      0      0      0
ATOM    642  CD  ARG B  77      14.820  -7.026  28.988  1.00 73.89           C  
ANISOU  642  CD  ARG B  77     9965   6039  12070      0      0      0
ATOM    643  NE  ARG B  77      16.188  -7.531  28.807  1.00 75.50           N  
ANISOU  643  NE  ARG B  77    10340   6070  12276      0      0      0
ATOM    644  CZ  ARG B  77      16.847  -7.620  27.638  1.00 77.96           C  
ANISOU  644  CZ  ARG B  77    10768   6986  11866      0      0      0
ATOM    645  NH1 ARG B  77      16.289  -7.224  26.484  1.00 81.18           N  
ANISOU  645  NH1 ARG B  77    11109   8408  11328      0      0      0
ATOM    646  NH2 ARG B  77      18.093  -8.109  27.625  1.00 78.55           N1+
ANISOU  646  NH2 ARG B  77    10912   6828  12104      0      0      0
ATOM    647  H   ARG B  77      13.865  -3.566  31.203  1.00  0.00           H  
ATOM    648  HA  ARG B  77      13.949  -2.998  28.377  1.00  0.00           H  
ATOM    649  HB3 ARG B  77      12.850  -5.311  28.248  1.00  0.00           H  
ATOM    650  HB2 ARG B  77      12.834  -5.356  29.988  1.00  0.00           H  
ATOM    651  HG3 ARG B  77      15.341  -5.194  30.000  1.00  0.00           H  
ATOM    652  HG2 ARG B  77      15.338  -5.058  28.263  1.00  0.00           H  
ATOM    653  HD3 ARG B  77      14.195  -7.365  28.161  1.00  0.00           H  
ATOM    654  HD2 ARG B  77      14.404  -7.470  29.893  1.00  0.00           H  
ATOM    655  HE  ARG B  77      16.673  -7.790  29.655  1.00  0.00           H  
ATOM    656 HH12 ARG B  77      16.796  -7.294  25.614  1.00  0.00           H  
ATOM    657 HH11 ARG B  77      15.351  -6.850  26.482  1.00  0.00           H  
ATOM    658 HH22 ARG B  77      18.606  -8.185  26.759  1.00  0.00           H  
ATOM    659 HH21 ARG B  77      18.531  -8.412  28.484  1.00  0.00           H  
ATOM    660  N   ILE B  78      10.970  -2.930  29.849  1.00 64.76           N  
ANISOU  660  N   ILE B  78     8371   6047  10187      0      0      0
ATOM    661  CA  ILE B  78       9.576  -2.487  29.734  1.00 68.36           C  
ANISOU  661  CA  ILE B  78     8303   6465  11204      0      0      0
ATOM    662  C   ILE B  78       9.511  -0.955  29.560  1.00 67.25           C  
ANISOU  662  C   ILE B  78     8043   6534  10976      0      0      0
ATOM    663  O   ILE B  78       8.681  -0.474  28.791  1.00 71.13           O  
ANISOU  663  O   ILE B  78     8144   7103  11778      0      0      0
ATOM    664  CB  ILE B  78       8.779  -2.960  30.988  1.00 71.20           C  
ANISOU  664  CB  ILE B  78     8189   6603  12259      0      0      0
ATOM    665  CG1 ILE B  78       8.709  -4.507  31.045  1.00 75.23           C  
ANISOU  665  CG1 ILE B  78     8539   6633  13414      0      0      0
ATOM    666  CG2 ILE B  78       7.350  -2.368  31.060  1.00 75.38           C  
ANISOU  666  CG2 ILE B  78     8102   7039  13500      0      0      0
ATOM    667  CD1 ILE B  78       8.320  -5.071  32.417  1.00 80.29           C  
ANISOU  667  CD1 ILE B  78     8574   7232  14703      0      0      0
ATOM    668  H   ILE B  78      11.288  -3.206  30.768  1.00  0.00           H  
ATOM    669  HA  ILE B  78       9.134  -2.943  28.846  1.00  0.00           H  
ATOM    670  HB  ILE B  78       9.317  -2.618  31.873  1.00  0.00           H  
ATOM    671 HG13 ILE B  78       9.673  -4.942  30.783  1.00  0.00           H  
ATOM    672 HG12 ILE B  78       8.013  -4.872  30.289  1.00  0.00           H  
ATOM    673 HG21 ILE B  78       6.793  -2.752  31.913  1.00  0.00           H  
ATOM    674 HG22 ILE B  78       7.359  -1.284  31.174  1.00  0.00           H  
ATOM    675 HG23 ILE B  78       6.780  -2.604  30.161  1.00  0.00           H  
ATOM    676 HD11 ILE B  78       8.338  -6.160  32.394  1.00  0.00           H  
ATOM    677 HD12 ILE B  78       9.017  -4.748  33.190  1.00  0.00           H  
ATOM    678 HD13 ILE B  78       7.317  -4.773  32.719  1.00  0.00           H  
ATOM    679  N   LYS B  79      10.405  -0.197  30.221  1.00 63.58           N  
ANISOU  679  N   LYS B  79     7748   6113  10298      0      0      0
ATOM    680  CA  LYS B  79      10.527   1.256  30.085  1.00 64.40           C  
ANISOU  680  CA  LYS B  79     7519   6091  10861      0      0      0
ATOM    681  C   LYS B  79      11.017   1.659  28.684  1.00 65.94           C  
ANISOU  681  C   LYS B  79     7799   6493  10763      0      0      0
ATOM    682  O   LYS B  79      10.444   2.572  28.095  1.00 71.08           O  
ANISOU  682  O   LYS B  79     7881   7088  12039      0      0      0
ATOM    683  CB  LYS B  79      11.497   1.799  31.153  1.00 62.14           C  
ANISOU  683  CB  LYS B  79     7254   5810  10548      0      0      0
ATOM    684  CG  LYS B  79      10.867   1.886  32.552  1.00 64.93           C  
ANISOU  684  CG  LYS B  79     7113   6440  11117      0      0      0
ATOM    685  CD  LYS B  79      11.887   2.261  33.633  1.00 64.84           C  
ANISOU  685  CD  LYS B  79     6939   6743  10954      0      0      0
ATOM    686  CE  LYS B  79      11.324   2.366  35.056  1.00  0.00           C  
ATOM    687  NZ  LYS B  79      12.345   2.728  36.055  1.00  0.00           N1+
ATOM    688  H   LYS B  79      11.050  -0.658  30.849  1.00  0.00           H  
ATOM    689  HA  LYS B  79       9.544   1.706  30.235  1.00  0.00           H  
ATOM    690  HB3 LYS B  79      11.837   2.799  30.878  1.00  0.00           H  
ATOM    691  HB2 LYS B  79      12.394   1.181  31.186  1.00  0.00           H  
ATOM    692  HG3 LYS B  79      10.398   0.940  32.816  1.00  0.00           H  
ATOM    693  HG2 LYS B  79      10.065   2.625  32.542  1.00  0.00           H  
ATOM    694  HD2 LYS B  79      12.677   1.512  33.703  1.00  0.00           H  
ATOM    695  HD3 LYS B  79      12.353   3.223  33.420  1.00  0.00           H  
ATOM    696  HE2 LYS B  79      10.548   3.131  35.085  1.00  0.00           H  
ATOM    697  HE3 LYS B  79      10.899   1.407  35.351  1.00  0.00           H  
ATOM    698  HZ1 LYS B  79      11.919   2.782  36.969  1.00  0.00           H  
ATOM    699  HZ2 LYS B  79      13.072   2.026  36.064  1.00  0.00           H  
ATOM    700  HZ3 LYS B  79      12.746   3.624  35.817  1.00  0.00           H  
ATOM    701  N   LEU B  80      12.017   0.953  28.128  1.00 82.75           N  
ANISOU  701  N   LEU B  80    15401   5689  10352      0      0      0
ATOM    702  CA  LEU B  80      12.569   1.187  26.789  1.00 80.12           C  
ANISOU  702  CA  LEU B  80    14583   5696  10164      0      0      0
ATOM    703  C   LEU B  80      11.621   0.748  25.655  1.00 80.37           C  
ANISOU  703  C   LEU B  80    14541   5446  10549      0      0      0
ATOM    704  O   LEU B  80      11.747   1.258  24.542  1.00 77.47           O  
ANISOU  704  O   LEU B  80    13687   5419  10329      0      0      0
ATOM    705  CB  LEU B  80      13.894   0.403  26.645  1.00 82.53           C  
ANISOU  705  CB  LEU B  80    15132   6021  10206      0      0      0
ATOM    706  CG  LEU B  80      15.080   0.979  27.450  1.00 82.04           C  
ANISOU  706  CG  LEU B  80    14891   6472   9808      0      0      0
ATOM    707  CD1 LEU B  80      16.207  -0.059  27.563  1.00 86.22           C  
ANISOU  707  CD1 LEU B  80    15839   6880  10040      0      0      0
ATOM    708  CD2 LEU B  80      15.618   2.287  26.846  1.00 76.39           C  
ANISOU  708  CD2 LEU B  80    13345   6481   9197      0      0      0
ATOM    709  H   LEU B  80      12.440   0.215  28.676  1.00  0.00           H  
ATOM    710  HA  LEU B  80      12.751   2.255  26.662  1.00  0.00           H  
ATOM    711  HB3 LEU B  80      14.193   0.348  25.596  1.00  0.00           H  
ATOM    712  HB2 LEU B  80      13.717  -0.631  26.949  1.00  0.00           H  
ATOM    713  HG  LEU B  80      14.743   1.205  28.461  1.00  0.00           H  
ATOM    714 HD11 LEU B  80      17.016   0.314  28.188  1.00  0.00           H  
ATOM    715 HD12 LEU B  80      15.851  -0.986  28.014  1.00  0.00           H  
ATOM    716 HD13 LEU B  80      16.623  -0.303  26.586  1.00  0.00           H  
ATOM    717 HD21 LEU B  80      16.465   2.662  27.420  1.00  0.00           H  
ATOM    718 HD22 LEU B  80      15.953   2.142  25.818  1.00  0.00           H  
ATOM    719 HD23 LEU B  80      14.862   3.072  26.842  1.00  0.00           H  
ATOM    720  N   LEU B  81      10.669  -0.161  25.930  1.00 84.34           N  
ANISOU  720  N   LEU B  81    15541   5331  11174      0      0      0
ATOM    721  CA  LEU B  81       9.658  -0.627  24.980  1.00 85.38           C  
ANISOU  721  CA  LEU B  81    15587   5193  11661      0      0      0
ATOM    722  C   LEU B  81       8.511   0.392  24.840  1.00 81.73           C  
ANISOU  722  C   LEU B  81    14476   5139  11439      0      0      0
ATOM    723  O   LEU B  81       7.983   0.555  23.740  1.00 79.99           O  
ANISOU  723  O   LEU B  81    13831   5130  11433      0      0      0
ATOM    724  CB  LEU B  81       9.096  -1.970  25.501  1.00 91.42           C  
ANISOU  724  CB  LEU B  81    17092   5149  12493      0      0      0
ATOM    725  CG  LEU B  81       8.094  -2.662  24.563  1.00 94.01           C  
ANISOU  725  CG  LEU B  81    17479   5073  13169      0      0      0
ATOM    726  CD1 LEU B  81       8.675  -2.903  23.172  1.00  0.00           C  
ATOM    727  CD2 LEU B  81       7.601  -3.975  25.171  1.00  0.00           C  
ATOM    728  H   LEU B  81      10.637  -0.547  26.864  1.00  0.00           H  
ATOM    729  HA  LEU B  81      10.121  -0.784  24.004  1.00  0.00           H  
ATOM    730  HB3 LEU B  81       8.635  -1.837  26.480  1.00  0.00           H  
ATOM    731  HB2 LEU B  81       9.927  -2.659  25.654  1.00  0.00           H  
ATOM    732  HG2 LEU B  81       7.177  -2.083  24.450  1.00  0.00           H  
ATOM    733 HD11 LEU B  81       7.930  -3.393  22.546  1.00  0.00           H  
ATOM    734 HD12 LEU B  81       8.954  -1.949  22.724  1.00  0.00           H  
ATOM    735 HD13 LEU B  81       9.558  -3.538  23.251  1.00  0.00           H  
ATOM    736 HD21 LEU B  81       6.893  -4.448  24.491  1.00  0.00           H  
ATOM    737 HD22 LEU B  81       8.448  -4.642  25.334  1.00  0.00           H  
ATOM    738 HD23 LEU B  81       7.110  -3.774  26.123  1.00  0.00           H  
ATOM    739  N   LEU B  82       8.131   1.069  25.937  1.00 80.93           N  
ANISOU  739  N   LEU B  82    14316   5167  11266      0      0      0
ATOM    740  CA  LEU B  82       6.998   1.996  25.992  1.00 78.27           C  
ANISOU  740  CA  LEU B  82    13437   5170  11131      0      0      0
ATOM    741  C   LEU B  82       7.402   3.463  25.759  1.00 73.09           C  
ANISOU  741  C   LEU B  82    12170   5198  10401      0      0      0
ATOM    742  O   LEU B  82       6.530   4.262  25.422  1.00 71.00           O  
ANISOU  742  O   LEU B  82    11419   5245  10313      0      0      0
ATOM    743  CB  LEU B  82       6.369   1.912  27.402  1.00 80.22           C  
ANISOU  743  CB  LEU B  82    13917   5221  11340      0      0      0
ATOM    744  CG  LEU B  82       5.698   0.560  27.737  1.00 86.29           C  
ANISOU  744  CG  LEU B  82    15389   5264  12135      0      0      0
ATOM    745  CD1 LEU B  82       5.326   0.501  29.226  1.00 87.45           C  
ANISOU  745  CD1 LEU B  82    15627   5378  12222      0      0      0
ATOM    746  CD2 LEU B  82       4.465   0.278  26.863  1.00 89.26           C  
ANISOU  746  CD2 LEU B  82    15776   5276  12864      0      0      0
ATOM    747  H   LEU B  82       8.614   0.880  26.804  1.00  0.00           H  
ATOM    748  HA  LEU B  82       6.255   1.739  25.237  1.00  0.00           H  
ATOM    749  HB3 LEU B  82       5.623   2.699  27.527  1.00  0.00           H  
ATOM    750  HB2 LEU B  82       7.142   2.119  28.145  1.00  0.00           H  
ATOM    751  HG  LEU B  82       6.413  -0.242  27.553  1.00  0.00           H  
ATOM    752 HD11 LEU B  82       4.898  -0.468  29.485  1.00  0.00           H  
ATOM    753 HD12 LEU B  82       6.203   0.648  29.857  1.00  0.00           H  
ATOM    754 HD13 LEU B  82       4.596   1.269  29.484  1.00  0.00           H  
ATOM    755 HD21 LEU B  82       3.986  -0.658  27.154  1.00  0.00           H  
ATOM    756 HD22 LEU B  82       3.724   1.072  26.954  1.00  0.00           H  
ATOM    757 HD23 LEU B  82       4.729   0.183  25.810  1.00  0.00           H  
ATOM    758  N   LYS B  83       8.686   3.830  25.937  1.00 71.53           N  
ANISOU  758  N   LYS B  83    12017   5229   9933      0      0      0
ATOM    759  CA  LYS B  83       9.172   5.209  25.845  1.00 66.81           C  
ANISOU  759  CA  LYS B  83    10903   5228   9253      0      0      0
ATOM    760  C   LYS B  83       9.200   5.680  24.373  1.00 64.17           C  
ANISOU  760  C   LYS B  83    10138   5186   9059      0      0      0
ATOM    761  O   LYS B  83       9.884   5.053  23.562  1.00 64.87           O  
ANISOU  761  O   LYS B  83    10299   5216   9130      0      0      0
ATOM    762  CB  LYS B  83      10.596   5.279  26.444  1.00 66.92           C  
ANISOU  762  CB  LYS B  83    11029   5426   8973      0      0      0
ATOM    763  CG  LYS B  83      11.243   6.674  26.418  1.00 62.80           C  
ANISOU  763  CG  LYS B  83    10017   5477   8369      0      0      0
ATOM    764  CD  LYS B  83      12.674   6.720  26.968  1.00  0.00           C  
ATOM    765  CE  LYS B  83      13.337   8.104  26.950  1.00  0.00           C  
ATOM    766  NZ  LYS B  83      14.709   8.093  27.488  1.00  0.00           N1+
ATOM    767  H   LYS B  83       9.353   3.123  26.211  1.00  0.00           H  
ATOM    768  HA  LYS B  83       8.524   5.822  26.468  1.00  0.00           H  
ATOM    769  HB3 LYS B  83      11.255   4.562  25.951  1.00  0.00           H  
ATOM    770  HB2 LYS B  83      10.544   4.978  27.488  1.00  0.00           H  
ATOM    771  HG2 LYS B  83      11.458   7.004  25.402  1.00  0.00           H  
ATOM    772  HG3 LYS B  83      10.597   7.418  26.884  1.00  0.00           H  
ATOM    773  HD2 LYS B  83      12.676   6.389  28.006  1.00  0.00           H  
ATOM    774  HD3 LYS B  83      13.313   6.064  26.376  1.00  0.00           H  
ATOM    775  HE2 LYS B  83      13.388   8.471  25.925  1.00  0.00           H  
ATOM    776  HE3 LYS B  83      12.751   8.796  27.555  1.00  0.00           H  
ATOM    777  HZ1 LYS B  83      15.093   9.026  27.452  1.00  0.00           H  
ATOM    778  HZ2 LYS B  83      14.693   7.773  28.446  1.00  0.00           H  
ATOM    779  HZ3 LYS B  83      15.283   7.472  26.935  1.00  0.00           H  
ATOM    780  N   PRO B  84       8.510   6.793  24.021  1.00 61.34           N  
ANISOU  780  N   PRO B  84     9360   5141   8806      0      0      0
ATOM    781  CA  PRO B  84       8.583   7.392  22.683  1.00 59.13           C  
ANISOU  781  CA  PRO B  84     8716   5168   8581      0      0      0
ATOM    782  C   PRO B  84       9.882   8.197  22.520  1.00 56.63           C  
ANISOU  782  C   PRO B  84     8213   5224   8081      0      0      0
ATOM    783  O   PRO B  84      10.464   8.675  23.497  1.00 55.85           O  
ANISOU  783  O   PRO B  84     8134   5241   7846      0      0      0
ATOM    784  CB  PRO B  84       7.360   8.319  22.606  1.00 57.63           C  
ANISOU  784  CB  PRO B  84     8218   5176   8504      0      0      0
ATOM    785  CG  PRO B  84       7.127   8.755  24.043  1.00 57.41           C  
ANISOU  785  CG  PRO B  84     8269   5138   8406      0      0      0
ATOM    786  CD  PRO B  84       7.599   7.561  24.878  1.00 60.51           C  
ANISOU  786  CD  PRO B  84     9131   5128   8731      0      0      0
ATOM    787  HA  PRO B  84       8.527   6.624  21.909  1.00  0.00           H  
ATOM    788  HB3 PRO B  84       6.499   7.754  22.247  1.00  0.00           H  
ATOM    789  HB2 PRO B  84       7.498   9.165  21.933  1.00  0.00           H  
ATOM    790  HG3 PRO B  84       6.091   9.032  24.243  1.00  0.00           H  
ATOM    791  HG2 PRO B  84       7.750   9.623  24.267  1.00  0.00           H  
ATOM    792  HD2 PRO B  84       8.091   7.909  25.788  1.00  0.00           H  
ATOM    793  HD3 PRO B  84       6.751   6.935  25.161  1.00  0.00           H  
ATOM    794  N   THR B  85      10.331   8.357  21.276  1.00 55.66           N  
ANISOU  794  N   THR B  85     7905   5292   7950      0      0      0
ATOM    795  CA  THR B  85      11.529   9.128  20.935  1.00 53.99           C  
ANISOU  795  CA  THR B  85     7492   5432   7588      0      0      0
ATOM    796  C   THR B  85      11.228  10.647  20.977  1.00 51.35           C  
ANISOU  796  C   THR B  85     6886   5398   7228      0      0      0
ATOM    797  O   THR B  85      10.079  11.038  20.767  1.00 50.60           O  
ANISOU  797  O   THR B  85     6727   5279   7221      0      0      0
ATOM    798  CB  THR B  85      12.027   8.716  19.521  1.00 54.30           C  
ANISOU  798  CB  THR B  85     7454   5570   7609      0      0      0
ATOM    799  OG1 THR B  85      11.153   9.131  18.488  1.00 53.05           O  
ANISOU  799  OG1 THR B  85     7115   5541   7499      0      0      0
ATOM    800  CG2 THR B  85      12.299   7.211  19.378  1.00 57.08           C  
ANISOU  800  CG2 THR B  85     8098   5572   8016      0      0      0
ATOM    801  H   THR B  85       9.830   7.929  20.511  1.00  0.00           H  
ATOM    802  HA  THR B  85      12.297   8.865  21.663  1.00  0.00           H  
ATOM    803  HB  THR B  85      12.970   9.229  19.332  1.00  0.00           H  
ATOM    804  HG1 THR B  85      11.490   8.814  17.664  1.00  0.00           H  
ATOM    805 HG21 THR B  85      12.746   6.983  18.410  1.00  0.00           H  
ATOM    806 HG22 THR B  85      12.991   6.865  20.147  1.00  0.00           H  
ATOM    807 HG23 THR B  85      11.385   6.622  19.465  1.00  0.00           H  
ATOM    808  N   PRO B  86      12.245  11.519  21.190  1.00 50.30           N  
ANISOU  808  N   PRO B  86     6589   5549   6973      0      0      0
ATOM    809  CA  PRO B  86      12.131  12.989  21.110  1.00 48.23           C  
ANISOU  809  CA  PRO B  86     6120   5523   6683      0      0      0
ATOM    810  C   PRO B  86      11.366  13.535  19.897  1.00 47.60           C  
ANISOU  810  C   PRO B  86     5967   5504   6616      0      0      0
ATOM    811  O   PRO B  86      10.569  14.463  20.018  1.00 46.29           O  
ANISOU  811  O   PRO B  86     5736   5406   6445      0      0      0
ATOM    812  CB  PRO B  86      13.583  13.482  21.049  1.00 48.11           C  
ANISOU  812  CB  PRO B  86     5946   5776   6558      0      0      0
ATOM    813  CG  PRO B  86      14.359  12.443  21.834  1.00 50.18           C  
ANISOU  813  CG  PRO B  86     6329   5966   6771      0      0      0
ATOM    814  CD  PRO B  86      13.611  11.139  21.568  1.00 51.62           C  
ANISOU  814  CD  PRO B  86     6760   5832   7023      0      0      0
ATOM    815  HA  PRO B  86      11.654  13.342  22.025  1.00  0.00           H  
ATOM    816  HB3 PRO B  86      13.702  14.497  21.424  1.00  0.00           H  
ATOM    817  HB2 PRO B  86      13.955  13.491  20.023  1.00  0.00           H  
ATOM    818  HG3 PRO B  86      14.326  12.682  22.898  1.00  0.00           H  
ATOM    819  HG2 PRO B  86      15.403  12.388  21.536  1.00  0.00           H  
ATOM    820  HD2 PRO B  86      14.092  10.605  20.748  1.00  0.00           H  
ATOM    821  HD3 PRO B  86      13.633  10.503  22.454  1.00  0.00           H  
ATOM    822  N   ASN B  87      11.593  12.935  18.726  1.00 48.78           N  
ANISOU  822  N   ASN B  87     6147   5634   6752      0      0      0
ATOM    823  CA  ASN B  87      11.066  13.401  17.445  1.00 49.05           C  
ANISOU  823  CA  ASN B  87     6148   5741   6746      0      0      0
ATOM    824  C   ASN B  87       9.572  13.073  17.274  1.00 49.45           C  
ANISOU  824  C   ASN B  87     6210   5681   6896      0      0      0
ATOM    825  O   ASN B  87       8.875  13.845  16.617  1.00 49.19           O  
ANISOU  825  O   ASN B  87     6118   5782   6791      0      0      0
ATOM    826  CB  ASN B  87      11.858  12.742  16.290  1.00 50.31           C  
ANISOU  826  CB  ASN B  87     6339   5933   6846      0      0      0
ATOM    827  CG  ASN B  87      13.347  13.117  16.297  1.00 50.36           C  
ANISOU  827  CG  ASN B  87     6245   6177   6713      0      0      0
ATOM    828  OD1 ASN B  87      13.696  14.294  16.351  1.00 48.79           O  
ANISOU  828  OD1 ASN B  87     5956   6104   6479      0      0      0
ATOM    829  ND2 ASN B  87      14.233  12.119  16.285  1.00 51.61           N  
ANISOU  829  ND2 ASN B  87     6407   6402   6800      0      0      0
ATOM    830  H   ASN B  87      12.163  12.101  18.716  1.00  0.00           H  
ATOM    831  HA  ASN B  87      11.180  14.485  17.383  1.00  0.00           H  
ATOM    832  HB3 ASN B  87      11.446  13.052  15.329  1.00  0.00           H  
ATOM    833  HB2 ASN B  87      11.752  11.656  16.334  1.00  0.00           H  
ATOM    834 HD22 ASN B  87      15.220  12.329  16.355  1.00  0.00           H  
ATOM    835 HD21 ASN B  87      13.922  11.159  16.253  1.00  0.00           H  
ATOM    836  N   THR B  88       9.063  11.982  17.881  1.00 50.95           N  
ANISOU  836  N   THR B  88     6489   5632   7239      0      0      0
ATOM    837  CA  THR B  88       7.634  11.649  17.889  1.00 52.05           C  
ANISOU  837  CA  THR B  88     6575   5696   7505      0      0      0
ATOM    838  C   THR B  88       6.883  12.421  18.992  1.00 50.72           C  
ANISOU  838  C   THR B  88     6313   5608   7352      0      0      0
ATOM    839  O   THR B  88       5.716  12.751  18.791  1.00 50.98           O  
ANISOU  839  O   THR B  88     6204   5772   7395      0      0      0
ATOM    840  CB  THR B  88       7.425  10.121  18.066  1.00 54.76           C  
ANISOU  840  CB  THR B  88     7061   5713   8034      0      0      0
ATOM    841  OG1 THR B  88       7.926   9.630  19.294  1.00 55.79           O  
ANISOU  841  OG1 THR B  88     7328   5631   8238      0      0      0
ATOM    842  CG2 THR B  88       8.009   9.295  16.911  1.00 55.95           C  
ANISOU  842  CG2 THR B  88     7367   5736   8154      0      0      0
ATOM    843  H   THR B  88       9.680  11.383  18.414  1.00  0.00           H  
ATOM    844  HA  THR B  88       7.197  11.931  16.929  1.00  0.00           H  
ATOM    845  HB  THR B  88       6.351   9.929  18.082  1.00  0.00           H  
ATOM    846  HG1 THR B  88       7.501  10.089  20.002  1.00  0.00           H  
ATOM    847 HG21 THR B  88       7.804   8.232  17.045  1.00  0.00           H  
ATOM    848 HG22 THR B  88       7.574   9.596  15.958  1.00  0.00           H  
ATOM    849 HG23 THR B  88       9.088   9.416  16.830  1.00  0.00           H  
ATOM    850  N   VAL B  89       7.550  12.755  20.107  1.00 49.76           N  
ANISOU  850  N   VAL B  89     6261   5439   7207      0      0      0
ATOM    851  CA  VAL B  89       7.050  13.673  21.133  1.00 48.53           C  
ANISOU  851  CA  VAL B  89     6025   5379   7035      0      0      0
ATOM    852  C   VAL B  89       6.873  15.075  20.518  1.00 46.84           C  
ANISOU  852  C   VAL B  89     5690   5420   6686      0      0      0
ATOM    853  O   VAL B  89       5.777  15.634  20.556  1.00 46.40           O  
ANISOU  853  O   VAL B  89     5541   5466   6624      0      0      0
ATOM    854  CB  VAL B  89       8.028  13.656  22.343  1.00 48.41           C  
ANISOU  854  CB  VAL B  89     6121   5296   6978      0      0      0
ATOM    855  CG1 VAL B  89       7.805  14.790  23.362  1.00 46.81           C  
ANISOU  855  CG1 VAL B  89     5826   5229   6729      0      0      0
ATOM    856  CG2 VAL B  89       7.985  12.299  23.070  1.00 50.50           C  
ANISOU  856  CG2 VAL B  89     6603   5252   7333      0      0      0
ATOM    857  H   VAL B  89       8.502  12.418  20.209  1.00  0.00           H  
ATOM    858  HA  VAL B  89       6.066  13.334  21.464  1.00  0.00           H  
ATOM    859  HB  VAL B  89       9.042  13.783  21.966  1.00  0.00           H  
ATOM    860 HG11 VAL B  89       8.482  14.684  24.210  1.00  0.00           H  
ATOM    861 HG12 VAL B  89       8.002  15.774  22.936  1.00  0.00           H  
ATOM    862 HG13 VAL B  89       6.784  14.787  23.747  1.00  0.00           H  
ATOM    863 HG21 VAL B  89       8.740  12.249  23.855  1.00  0.00           H  
ATOM    864 HG22 VAL B  89       7.014  12.131  23.536  1.00  0.00           H  
ATOM    865 HG23 VAL B  89       8.171  11.465  22.396  1.00  0.00           H  
ATOM    866  N   HIS B  90       7.932  15.582  19.872  1.00 46.09           N  
ANISOU  866  N   HIS B  90     5623   5417   6472      0      0      0
ATOM    867  CA  HIS B  90       7.981  16.847  19.138  1.00 45.40           C  
ANISOU  867  CA  HIS B  90     5523   5497   6229      0      0      0
ATOM    868  C   HIS B  90       6.860  16.946  18.089  1.00 46.25           C  
ANISOU  868  C   HIS B  90     5608   5676   6286      0      0      0
ATOM    869  O   HIS B  90       6.133  17.937  18.052  1.00 45.91           O  
ANISOU  869  O   HIS B  90     5565   5743   6135      0      0      0
ATOM    870  CB  HIS B  90       9.384  16.988  18.514  1.00 45.34           C  
ANISOU  870  CB  HIS B  90     5564   5552   6110      0      0      0
ATOM    871  CG  HIS B  90       9.689  18.295  17.830  1.00  0.00           C  
ATOM    872  ND1 HIS B  90       9.138  18.681  16.601  1.00  0.00           N  
ATOM    873  CD2 HIS B  90      10.525  19.295  18.271  1.00  0.00           C  
ATOM    874  CE1 HIS B  90       9.572  19.920  16.402  1.00  0.00           C  
ATOM    875  NE2 HIS B  90      10.432  20.312  17.340  1.00  0.00           N  
ATOM    876  H   HIS B  90       8.806  15.066  19.938  1.00  0.00           H  
ATOM    877  HA  HIS B  90       7.837  17.650  19.863  1.00  0.00           H  
ATOM    878  HB3 HIS B  90       9.573  16.176  17.816  1.00  0.00           H  
ATOM    879  HB2 HIS B  90      10.125  16.884  19.307  1.00  0.00           H  
ATOM    880  HD2 HIS B  90      11.119  19.381  19.172  1.00  0.00           H  
ATOM    881  HE1 HIS B  90       9.276  20.533  15.559  1.00  0.00           H  
ATOM    882  HE2 HIS B  90      10.800  21.250  17.484  1.00  0.00           H  
ATOM    883  N   TYR B  91       6.660  15.883  17.293  1.00 47.70           N  
ANISOU  883  N   TYR B  91     5781   5808   6533      0      0      0
ATOM    884  CA  TYR B  91       5.549  15.709  16.353  1.00 49.16           C  
ANISOU  884  CA  TYR B  91     5902   6105   6672      0      0      0
ATOM    885  C   TYR B  91       4.172  15.939  17.005  1.00 49.70           C  
ANISOU  885  C   TYR B  91     5806   6250   6827      0      0      0
ATOM    886  O   TYR B  91       3.419  16.789  16.537  1.00 50.34           O  
ANISOU  886  O   TYR B  91     5838   6526   6761      0      0      0
ATOM    887  CB  TYR B  91       5.654  14.327  15.669  1.00 50.93           C  
ANISOU  887  CB  TYR B  91     6116   6233   7001      0      0      0
ATOM    888  CG  TYR B  91       4.416  13.851  14.925  1.00 52.81           C  
ANISOU  888  CG  TYR B  91     6255   6632   7178      0      0      0
ATOM    889  CD1 TYR B  91       4.017  14.480  13.728  1.00 53.52           C  
ANISOU  889  CD1 TYR B  91     6443   6838   7056      0      0      0
ATOM    890  CD2 TYR B  91       3.627  12.810  15.460  1.00 54.34           C  
ANISOU  890  CD2 TYR B  91     6237   6898   7511      0      0      0
ATOM    891  CE1 TYR B  91       2.823  14.096  13.089  1.00 56.06           C  
ANISOU  891  CE1 TYR B  91     6673   7348   7279      0      0      0
ATOM    892  CE2 TYR B  91       2.434  12.425  14.821  1.00 56.49           C  
ANISOU  892  CE2 TYR B  91     6360   7387   7717      0      0      0
ATOM    893  CZ  TYR B  91       2.028  13.071  13.638  1.00 57.11           C  
ANISOU  893  CZ  TYR B  91     6558   7582   7560      0      0      0
ATOM    894  OH  TYR B  91       0.867  12.698  13.030  1.00 61.17           O  
ANISOU  894  OH  TYR B  91     6927   8345   7970      0      0      0
ATOM    895  H   TYR B  91       7.321  15.120  17.374  1.00  0.00           H  
ATOM    896  HA  TYR B  91       5.658  16.465  15.575  1.00  0.00           H  
ATOM    897  HB3 TYR B  91       5.886  13.580  16.419  1.00  0.00           H  
ATOM    898  HB2 TYR B  91       6.498  14.322  14.978  1.00  0.00           H  
ATOM    899  HD1 TYR B  91       4.612  15.276  13.307  1.00  0.00           H  
ATOM    900  HD2 TYR B  91       3.924  12.314  16.372  1.00  0.00           H  
ATOM    901  HE1 TYR B  91       2.526  14.606  12.183  1.00  0.00           H  
ATOM    902  HE2 TYR B  91       1.826  11.637  15.242  1.00  0.00           H  
ATOM    903  HH  TYR B  91       0.669  13.219  12.263  1.00  0.00           H  
ATOM    904  N   ILE B  92       3.870  15.225  18.099  1.00 49.69           N  
ANISOU  904  N   ILE B  92     5743   6099   7038      0      0      0
ATOM    905  CA  ILE B  92       2.609  15.292  18.844  1.00 50.55           C  
ANISOU  905  CA  ILE B  92     5670   6282   7256      0      0      0
ATOM    906  C   ILE B  92       2.326  16.706  19.396  1.00 49.07           C  
ANISOU  906  C   ILE B  92     5462   6270   6913      0      0      0
ATOM    907  O   ILE B  92       1.168  17.114  19.399  1.00 49.87           O  
ANISOU  907  O   ILE B  92     5399   6585   6966      0      0      0
ATOM    908  CB  ILE B  92       2.605  14.186  19.944  1.00 51.35           C  
ANISOU  908  CB  ILE B  92     5805   6131   7576      0      0      0
ATOM    909  CG1 ILE B  92       2.521  12.778  19.304  1.00 53.45           C  
ANISOU  909  CG1 ILE B  92     6127   6179   8001      0      0      0
ATOM    910  CG2 ILE B  92       1.479  14.348  20.991  1.00 52.28           C  
ANISOU  910  CG2 ILE B  92     5727   6344   7793      0      0      0
ATOM    911  CD1 ILE B  92       2.955  11.637  20.238  1.00 54.65           C  
ANISOU  911  CD1 ILE B  92     6509   5980   8277      0      0      0
ATOM    912  H   ILE B  92       4.579  14.600  18.459  1.00  0.00           H  
ATOM    913  HA  ILE B  92       1.805  15.070  18.140  1.00  0.00           H  
ATOM    914  HB  ILE B  92       3.552  14.255  20.481  1.00  0.00           H  
ATOM    915 HG13 ILE B  92       3.148  12.729  18.415  1.00  0.00           H  
ATOM    916 HG12 ILE B  92       1.507  12.594  18.949  1.00  0.00           H  
ATOM    917 HG21 ILE B  92       1.463  13.524  21.702  1.00  0.00           H  
ATOM    918 HG22 ILE B  92       1.608  15.251  21.585  1.00  0.00           H  
ATOM    919 HG23 ILE B  92       0.499  14.393  20.515  1.00  0.00           H  
ATOM    920 HD11 ILE B  92       2.978  10.689  19.700  1.00  0.00           H  
ATOM    921 HD12 ILE B  92       3.954  11.810  20.641  1.00  0.00           H  
ATOM    922 HD13 ILE B  92       2.273  11.515  21.078  1.00  0.00           H  
ATOM    923  N   LEU B  93       3.350  17.483  19.752  1.00 47.22           N  
ANISOU  923  N   LEU B  93     5386   5961   6595      0      0      0
ATOM    924  CA  LEU B  93       3.200  18.832  20.296  1.00 46.24           C  
ANISOU  924  CA  LEU B  93     5293   5943   6332      0      0      0
ATOM    925  C   LEU B  93       3.216  19.941  19.217  1.00 46.60           C  
ANISOU  925  C   LEU B  93     5445   6122   6139      0      0      0
ATOM    926  O   LEU B  93       2.747  21.052  19.481  1.00 46.80           O  
ANISOU  926  O   LEU B  93     5505   6242   6035      0      0      0
ATOM    927  CB  LEU B  93       4.383  19.044  21.247  1.00 44.64           C  
ANISOU  927  CB  LEU B  93     5208   5629   6126      0      0      0
ATOM    928  CG  LEU B  93       4.330  18.158  22.507  1.00 44.87           C  
ANISOU  928  CG  LEU B  93     5197   5563   6290      0      0      0
ATOM    929  CD1 LEU B  93       5.741  17.866  23.026  1.00 43.37           C  
ANISOU  929  CD1 LEU B  93     5113   5286   6081      0      0      0
ATOM    930  CD2 LEU B  93       3.466  18.817  23.591  1.00 45.41           C  
ANISOU  930  CD2 LEU B  93     5177   5745   6331      0      0      0
ATOM    931  H   LEU B  93       4.279  17.078  19.729  1.00  0.00           H  
ATOM    932  HA  LEU B  93       2.266  18.926  20.852  1.00  0.00           H  
ATOM    933  HB3 LEU B  93       4.425  20.085  21.560  1.00  0.00           H  
ATOM    934  HB2 LEU B  93       5.305  18.851  20.697  1.00  0.00           H  
ATOM    935  HG  LEU B  93       3.889  17.192  22.261  1.00  0.00           H  
ATOM    936 HD11 LEU B  93       5.717  17.158  23.853  1.00  0.00           H  
ATOM    937 HD12 LEU B  93       6.376  17.441  22.252  1.00  0.00           H  
ATOM    938 HD13 LEU B  93       6.236  18.774  23.361  1.00  0.00           H  
ATOM    939 HD21 LEU B  93       3.388  18.194  24.481  1.00  0.00           H  
ATOM    940 HD22 LEU B  93       3.883  19.779  23.879  1.00  0.00           H  
ATOM    941 HD23 LEU B  93       2.459  19.013  23.231  1.00  0.00           H  
ATOM    942  N   THR B  94       3.731  19.656  18.013  1.00 47.33           N  
ANISOU  942  N   THR B  94     5631   6206   6145      0      0      0
ATOM    943  CA  THR B  94       3.752  20.555  16.845  1.00 48.09           C  
ANISOU  943  CA  THR B  94     5919   6393   5960      0      0      0
ATOM    944  C   THR B  94       2.612  20.248  15.850  1.00 50.55           C  
ANISOU  944  C   THR B  94     6129   6901   6177      0      0      0
ATOM    945  O   THR B  94       2.475  20.938  14.842  1.00 51.98           O  
ANISOU  945  O   THR B  94     6506   7167   6075      0      0      0
ATOM    946  CB  THR B  94       5.117  20.463  16.095  1.00 47.57           C  
ANISOU  946  CB  THR B  94     6078   6213   5782      0      0      0
ATOM    947  OG1 THR B  94       5.480  19.146  15.695  1.00 47.64           O  
ANISOU  947  OG1 THR B  94     5997   6186   5920      0      0      0
ATOM    948  CG2 THR B  94       6.282  21.083  16.871  1.00 46.04           C  
ANISOU  948  CG2 THR B  94     5951   5900   5643      0      0      0
ATOM    949  H   THR B  94       4.137  18.737  17.882  1.00  0.00           H  
ATOM    950  HA  THR B  94       3.605  21.589  17.163  1.00  0.00           H  
ATOM    951  HB  THR B  94       5.029  21.043  15.174  1.00  0.00           H  
ATOM    952  HG1 THR B  94       5.803  18.702  16.482  1.00  0.00           H  
ATOM    953 HG21 THR B  94       7.155  21.183  16.230  1.00  0.00           H  
ATOM    954 HG22 THR B  94       6.033  22.085  17.221  1.00  0.00           H  
ATOM    955 HG23 THR B  94       6.567  20.481  17.731  1.00  0.00           H  
ATOM    956  N   HIS B  95       1.777  19.243  16.127  1.00 51.51           N  
ANISOU  956  N   HIS B  95     5956   7095   6521      0      0      0
ATOM    957  CA  HIS B  95       0.602  18.850  15.345  1.00 54.28           C  
ANISOU  957  CA  HIS B  95     6105   7696   6823      0      0      0
ATOM    958  C   HIS B  95      -0.598  18.742  16.292  1.00 55.25           C  
ANISOU  958  C   HIS B  95     5904   7979   7110      0      0      0
ATOM    959  O   HIS B  95      -0.431  18.791  17.510  1.00 53.71           O  
ANISOU  959  O   HIS B  95     5695   7673   7039      0      0      0
ATOM    960  CB  HIS B  95       0.852  17.543  14.555  1.00 55.66           C  
ANISOU  960  CB  HIS B  95     6194   7820   7134      0      0      0
ATOM    961  CG  HIS B  95       1.890  17.632  13.460  1.00 55.63           C  
ANISOU  961  CG  HIS B  95     6470   7736   6929      0      0      0
ATOM    962  ND1 HIS B  95       3.245  17.766  13.708  1.00 53.78           N  
ANISOU  962  ND1 HIS B  95     6430   7270   6732      0      0      0
ATOM    963  CD2 HIS B  95       1.770  17.619  12.088  1.00 57.46           C  
ANISOU  963  CD2 HIS B  95     6814   8119   6899      0      0      0
ATOM    964  CE1 HIS B  95       3.861  17.853  12.528  1.00 54.67           C  
ANISOU  964  CE1 HIS B  95     6744   7391   6636      0      0      0
ATOM    965  NE2 HIS B  95       3.029  17.761  11.498  1.00 57.13           N  
ANISOU  965  NE2 HIS B  95     7039   7916   6752      0      0      0
ATOM    966  H   HIS B  95       1.892  18.767  17.011  1.00  0.00           H  
ATOM    967  HA  HIS B  95       0.359  19.638  14.630  1.00  0.00           H  
ATOM    968  HB3 HIS B  95      -0.075  17.227  14.076  1.00  0.00           H  
ATOM    969  HB2 HIS B  95       1.119  16.731  15.231  1.00  0.00           H  
ATOM    970  HD1 HIS B  95       3.680  17.809  14.620  1.00  0.00           H  
ATOM    971  HD2 HIS B  95       0.881  17.531  11.482  1.00  0.00           H  
ATOM    972  HE1 HIS B  95       4.929  17.975  12.422  1.00  0.00           H  
ATOM    973  N   PHE B  96      -1.814  18.612  15.735  1.00 58.17           N  
ANISOU  973  N   PHE B  96     5995   8640   7466      0      0      0
ATOM    974  CA  PHE B  96      -3.077  18.388  16.455  1.00 59.97           C  
ANISOU  974  CA  PHE B  96     5832   9099   7855      0      0      0
ATOM    975  C   PHE B  96      -3.569  19.671  17.150  1.00 59.11           C  
ANISOU  975  C   PHE B  96     5765   9120   7575      0      0      0
ATOM    976  O   PHE B  96      -3.979  19.625  18.309  1.00 58.91           O  
ANISOU  976  O   PHE B  96     5559   9100   7723      0      0      0
ATOM    977  CB  PHE B  96      -3.021  17.150  17.393  1.00 59.96           C  
ANISOU  977  CB  PHE B  96     5671   8871   8241      0      0      0
ATOM    978  CG  PHE B  96      -2.504  15.874  16.750  1.00 60.76           C  
ANISOU  978  CG  PHE B  96     5833   8745   8507      0      0      0
ATOM    979  CD1 PHE B  96      -1.222  15.385  17.080  1.00 58.42           C  
ANISOU  979  CD1 PHE B  96     5850   8076   8273      0      0      0
ATOM    980  CD2 PHE B  96      -3.295  15.181  15.810  1.00 64.96           C  
ANISOU  980  CD2 PHE B  96     6098   9458   9124      0      0      0
ATOM    981  CE1 PHE B  96      -0.726  14.220  16.463  1.00 59.47           C  
ANISOU  981  CE1 PHE B  96     6066   7993   8538      0      0      0
ATOM    982  CE2 PHE B  96      -2.801  14.013  15.197  1.00 66.01           C  
ANISOU  982  CE2 PHE B  96     6316   9357   9410      0      0      0
ATOM    983  CZ  PHE B  96      -1.516  13.534  15.521  1.00 63.29           C  
ANISOU  983  CZ  PHE B  96     6322   8612   9113      0      0      0
ATOM    984  H   PHE B  96      -1.864  18.589  14.727  1.00  0.00           H  
ATOM    985  HA  PHE B  96      -3.815  18.171  15.683  1.00  0.00           H  
ATOM    986  HB3 PHE B  96      -4.023  16.940  17.769  1.00  0.00           H  
ATOM    987  HB2 PHE B  96      -2.426  17.364  18.282  1.00  0.00           H  
ATOM    988  HD1 PHE B  96      -0.608  15.909  17.797  1.00  0.00           H  
ATOM    989  HD2 PHE B  96      -4.278  15.546  15.553  1.00  0.00           H  
ATOM    990  HE1 PHE B  96       0.259  13.854  16.711  1.00  0.00           H  
ATOM    991  HE2 PHE B  96      -3.406  13.486  14.474  1.00  0.00           H  
ATOM    992  HZ  PHE B  96      -1.136  12.641  15.046  1.00  0.00           H  
ATOM    993  N   LYS B  97      -3.480  20.822  16.458  1.00 59.08           N  
ANISOU  993  N   LYS B  97     6041   9198   7210      0      0      0
ATOM    994  CA  LYS B  97      -3.730  22.176  16.972  1.00 58.70           C  
ANISOU  994  CA  LYS B  97     6134   9226   6943      0      0      0
ATOM    995  C   LYS B  97      -5.112  22.375  17.624  1.00 60.77           C  
ANISOU  995  C   LYS B  97     5968   9850   7272      0      0      0
ATOM    996  O   LYS B  97      -5.212  23.099  18.613  1.00 60.05           O  
ANISOU  996  O   LYS B  97     5897   9757   7160      0      0      0
ATOM    997  CB  LYS B  97      -3.502  23.188  15.829  1.00 59.99           C  
ANISOU  997  CB  LYS B  97     6699   9425   6668      0      0      0
ATOM    998  CG  LYS B  97      -3.392  24.651  16.296  1.00 59.67           C  
ANISOU  998  CG  LYS B  97     7019   9260   6394      0      0      0
ATOM    999  CD  LYS B  97      -3.038  25.606  15.151  1.00 62.13           C  
ANISOU  999  CD  LYS B  97     7817   9549   6241      0      0      0
ATOM   1000  CE  LYS B  97      -2.913  27.084  15.547  1.00  0.00           C  
ATOM   1001  NZ  LYS B  97      -2.572  27.958  14.411  1.00  0.00           N1+
ATOM   1002  H   LYS B  97      -3.132  20.764  15.512  1.00  0.00           H  
ATOM   1003  HA  LYS B  97      -2.978  22.352  17.742  1.00  0.00           H  
ATOM   1004  HB3 LYS B  97      -4.298  23.099  15.088  1.00  0.00           H  
ATOM   1005  HB2 LYS B  97      -2.584  22.930  15.303  1.00  0.00           H  
ATOM   1006  HG3 LYS B  97      -2.632  24.731  17.073  1.00  0.00           H  
ATOM   1007  HG2 LYS B  97      -4.330  24.976  16.747  1.00  0.00           H  
ATOM   1008  HD2 LYS B  97      -2.079  25.346  14.704  1.00  0.00           H  
ATOM   1009  HD3 LYS B  97      -3.795  25.579  14.367  1.00  0.00           H  
ATOM   1010  HE2 LYS B  97      -3.860  27.432  15.958  1.00  0.00           H  
ATOM   1011  HE3 LYS B  97      -2.129  27.195  16.296  1.00  0.00           H  
ATOM   1012  HZ1 LYS B  97      -2.503  28.914  14.729  1.00  0.00           H  
ATOM   1013  HZ2 LYS B  97      -1.687  27.670  14.018  1.00  0.00           H  
ATOM   1014  HZ3 LYS B  97      -3.292  27.890  13.705  1.00  0.00           H  
ATOM   1015  N   GLY B  98      -6.157  21.708  17.103  1.00 63.99           N  
ANISOU 1015  N   GLY B  98     5964  10593   7758      0      0      0
ATOM   1016  CA  GLY B  98      -7.519  21.751  17.632  1.00 66.54           C  
ANISOU 1016  CA  GLY B  98     5778  11324   8180      0      0      0
ATOM   1017  C   GLY B  98      -7.706  20.952  18.929  1.00 65.30           C  
ANISOU 1017  C   GLY B  98     5398  11018   8393      0      0      0
ATOM   1018  O   GLY B  98      -8.527  21.339  19.758  1.00 65.80           O  
ANISOU 1018  O   GLY B  98     5276  11265   8461      0      0      0
ATOM   1019  H   GLY B  98      -5.993  21.127  16.294  1.00  0.00           H  
ATOM   1020  HA3 GLY B  98      -8.195  21.348  16.878  1.00  0.00           H  
ATOM   1021  HA2 GLY B  98      -7.818  22.788  17.796  1.00  0.00           H  
ATOM   1022  N   VAL B  99      -6.918  19.880  19.128  1.00 63.75           N  
ANISOU 1022  N   VAL B  99     5262  10481   8477      0      0      0
ATOM   1023  CA  VAL B  99      -6.883  19.073  20.352  1.00 62.86           C  
ANISOU 1023  CA  VAL B  99     5055  10150   8680      0      0      0
ATOM   1024  C   VAL B  99      -6.118  19.835  21.449  1.00 59.35           C  
ANISOU 1024  C   VAL B  99     4929   9486   8134      0      0      0
ATOM   1025  O   VAL B  99      -6.545  19.821  22.603  1.00 59.71           O  
ANISOU 1025  O   VAL B  99     4826   9590   8273      0      0      0
ATOM   1026  CB  VAL B  99      -6.190  17.706  20.072  1.00 62.50           C  
ANISOU 1026  CB  VAL B  99     5117   9732   8898      0      0      0
ATOM   1027  CG1 VAL B  99      -6.156  16.786  21.310  1.00 62.34           C  
ANISOU 1027  CG1 VAL B  99     5114   9433   9139      0      0      0
ATOM   1028  CG2 VAL B  99      -6.844  16.955  18.897  1.00 66.17           C  
ANISOU 1028  CG2 VAL B  99     5243  10407   9490      0      0      0
ATOM   1029  H   VAL B  99      -6.246  19.645  18.411  1.00  0.00           H  
ATOM   1030  HA  VAL B  99      -7.905  18.893  20.692  1.00  0.00           H  
ATOM   1031  HB  VAL B  99      -5.153  17.890  19.794  1.00  0.00           H  
ATOM   1032 HG11 VAL B  99      -5.704  15.823  21.069  1.00  0.00           H  
ATOM   1033 HG12 VAL B  99      -5.568  17.211  22.124  1.00  0.00           H  
ATOM   1034 HG13 VAL B  99      -7.160  16.595  21.688  1.00  0.00           H  
ATOM   1035 HG21 VAL B  99      -6.362  15.991  18.731  1.00  0.00           H  
ATOM   1036 HG22 VAL B  99      -7.901  16.768  19.087  1.00  0.00           H  
ATOM   1037 HG23 VAL B  99      -6.765  17.511  17.963  1.00  0.00           H  
ATOM   1038  N   TRP B 100      -5.035  20.536  21.087  1.00 56.30           N  
ANISOU 1038  N   TRP B 100     4968   8871   7553      0      0      0
ATOM   1039  CA  TRP B 100      -4.252  21.343  22.019  1.00 53.24           C  
ANISOU 1039  CA  TRP B 100     4878   8277   7074      0      0      0
ATOM   1040  C   TRP B 100      -5.001  22.599  22.476  1.00 54.09           C  
ANISOU 1040  C   TRP B 100     4936   8636   6981      0      0      0
ATOM   1041  O   TRP B 100      -4.898  22.972  23.642  1.00 52.53           O  
ANISOU 1041  O   TRP B 100     4809   8357   6793      0      0      0
ATOM   1042  CB  TRP B 100      -2.913  21.739  21.384  1.00 50.57           C  
ANISOU 1042  CB  TRP B 100     4961   7662   6593      0      0      0
ATOM   1043  CG  TRP B 100      -1.935  20.611  21.319  1.00 48.94           C  
ANISOU 1043  CG  TRP B 100     4843   7176   6576      0      0      0
ATOM   1044  CD1 TRP B 100      -1.411  20.077  20.196  1.00 48.78           C  
ANISOU 1044  CD1 TRP B 100     4923   7073   6537      0      0      0
ATOM   1045  CD2 TRP B 100      -1.386  19.835  22.425  1.00 47.71           C  
ANISOU 1045  CD2 TRP B 100     4713   6792   6623      0      0      0
ATOM   1046  NE1 TRP B 100      -0.585  19.026  20.529  1.00 47.91           N  
ANISOU 1046  NE1 TRP B 100     4887   6698   6617      0      0      0
ATOM   1047  CE2 TRP B 100      -0.544  18.818  21.888  1.00 47.38           C  
ANISOU 1047  CE2 TRP B 100     4796   6530   6677      0      0      0
ATOM   1048  CE3 TRP B 100      -1.526  19.876  23.830  1.00 47.66           C  
ANISOU 1048  CE3 TRP B 100     4667   6751   6692      0      0      0
ATOM   1049  CZ2 TRP B 100       0.113  17.882  22.701  1.00 46.91           C  
ANISOU 1049  CZ2 TRP B 100     4845   6206   6773      0      0      0
ATOM   1050  CZ3 TRP B 100      -0.854  18.954  24.657  1.00 47.15           C  
ANISOU 1050  CZ3 TRP B 100     4723   6424   6769      0      0      0
ATOM   1051  CH2 TRP B 100      -0.039  17.954  24.097  1.00 46.86           C  
ANISOU 1051  CH2 TRP B 100     4832   6160   6813      0      0      0
ATOM   1052  H   TRP B 100      -4.704  20.437  20.134  1.00  0.00           H  
ATOM   1053  HA  TRP B 100      -4.057  20.742  22.906  1.00  0.00           H  
ATOM   1054  HB3 TRP B 100      -2.439  22.524  21.976  1.00  0.00           H  
ATOM   1055  HB2 TRP B 100      -3.069  22.157  20.389  1.00  0.00           H  
ATOM   1056  HD1 TRP B 100      -1.630  20.416  19.196  1.00  0.00           H  
ATOM   1057  HE1 TRP B 100      -0.108  18.444  19.828  1.00  0.00           H  
ATOM   1058  HE3 TRP B 100      -2.153  20.633  24.277  1.00  0.00           H  
ATOM   1059  HZ2 TRP B 100       0.744  17.131  22.256  1.00  0.00           H  
ATOM   1060  HZ3 TRP B 100      -0.960  19.025  25.728  1.00  0.00           H  
ATOM   1061  HH2 TRP B 100       0.476  17.251  24.736  1.00  0.00           H  
ATOM   1062  N   ASN B 101      -5.818  23.208  21.605  1.00 56.75           N  
ANISOU 1062  N   ASN B 101     5165   9287   7112      0      0      0
ATOM   1063  CA  ASN B 101      -6.660  24.360  21.934  1.00 58.47           C  
ANISOU 1063  CA  ASN B 101     5329   9779   7109      0      0      0
ATOM   1064  C   ASN B 101      -7.690  24.014  23.029  1.00 60.11           C  
ANISOU 1064  C   ASN B 101     5083  10244   7512      0      0      0
ATOM   1065  O   ASN B 101      -7.960  24.854  23.884  1.00 59.75           O  
ANISOU 1065  O   ASN B 101     5064  10264   7374      0      0      0
ATOM   1066  CB  ASN B 101      -7.361  24.844  20.643  1.00 61.78           C  
ANISOU 1066  CB  ASN B 101     5725  10519   7230      0      0      0
ATOM   1067  CG  ASN B 101      -8.020  26.219  20.794  1.00 63.86           C  
ANISOU 1067  CG  ASN B 101     6112  10976   7176      0      0      0
ATOM   1068  OD1 ASN B 101      -7.347  27.206  21.083  1.00 62.51           O  
ANISOU 1068  OD1 ASN B 101     6340  10522   6887      0      0      0
ATOM   1069  ND2 ASN B 101      -9.342  26.285  20.628  1.00 68.65           N  
ANISOU 1069  ND2 ASN B 101     6369  12077   7637      0      0      0
ATOM   1070  H   ASN B 101      -5.891  22.834  20.668  1.00  0.00           H  
ATOM   1071  HA  ASN B 101      -6.003  25.148  22.309  1.00  0.00           H  
ATOM   1072  HB3 ASN B 101      -8.089  24.107  20.300  1.00  0.00           H  
ATOM   1073  HB2 ASN B 101      -6.628  24.940  19.842  1.00  0.00           H  
ATOM   1074 HD22 ASN B 101      -9.812  27.173  20.729  1.00  0.00           H  
ATOM   1075 HD21 ASN B 101      -9.868  25.454  20.399  1.00  0.00           H  
ATOM   1076  N   ILE B 102      -8.213  22.776  23.046  1.00 62.07           N  
ANISOU 1076  N   ILE B 102     4933  10619   8032      0      0      0
ATOM   1077  CA  ILE B 102      -9.104  22.257  24.088  1.00 64.17           C  
ANISOU 1077  CA  ILE B 102     4791  11066   8526      0      0      0
ATOM   1078  C   ILE B 102      -8.319  22.030  25.400  1.00 61.31           C  
ANISOU 1078  C   ILE B 102     4695  10317   8282      0      0      0
ATOM   1079  O   ILE B 102      -8.792  22.438  26.459  1.00 61.67           O  
ANISOU 1079  O   ILE B 102     4671  10468   8294      0      0      0
ATOM   1080  CB  ILE B 102      -9.788  20.953  23.575  1.00 67.66           C  
ANISOU 1080  CB  ILE B 102     4791  11661   9255      0      0      0
ATOM   1081  CG1 ILE B 102     -10.720  21.251  22.374  1.00 71.41           C  
ANISOU 1081  CG1 ILE B 102     4911  12633   9588      0      0      0
ATOM   1082  CG2 ILE B 102     -10.570  20.200  24.676  1.00 70.10           C  
ANISOU 1082  CG2 ILE B 102     4753  12064   9819      0      0      0
ATOM   1083  CD1 ILE B 102     -11.093  20.013  21.544  1.00 73.72           C  
ANISOU 1083  CD1 ILE B 102     4899  12995  10118      0      0      0
ATOM   1084  H   ILE B 102      -7.939  22.134  22.315  1.00  0.00           H  
ATOM   1085  HA  ILE B 102      -9.879  23.000  24.288  1.00  0.00           H  
ATOM   1086  HB  ILE B 102      -9.006  20.280  23.225  1.00  0.00           H  
ATOM   1087 HG13 ILE B 102     -10.248  21.960  21.695  1.00  0.00           H  
ATOM   1088 HG12 ILE B 102     -11.627  21.746  22.723  1.00  0.00           H  
ATOM   1089 HG21 ILE B 102     -11.090  19.329  24.281  1.00  0.00           H  
ATOM   1090 HG22 ILE B 102      -9.910  19.825  25.457  1.00  0.00           H  
ATOM   1091 HG23 ILE B 102     -11.313  20.845  25.145  1.00  0.00           H  
ATOM   1092 HD11 ILE B 102     -11.674  20.301  20.668  1.00  0.00           H  
ATOM   1093 HD12 ILE B 102     -10.203  19.493  21.190  1.00  0.00           H  
ATOM   1094 HD13 ILE B 102     -11.693  19.305  22.112  1.00  0.00           H  
ATOM   1095  N   VAL B 103      -7.121  21.421  25.327  1.00 58.94           N  
ANISOU 1095  N   VAL B 103     4705   9600   8091      0      0      0
ATOM   1096  CA  VAL B 103      -6.237  21.115  26.461  1.00 56.57           C  
ANISOU 1096  CA  VAL B 103     4685   8943   7866      0      0      0
ATOM   1097  C   VAL B 103      -5.713  22.375  27.182  1.00 54.18           C  
ANISOU 1097  C   VAL B 103     4623   8617   7345      0      0      0
ATOM   1098  O   VAL B 103      -5.617  22.360  28.408  1.00 54.02           O  
ANISOU 1098  O   VAL B 103     4605   8579   7343      0      0      0
ATOM   1099  CB  VAL B 103      -5.081  20.204  25.957  1.00 54.68           C  
ANISOU 1099  CB  VAL B 103     4753   8306   7718      0      0      0
ATOM   1100  CG1 VAL B 103      -3.870  20.100  26.904  1.00 52.26           C  
ANISOU 1100  CG1 VAL B 103     4760   7690   7406      0      0      0
ATOM   1101  CG2 VAL B 103      -5.595  18.787  25.644  1.00 57.67           C  
ANISOU 1101  CG2 VAL B 103     4941   8621   8349      0      0      0
ATOM   1102  H   VAL B 103      -6.806  21.120  24.415  1.00  0.00           H  
ATOM   1103  HA  VAL B 103      -6.821  20.557  27.196  1.00  0.00           H  
ATOM   1104  HB  VAL B 103      -4.704  20.629  25.028  1.00  0.00           H  
ATOM   1105 HG11 VAL B 103      -3.155  19.372  26.527  1.00  0.00           H  
ATOM   1106 HG12 VAL B 103      -3.332  21.045  26.996  1.00  0.00           H  
ATOM   1107 HG13 VAL B 103      -4.174  19.786  27.903  1.00  0.00           H  
ATOM   1108 HG21 VAL B 103      -4.822  18.185  25.167  1.00  0.00           H  
ATOM   1109 HG22 VAL B 103      -5.901  18.273  26.556  1.00  0.00           H  
ATOM   1110 HG23 VAL B 103      -6.455  18.800  24.977  1.00  0.00           H  
ATOM   1111  N   ASN B 104      -5.396  23.456  26.446  1.00 52.61           N  
ANISOU 1111  N   ASN B 104     4653   8404   6931      0      0      0
ATOM   1112  CA  ASN B 104      -4.896  24.720  27.005  1.00 50.91           C  
ANISOU 1112  CA  ASN B 104     4701   8130   6513      0      0      0
ATOM   1113  C   ASN B 104      -5.996  25.520  27.726  1.00 52.94           C  
ANISOU 1113  C   ASN B 104     4744   8697   6675      0      0      0
ATOM   1114  O   ASN B 104      -5.683  26.281  28.641  1.00 51.90           O  
ANISOU 1114  O   ASN B 104     4801   8499   6418      0      0      0
ATOM   1115  CB  ASN B 104      -4.312  25.619  25.887  1.00 49.99           C  
ANISOU 1115  CB  ASN B 104     4905   7916   6173      0      0      0
ATOM   1116  CG  ASN B 104      -3.063  25.055  25.202  1.00 47.69           C  
ANISOU 1116  CG  ASN B 104     4857   7318   5946      0      0      0
ATOM   1117  OD1 ASN B 104      -2.261  24.356  25.818  1.00 45.68           O  
ANISOU 1117  OD1 ASN B 104     4610   6877   5868      0      0      0
ATOM   1118  ND2 ASN B 104      -2.908  25.346  23.910  1.00 46.87           N  
ANISOU 1118  ND2 ASN B 104     4973   7169   5666      0      0      0
ATOM   1119  H   ASN B 104      -5.472  23.388  25.439  1.00  0.00           H  
ATOM   1120  HA  ASN B 104      -4.115  24.496  27.733  1.00  0.00           H  
ATOM   1121  HB3 ASN B 104      -4.033  26.591  26.297  1.00  0.00           H  
ATOM   1122  HB2 ASN B 104      -5.079  25.812  25.134  1.00  0.00           H  
ATOM   1123 HD22 ASN B 104      -2.109  24.995  23.397  1.00  0.00           H  
ATOM   1124 HD21 ASN B 104      -3.596  25.913  23.436  1.00  0.00           H  
ATOM   1125  N   ASN B 105      -7.269  25.324  27.339  1.00 56.32           N  
ANISOU 1125  N   ASN B 105     4753   9483   7165      0      0      0
ATOM   1126  CA  ASN B 105      -8.454  25.927  27.956  1.00 59.05           C  
ANISOU 1126  CA  ASN B 105     4816  10205   7417      0      0      0
ATOM   1127  C   ASN B 105      -9.085  25.037  29.048  1.00 60.69           C  
ANISOU 1127  C   ASN B 105     4706  10528   7825      0      0      0
ATOM   1128  O   ASN B 105     -10.123  25.408  29.595  1.00 63.15           O  
ANISOU 1128  O   ASN B 105     4737  11182   8074      0      0      0
ATOM   1129  CB  ASN B 105      -9.495  26.235  26.850  1.00 62.34           C  
ANISOU 1129  CB  ASN B 105     4948  11040   7699      0      0      0
ATOM   1130  CG  ASN B 105      -9.156  27.519  26.084  1.00 62.15           C  
ANISOU 1130  CG  ASN B 105     5329  10943   7341      0      0      0
ATOM   1131  OD1 ASN B 105      -9.255  28.611  26.637  1.00 62.04           O  
ANISOU 1131  OD1 ASN B 105     5585  10846   7139      0      0      0
ATOM   1132  ND2 ASN B 105      -8.746  27.406  24.821  1.00 62.85           N  
ANISOU 1132  ND2 ASN B 105     5504  11035   7341      0      0      0
ATOM   1133  H   ASN B 105      -7.433  24.671  26.585  1.00  0.00           H  
ATOM   1134  HA  ASN B 105      -8.179  26.858  28.457  1.00  0.00           H  
ATOM   1135  HB3 ASN B 105     -10.489  26.390  27.273  1.00  0.00           H  
ATOM   1136  HB2 ASN B 105      -9.592  25.392  26.163  1.00  0.00           H  
ATOM   1137 HD22 ASN B 105      -8.514  28.236  24.295  1.00  0.00           H  
ATOM   1138 HD21 ASN B 105      -8.635  26.490  24.403  1.00  0.00           H  
ATOM   1139  N   ILE B 105A     -8.444  23.912  29.414  1.00 59.95           N  
ANISOU 1139  N   ILE B 105A    4692  10138   7948      0      0      0
ATOM   1140  CA  ILE B 105A     -8.772  23.090  30.581  1.00 61.57           C  
ANISOU 1140  CA  ILE B 105A    4762  10330   8303      0      0      0
ATOM   1141  C   ILE B 105A     -7.544  23.182  31.516  1.00 58.57           C  
ANISOU 1141  C   ILE B 105A    4823   9569   7863      0      0      0
ATOM   1142  O   ILE B 105A     -6.555  22.495  31.256  1.00 56.92           O  
ANISOU 1142  O   ILE B 105A    4878   9011   7737      0      0      0
ATOM   1143  CB  ILE B 105A     -9.108  21.633  30.144  1.00 64.33           C  
ANISOU 1143  CB  ILE B 105A    4885  10623   8933      0      0      0
ATOM   1144  CG1 ILE B 105A    -10.374  21.588  29.254  1.00 67.31           C  
ANISOU 1144  CG1 ILE B 105A    4792  11414   9368      0      0      0
ATOM   1145  CG2 ILE B 105A     -9.304  20.704  31.364  1.00 67.02           C  
ANISOU 1145  CG2 ILE B 105A    5132  10935   9398      0      0      0
ATOM   1146  CD1 ILE B 105A    -10.532  20.288  28.452  1.00 68.94           C  
ANISOU 1146  CD1 ILE B 105A    4895  11478   9820      0      0      0
ATOM   1147  H   ILE B 105A     -7.602  23.666  28.912  1.00  0.00           H  
ATOM   1148  HA  ILE B 105A     -9.662  23.464  31.086  1.00  0.00           H  
ATOM   1149  HB  ILE B 105A     -8.269  21.255  29.557  1.00  0.00           H  
ATOM   1150 HG13 ILE B 105A    -10.365  22.405  28.535  1.00  0.00           H  
ATOM   1151 HG12 ILE B 105A    -11.262  21.754  29.864  1.00  0.00           H  
ATOM   1152 HG21 ILE B 105A     -9.583  19.696  31.063  1.00  0.00           H  
ATOM   1153 HG22 ILE B 105A     -8.399  20.609  31.962  1.00  0.00           H  
ATOM   1154 HG23 ILE B 105A    -10.092  21.077  32.019  1.00  0.00           H  
ATOM   1155 HD11 ILE B 105A    -11.399  20.348  27.793  1.00  0.00           H  
ATOM   1156 HD12 ILE B 105A     -9.658  20.105  27.828  1.00  0.00           H  
ATOM   1157 HD13 ILE B 105A    -10.675  19.423  29.097  1.00  0.00           H  
ATOM   1158  N   PRO B 106      -7.570  24.034  32.574  1.00 58.07           N  
ANISOU 1158  N   PRO B 106     4827   9602   7636      0      0      0
ATOM   1159  CA  PRO B 106      -6.453  24.261  33.511  1.00 55.44           C  
ANISOU 1159  CA  PRO B 106     4876   8988   7200      0      0      0
ATOM   1160  C   PRO B 106      -5.803  23.012  34.132  1.00 55.61           C  
ANISOU 1160  C   PRO B 106     5083   8710   7336      0      0      0
ATOM   1161  O   PRO B 106      -4.591  23.015  34.339  1.00 53.39           O  
ANISOU 1161  O   PRO B 106     5123   8151   7012      0      0      0
ATOM   1162  CB  PRO B 106      -7.031  25.141  34.629  1.00 56.42           C  
ANISOU 1162  CB  PRO B 106     4910   9363   7164      0      0      0
ATOM   1163  CG  PRO B 106      -8.181  25.883  33.979  1.00 58.37           C  
ANISOU 1163  CG  PRO B 106     4844   9977   7357      0      0      0
ATOM   1164  CD  PRO B 106      -8.675  24.948  32.878  1.00 60.36           C  
ANISOU 1164  CD  PRO B 106     4808  10316   7812      0      0      0
ATOM   1165  HA  PRO B 106      -5.690  24.822  32.967  1.00  0.00           H  
ATOM   1166  HB3 PRO B 106      -6.289  25.818  35.053  1.00  0.00           H  
ATOM   1167  HB2 PRO B 106      -7.426  24.534  35.446  1.00  0.00           H  
ATOM   1168  HG3 PRO B 106      -7.804  26.802  33.530  1.00  0.00           H  
ATOM   1169  HG2 PRO B 106      -8.965  26.158  34.686  1.00  0.00           H  
ATOM   1170  HD2 PRO B 106      -9.530  24.371  33.234  1.00  0.00           H  
ATOM   1171  HD3 PRO B 106      -8.989  25.526  32.009  1.00  0.00           H  
ATOM   1172  N   PHE B 107      -6.591  21.957  34.413  1.00 58.84           N  
ANISOU 1172  N   PHE B 107     5303   9174   7878      0      0      0
ATOM   1173  CA  PHE B 107      -6.127  20.711  35.025  1.00 59.91           C  
ANISOU 1173  CA  PHE B 107     5694   8971   8098      0      0      0
ATOM   1174  C   PHE B 107      -5.258  19.883  34.063  1.00 58.26           C  
ANISOU 1174  C   PHE B 107     5673   8447   8017      0      0      0
ATOM   1175  O   PHE B 107      -4.227  19.366  34.488  1.00 57.04           O  
ANISOU 1175  O   PHE B 107     5882   7981   7809      0      0      0
ATOM   1176  CB  PHE B 107      -7.348  19.877  35.474  1.00 64.46           C  
ANISOU 1176  CB  PHE B 107     6048   9635   8808      0      0      0
ATOM   1177  CG  PHE B 107      -6.993  18.591  36.207  1.00 67.26           C  
ANISOU 1177  CG  PHE B 107     6774   9581   9200      0      0      0
ATOM   1178  CD1 PHE B 107      -6.544  18.642  37.544  1.00 68.25           C  
ANISOU 1178  CD1 PHE B 107     7248   9577   9107      0      0      0
ATOM   1179  CD2 PHE B 107      -7.072  17.347  35.544  1.00 69.91           C  
ANISOU 1179  CD2 PHE B 107     7155   9646   9763      0      0      0
ATOM   1180  CE1 PHE B 107      -6.170  17.459  38.211  1.00 71.09           C  
ANISOU 1180  CE1 PHE B 107     8037   9535   9440      0      0      0
ATOM   1181  CE2 PHE B 107      -6.696  16.165  36.211  1.00 72.94           C  
ANISOU 1181  CE2 PHE B 107     7974   9588  10151      0      0      0
ATOM   1182  CZ  PHE B 107      -6.244  16.220  37.544  1.00 73.57           C  
ANISOU 1182  CZ  PHE B 107     8442   9533   9978      0      0      0
ATOM   1183  H   PHE B 107      -7.577  22.034  34.211  1.00  0.00           H  
ATOM   1184  HA  PHE B 107      -5.530  20.963  35.905  1.00  0.00           H  
ATOM   1185  HB3 PHE B 107      -7.979  19.638  34.616  1.00  0.00           H  
ATOM   1186  HB2 PHE B 107      -7.970  20.476  36.140  1.00  0.00           H  
ATOM   1187  HD1 PHE B 107      -6.475  19.590  38.057  1.00  0.00           H  
ATOM   1188  HD2 PHE B 107      -7.407  17.297  34.518  1.00  0.00           H  
ATOM   1189  HE1 PHE B 107      -5.823  17.502  39.233  1.00  0.00           H  
ATOM   1190  HE2 PHE B 107      -6.751  15.216  35.699  1.00  0.00           H  
ATOM   1191  HZ  PHE B 107      -5.955  15.314  38.054  1.00  0.00           H  
ATOM   1192  N   LEU B 108      -5.645  19.785  32.778  1.00 58.47           N  
ANISOU 1192  N   LEU B 108     5444   8586   8186      0      0      0
ATOM   1193  CA  LEU B 108      -4.893  19.060  31.752  1.00 57.23           C  
ANISOU 1193  CA  LEU B 108     5436   8168   8139      0      0      0
ATOM   1194  C   LEU B 108      -3.643  19.838  31.316  1.00 53.21           C  
ANISOU 1194  C   LEU B 108     5188   7550   7481      0      0      0
ATOM   1195  O   LEU B 108      -2.623  19.212  31.033  1.00 52.10           O  
ANISOU 1195  O   LEU B 108     5312   7122   7362      0      0      0
ATOM   1196  CB  LEU B 108      -5.779  18.821  30.509  1.00 59.00           C  
ANISOU 1196  CB  LEU B 108     5306   8595   8517      0      0      0
ATOM   1197  CG  LEU B 108      -6.999  17.903  30.737  1.00 64.04           C  
ANISOU 1197  CG  LEU B 108     5598   9364   9372      0      0      0
ATOM   1198  CD1 LEU B 108      -7.834  17.811  29.451  1.00 65.82           C  
ANISOU 1198  CD1 LEU B 108     5519   9758   9729      0      0      0
ATOM   1199  CD2 LEU B 108      -6.614  16.495  31.222  1.00 66.48           C  
ANISOU 1199  CD2 LEU B 108     6179   9263   9818      0      0      0
ATOM   1200  H   LEU B 108      -6.488  20.259  32.488  1.00  0.00           H  
ATOM   1201  HA  LEU B 108      -4.558  18.104  32.156  1.00  0.00           H  
ATOM   1202  HB3 LEU B 108      -5.171  18.386  29.713  1.00  0.00           H  
ATOM   1203  HB2 LEU B 108      -6.122  19.783  30.123  1.00  0.00           H  
ATOM   1204  HG  LEU B 108      -7.628  18.349  31.506  1.00  0.00           H  
ATOM   1205 HD11 LEU B 108      -8.756  17.253  29.617  1.00  0.00           H  
ATOM   1206 HD12 LEU B 108      -8.110  18.802  29.092  1.00  0.00           H  
ATOM   1207 HD13 LEU B 108      -7.281  17.316  28.653  1.00  0.00           H  
ATOM   1208 HD21 LEU B 108      -7.493  15.855  31.301  1.00  0.00           H  
ATOM   1209 HD22 LEU B 108      -5.916  16.016  30.535  1.00  0.00           H  
ATOM   1210 HD23 LEU B 108      -6.152  16.519  32.209  1.00  0.00           H  
ATOM   1211  N   ARG B 109      -3.692  21.184  31.320  1.00 51.49           N  
ANISOU 1211  N   ARG B 109     4897   7556   7108      0      0      0
ATOM   1212  CA  ARG B 109      -2.536  22.043  31.058  1.00 48.37           C  
ANISOU 1212  CA  ARG B 109     4745   7056   6578      0      0      0
ATOM   1213  C   ARG B 109      -1.493  21.961  32.190  1.00 47.24           C  
ANISOU 1213  C   ARG B 109     4870   6715   6364      0      0      0
ATOM   1214  O   ARG B 109      -0.296  21.997  31.911  1.00 45.59           O  
ANISOU 1214  O   ARG B 109     4855   6326   6141      0      0      0
ATOM   1215  CB  ARG B 109      -3.001  23.502  30.840  1.00 47.85           C  
ANISOU 1215  CB  ARG B 109     4615   7217   6348      0      0      0
ATOM   1216  CG  ARG B 109      -1.855  24.471  30.472  1.00 45.34           C  
ANISOU 1216  CG  ARG B 109     4572   6755   5901      0      0      0
ATOM   1217  CD  ARG B 109      -2.326  25.899  30.171  1.00 45.95           C  
ANISOU 1217  CD  ARG B 109     4657   6988   5814      0      0      0
ATOM   1218  NE  ARG B 109      -1.171  26.798  30.002  1.00 43.91           N  
ANISOU 1218  NE  ARG B 109     4700   6543   5440      0      0      0
ATOM   1219  CZ  ARG B 109      -1.033  28.044  30.495  1.00 43.82           C  
ANISOU 1219  CZ  ARG B 109     4832   6514   5304      0      0      0
ATOM   1220  NH1 ARG B 109      -1.991  28.618  31.235  1.00 45.11           N  
ANISOU 1220  NH1 ARG B 109     4865   6855   5419      0      0      0
ATOM   1221  NH2 ARG B 109       0.088  28.732  30.242  1.00 42.86           N1+
ANISOU 1221  NH2 ARG B 109     4985   6190   5109      0      0      0
ATOM   1222  H   ARG B 109      -4.570  21.634  31.541  1.00  0.00           H  
ATOM   1223  HA  ARG B 109      -2.071  21.684  30.144  1.00  0.00           H  
ATOM   1224  HB3 ARG B 109      -3.512  23.865  31.733  1.00  0.00           H  
ATOM   1225  HB2 ARG B 109      -3.744  23.520  30.042  1.00  0.00           H  
ATOM   1226  HG3 ARG B 109      -1.322  24.084  29.603  1.00  0.00           H  
ATOM   1227  HG2 ARG B 109      -1.126  24.518  31.280  1.00  0.00           H  
ATOM   1228  HD3 ARG B 109      -2.961  26.245  30.986  1.00  0.00           H  
ATOM   1229  HD2 ARG B 109      -2.929  25.924  29.263  1.00  0.00           H  
ATOM   1230  HE  ARG B 109      -0.423  26.431  29.424  1.00  0.00           H  
ATOM   1231 HH12 ARG B 109      -1.874  29.558  31.586  1.00  0.00           H  
ATOM   1232 HH11 ARG B 109      -2.852  28.123  31.417  1.00  0.00           H  
ATOM   1233 HH22 ARG B 109       0.212  29.671  30.594  1.00  0.00           H  
ATOM   1234 HH21 ARG B 109       0.843  28.321  29.707  1.00  0.00           H  
ATOM   1235  N   SER B 110      -1.936  21.809  33.449  1.00 48.46           N  
ANISOU 1235  N   SER B 110     5019   6939   6453      0      0      0
ATOM   1236  CA  SER B 110      -1.071  21.664  34.620  1.00 48.16           C  
ANISOU 1236  CA  SER B 110     5239   6757   6301      0      0      0
ATOM   1237  C   SER B 110      -0.434  20.265  34.683  1.00 49.00           C  
ANISOU 1237  C   SER B 110     5561   6574   6483      0      0      0
ATOM   1238  O   SER B 110       0.726  20.151  35.072  1.00 47.73           O  
ANISOU 1238  O   SER B 110     5603   6285   6247      0      0      0
ATOM   1239  CB  SER B 110      -1.911  21.882  35.895  1.00 50.04           C  
ANISOU 1239  CB  SER B 110     5449   7132   6431      0      0      0
ATOM   1240  OG  SER B 110      -2.234  23.251  36.032  1.00 49.59           O  
ANISOU 1240  OG  SER B 110     5254   7324   6265      0      0      0
ATOM   1241  H   SER B 110      -2.935  21.790  33.605  1.00  0.00           H  
ATOM   1242  HA  SER B 110      -0.268  22.404  34.581  1.00  0.00           H  
ATOM   1243  HB3 SER B 110      -1.355  21.583  36.783  1.00  0.00           H  
ATOM   1244  HB2 SER B 110      -2.826  21.289  35.883  1.00  0.00           H  
ATOM   1245  HG  SER B 110      -2.885  23.456  35.374  1.00  0.00           H  
ATOM   1246  N   LEU B 111      -1.167  19.217  34.266  1.00 51.55           N  
ANISOU 1246  N   LEU B 111     5833   6801   6954      0      0      0
ATOM   1247  CA  LEU B 111      -0.729  17.819  34.245  1.00 53.23           C  
ANISOU 1247  CA  LEU B 111     6306   6679   7238      0      0      0
ATOM   1248  C   LEU B 111       0.345  17.588  33.168  1.00 51.23           C  
ANISOU 1248  C   LEU B 111     6126   6308   7031      0      0      0
ATOM   1249  O   LEU B 111       1.346  16.926  33.444  1.00 51.29           O  
ANISOU 1249  O   LEU B 111     6412   6111   6965      0      0      0
ATOM   1250  CB  LEU B 111      -1.978  16.939  33.987  1.00 56.60           C  
ANISOU 1250  CB  LEU B 111     6617   7022   7867      0      0      0
ATOM   1251  CG  LEU B 111      -1.821  15.415  34.214  1.00 59.77           C  
ANISOU 1251  CG  LEU B 111     7375   7014   8320      0      0      0
ATOM   1252  CD1 LEU B 111      -3.166  14.801  34.639  1.00 64.18           C  
ANISOU 1252  CD1 LEU B 111     7781   7555   9050      0      0      0
ATOM   1253  CD2 LEU B 111      -1.286  14.664  32.980  1.00 59.51           C  
ANISOU 1253  CD2 LEU B 111     7489   6728   8393      0      0      0
ATOM   1254  H   LEU B 111      -2.114  19.398  33.962  1.00  0.00           H  
ATOM   1255  HA  LEU B 111      -0.311  17.575  35.224  1.00  0.00           H  
ATOM   1256  HB3 LEU B 111      -2.390  17.130  32.995  1.00  0.00           H  
ATOM   1257  HB2 LEU B 111      -2.743  17.284  34.682  1.00  0.00           H  
ATOM   1258  HG  LEU B 111      -1.124  15.259  35.039  1.00  0.00           H  
ATOM   1259 HD11 LEU B 111      -3.069  13.732  34.831  1.00  0.00           H  
ATOM   1260 HD12 LEU B 111      -3.543  15.261  35.554  1.00  0.00           H  
ATOM   1261 HD13 LEU B 111      -3.923  14.933  33.865  1.00  0.00           H  
ATOM   1262 HD21 LEU B 111      -1.265  13.589  33.159  1.00  0.00           H  
ATOM   1263 HD22 LEU B 111      -1.914  14.840  32.107  1.00  0.00           H  
ATOM   1264 HD23 LEU B 111      -0.270  14.955  32.722  1.00  0.00           H  
ATOM   1265  N   ILE B 112       0.146  18.164  31.978  1.00 50.07           N  
ANISOU 1265  N   ILE B 112     5737   6311   6975      0      0      0
ATOM   1266  CA  ILE B 112       1.066  18.029  30.859  1.00 48.31           C  
ANISOU 1266  CA  ILE B 112     5565   6009   6781      0      0      0
ATOM   1267  C   ILE B 112       2.303  18.917  31.087  1.00 46.11           C  
ANISOU 1267  C   ILE B 112     5404   5769   6348      0      0      0
ATOM   1268  O   ILE B 112       3.402  18.432  30.847  1.00 45.89           O  
ANISOU 1268  O   ILE B 112     5526   5608   6303      0      0      0
ATOM   1269  CB  ILE B 112       0.312  18.315  29.534  1.00 47.92           C  
ANISOU 1269  CB  ILE B 112     5269   6117   6821      0      0      0
ATOM   1270  CG1 ILE B 112      -0.776  17.228  29.325  1.00 50.81           C  
ANISOU 1270  CG1 ILE B 112     5507   6422   7378      0      0      0
ATOM   1271  CG2 ILE B 112       1.245  18.375  28.301  1.00 46.35           C  
ANISOU 1271  CG2 ILE B 112     5150   5866   6596      0      0      0
ATOM   1272  CD1 ILE B 112      -1.825  17.579  28.271  1.00 51.70           C  
ANISOU 1272  CD1 ILE B 112     5328   6763   7555      0      0      0
ATOM   1273  H   ILE B 112      -0.725  18.657  31.812  1.00  0.00           H  
ATOM   1274  HA  ILE B 112       1.415  16.996  30.820  1.00  0.00           H  
ATOM   1275  HB  ILE B 112      -0.177  19.285  29.631  1.00  0.00           H  
ATOM   1276 HG13 ILE B 112      -1.319  17.043  30.251  1.00  0.00           H  
ATOM   1277 HG12 ILE B 112      -0.309  16.274  29.074  1.00  0.00           H  
ATOM   1278 HG21 ILE B 112       0.687  18.566  27.386  1.00  0.00           H  
ATOM   1279 HG22 ILE B 112       1.980  19.177  28.377  1.00  0.00           H  
ATOM   1280 HG23 ILE B 112       1.789  17.440  28.167  1.00  0.00           H  
ATOM   1281 HD11 ILE B 112      -2.661  16.880  28.305  1.00  0.00           H  
ATOM   1282 HD12 ILE B 112      -2.218  18.577  28.454  1.00  0.00           H  
ATOM   1283 HD13 ILE B 112      -1.410  17.540  27.267  1.00  0.00           H  
ATOM   1284  N   MET B 113       2.182  20.135  31.649  1.00 45.11           N  
ANISOU 1284  N   MET B 113     5197   5833   6111      0      0      0
ATOM   1285  CA  MET B 113       3.349  20.953  32.023  1.00 43.76           C  
ANISOU 1285  CA  MET B 113     5108   5702   5815      0      0      0
ATOM   1286  C   MET B 113       4.208  20.250  33.095  1.00 44.99           C  
ANISOU 1286  C   MET B 113     5448   5770   5875      0      0      0
ATOM   1287  O   MET B 113       5.434  20.287  33.046  1.00 44.41           O  
ANISOU 1287  O   MET B 113     5423   5703   5749      0      0      0
ATOM   1288  CB  MET B 113       2.915  22.349  32.513  1.00 42.69           C  
ANISOU 1288  CB  MET B 113     4893   5747   5581      0      0      0
ATOM   1289  CG  MET B 113       4.102  23.295  32.803  1.00 40.88           C  
ANISOU 1289  CG  MET B 113     4722   5543   5269      0      0      0
ATOM   1290  SD  MET B 113       5.029  23.837  31.337  1.00 39.01           S  
ANISOU 1290  SD  MET B 113     4503   5217   5101      0      0      0
ATOM   1291  CE  MET B 113       6.586  24.359  32.115  1.00 37.84           C  
ANISOU 1291  CE  MET B 113     4380   5112   4887      0      0      0
ATOM   1292  H   MET B 113       1.258  20.511  31.825  1.00  0.00           H  
ATOM   1293  HA  MET B 113       3.956  21.102  31.132  1.00  0.00           H  
ATOM   1294  HB3 MET B 113       2.305  22.247  33.412  1.00  0.00           H  
ATOM   1295  HB2 MET B 113       2.274  22.819  31.768  1.00  0.00           H  
ATOM   1296  HG3 MET B 113       4.799  22.850  33.513  1.00  0.00           H  
ATOM   1297  HG2 MET B 113       3.727  24.182  33.306  1.00  0.00           H  
ATOM   1298  HE1 MET B 113       7.181  24.958  31.429  1.00  0.00           H  
ATOM   1299  HE2 MET B 113       6.409  24.951  33.011  1.00  0.00           H  
ATOM   1300  HE3 MET B 113       7.171  23.487  32.398  1.00  0.00           H  
ATOM   1301  N   LYS B 114       3.572  19.555  34.041  1.00 47.47           N  
ANISOU 1301  N   LYS B 114     5869   6018   6149      0      0      0
ATOM   1302  CA  LYS B 114       4.245  18.793  35.093  1.00 50.02           C  
ANISOU 1302  CA  LYS B 114     6454   6225   6327      0      0      0
ATOM   1303  C   LYS B 114       4.996  17.574  34.522  1.00 51.16           C  
ANISOU 1303  C   LYS B 114     6760   6160   6518      0      0      0
ATOM   1304  O   LYS B 114       6.073  17.255  35.022  1.00 51.50           O  
ANISOU 1304  O   LYS B 114     6929   6215   6424      0      0      0
ATOM   1305  CB  LYS B 114       3.195  18.383  36.142  1.00 52.48           C  
ANISOU 1305  CB  LYS B 114     6913   6456   6573      0      0      0
ATOM   1306  CG  LYS B 114       3.747  17.670  37.389  1.00 55.42           C  
ANISOU 1306  CG  LYS B 114     7668   6653   6736      0      0      0
ATOM   1307  CD  LYS B 114       2.813  17.801  38.604  1.00 58.55           C  
ANISOU 1307  CD  LYS B 114     8197   7106   6945      0      0      0
ATOM   1308  CE  LYS B 114       1.447  17.124  38.435  1.00 60.44           C  
ANISOU 1308  CE  LYS B 114     8311   7319   7337      0      0      0
ATOM   1309  NZ  LYS B 114       0.585  17.397  39.598  1.00 62.97           N1+
ANISOU 1309  NZ  LYS B 114     8597   7842   7487      0      0      0
ATOM   1310  H   LYS B 114       2.561  19.526  34.026  1.00  0.00           H  
ATOM   1311  HA  LYS B 114       4.974  19.450  35.572  1.00  0.00           H  
ATOM   1312  HB3 LYS B 114       2.417  17.773  35.686  1.00  0.00           H  
ATOM   1313  HB2 LYS B 114       2.703  19.297  36.474  1.00  0.00           H  
ATOM   1314  HG3 LYS B 114       4.709  18.111  37.656  1.00  0.00           H  
ATOM   1315  HG2 LYS B 114       3.946  16.620  37.172  1.00  0.00           H  
ATOM   1316  HD3 LYS B 114       2.660  18.860  38.817  1.00  0.00           H  
ATOM   1317  HD2 LYS B 114       3.312  17.388  39.480  1.00  0.00           H  
ATOM   1318  HE3 LYS B 114       1.568  16.046  38.320  1.00  0.00           H  
ATOM   1319  HE2 LYS B 114       0.938  17.491  37.544  1.00  0.00           H  
ATOM   1320  HZ1 LYS B 114       1.038  17.074  40.440  1.00  0.00           H  
ATOM   1321  HZ2 LYS B 114       0.426  18.392  39.671  1.00  0.00           H  
ATOM   1322  HZ3 LYS B 114      -0.300  16.923  39.485  1.00  0.00           H  
ATOM   1323  N   TYR B 115       4.519  16.987  33.415  1.00 52.65           N  
ANISOU 1323  N   TYR B 115     6924   6190   6892      0      0      0
ATOM   1324  CA  TYR B 115       5.288  16.073  32.568  1.00 54.34           C  
ANISOU 1324  CA  TYR B 115     7279   6199   7168      0      0      0
ATOM   1325  C   TYR B 115       6.584  16.733  32.041  1.00 52.51           C  
ANISOU 1325  C   TYR B 115     6915   6127   6910      0      0      0
ATOM   1326  O   TYR B 115       7.658  16.176  32.272  1.00 53.33           O  
ANISOU 1326  O   TYR B 115     7152   6189   6923      0      0      0
ATOM   1327  CB  TYR B 115       4.394  15.447  31.458  1.00 55.59           C  
ANISOU 1327  CB  TYR B 115     7368   6207   7546      0      0      0
ATOM   1328  CG  TYR B 115       5.064  15.170  30.118  1.00 57.53           C  
ANISOU 1328  CG  TYR B 115     7659   6325   7873      0      0      0
ATOM   1329  CD1 TYR B 115       5.972  14.099  29.987  1.00 61.48           C  
ANISOU 1329  CD1 TYR B 115     8487   6532   8342      0      0      0
ATOM   1330  CD2 TYR B 115       4.842  16.033  29.023  1.00 57.07           C  
ANISOU 1330  CD2 TYR B 115     7360   6431   7893      0      0      0
ATOM   1331  CE1 TYR B 115       6.691  13.926  28.789  1.00 62.51           C  
ANISOU 1331  CE1 TYR B 115     8656   6560   8534      0      0      0
ATOM   1332  CE2 TYR B 115       5.565  15.864  27.829  1.00 58.36           C  
ANISOU 1332  CE2 TYR B 115     7564   6501   8108      0      0      0
ATOM   1333  CZ  TYR B 115       6.505  14.821  27.720  1.00 61.15           C  
ANISOU 1333  CZ  TYR B 115     8199   6588   8449      0      0      0
ATOM   1334  OH  TYR B 115       7.248  14.686  26.588  1.00 62.14           O  
ANISOU 1334  OH  TYR B 115     8364   6632   8616      0      0      0
ATOM   1335  H   TYR B 115       3.635  17.324  33.056  1.00  0.00           H  
ATOM   1336  HA  TYR B 115       5.614  15.248  33.205  1.00  0.00           H  
ATOM   1337  HB3 TYR B 115       3.508  16.049  31.281  1.00  0.00           H  
ATOM   1338  HB2 TYR B 115       3.995  14.502  31.829  1.00  0.00           H  
ATOM   1339  HD1 TYR B 115       6.153  13.431  30.817  1.00  0.00           H  
ATOM   1340  HD2 TYR B 115       4.146  16.854  29.099  1.00  0.00           H  
ATOM   1341  HE1 TYR B 115       7.412  13.126  28.701  1.00  0.00           H  
ATOM   1342  HE2 TYR B 115       5.402  16.548  27.009  1.00  0.00           H  
ATOM   1343  HH  TYR B 115       7.303  15.510  26.107  1.00  0.00           H  
ATOM   1344  N   VAL B 116       6.517  17.899  31.372  1.00 50.44           N  
ANISOU 1344  N   VAL B 116     6405   6049   6713      0      0      0
ATOM   1345  CA  VAL B 116       7.675  18.543  30.720  1.00 49.17           C  
ANISOU 1345  CA  VAL B 116     6123   6030   6530      0      0      0
ATOM   1346  C   VAL B 116       8.804  18.851  31.711  1.00 49.82           C  
ANISOU 1346  C   VAL B 116     6224   6243   6461      0      0      0
ATOM   1347  O   VAL B 116       9.976  18.605  31.426  1.00 50.49           O  
ANISOU 1347  O   VAL B 116     6288   6379   6518      0      0      0
ATOM   1348  CB  VAL B 116       7.285  19.797  29.880  1.00 47.52           C  
ANISOU 1348  CB  VAL B 116     5746   5955   6356      0      0      0
ATOM   1349  CG1 VAL B 116       5.897  19.693  29.249  1.00  0.00           C  
ATOM   1350  CG2 VAL B 116       7.466  21.199  30.506  1.00  0.00           C  
ATOM   1351  H   VAL B 116       5.605  18.317  31.231  1.00  0.00           H  
ATOM   1352  HA  VAL B 116       8.064  17.801  30.018  1.00  0.00           H  
ATOM   1353  HB  VAL B 116       7.999  19.774  29.064  1.00  0.00           H  
ATOM   1354 HG11 VAL B 116       5.700  20.529  28.588  1.00  0.00           H  
ATOM   1355 HG12 VAL B 116       5.767  18.769  28.687  1.00  0.00           H  
ATOM   1356 HG13 VAL B 116       5.141  19.747  30.013  1.00  0.00           H  
ATOM   1357 HG21 VAL B 116       7.181  21.979  29.800  1.00  0.00           H  
ATOM   1358 HG22 VAL B 116       6.850  21.335  31.389  1.00  0.00           H  
ATOM   1359 HG23 VAL B 116       8.500  21.400  30.784  1.00  0.00           H  
ATOM   1360  N   LEU B 117       8.421  19.339  32.898  1.00 50.20           N  
ANISOU 1360  N   LEU B 117     6291   6380   6402      0      0      0
ATOM   1361  CA  LEU B 117       9.335  19.646  33.984  1.00 51.29           C  
ANISOU 1361  CA  LEU B 117     6417   6693   6377      0      0      0
ATOM   1362  C   LEU B 117       9.993  18.361  34.516  1.00 54.04           C  
ANISOU 1362  C   LEU B 117     6973   6979   6582      0      0      0
ATOM   1363  O   LEU B 117      11.218  18.305  34.627  1.00 54.80           O  
ANISOU 1363  O   LEU B 117     6986   7250   6586      0      0      0
ATOM   1364  CB  LEU B 117       8.580  20.377  35.118  1.00 51.11           C  
ANISOU 1364  CB  LEU B 117     6383   6785   6251      0      0      0
ATOM   1365  CG  LEU B 117       7.995  21.762  34.754  1.00 48.95           C  
ANISOU 1365  CG  LEU B 117     5938   6614   6046      0      0      0
ATOM   1366  CD1 LEU B 117       7.147  22.319  35.908  1.00 48.95           C  
ANISOU 1366  CD1 LEU B 117     5971   6698   5930      0      0      0
ATOM   1367  CD2 LEU B 117       9.088  22.761  34.349  1.00 47.79           C  
ANISOU 1367  CD2 LEU B 117     5636   6605   5916      0      0      0
ATOM   1368  H   LEU B 117       7.432  19.531  33.022  1.00  0.00           H  
ATOM   1369  HA  LEU B 117      10.132  20.287  33.601  1.00  0.00           H  
ATOM   1370  HB3 LEU B 117       9.269  20.511  35.951  1.00  0.00           H  
ATOM   1371  HB2 LEU B 117       7.779  19.735  35.490  1.00  0.00           H  
ATOM   1372  HG  LEU B 117       7.329  21.649  33.902  1.00  0.00           H  
ATOM   1373 HD11 LEU B 117       6.692  23.273  35.639  1.00  0.00           H  
ATOM   1374 HD12 LEU B 117       6.337  21.637  36.168  1.00  0.00           H  
ATOM   1375 HD13 LEU B 117       7.747  22.480  36.804  1.00  0.00           H  
ATOM   1376 HD21 LEU B 117       8.715  23.786  34.328  1.00  0.00           H  
ATOM   1377 HD22 LEU B 117       9.934  22.724  35.033  1.00  0.00           H  
ATOM   1378 HD23 LEU B 117       9.464  22.539  33.351  1.00  0.00           H  
ATOM   1379  N   THR B 118       9.216  17.308  34.817  1.00 56.06           N  
ANISOU 1379  N   THR B 118     7506   6985   6808      0      0      0
ATOM   1380  CA  THR B 118       9.778  16.125  35.486  1.00 59.56           C  
ANISOU 1380  CA  THR B 118     8275   7296   7058      0      0      0
ATOM   1381  C   THR B 118      10.533  15.179  34.528  1.00 60.72           C  
ANISOU 1381  C   THR B 118     8490   7327   7255      0      0      0
ATOM   1382  O   THR B 118      11.496  14.546  34.962  1.00 63.21           O  
ANISOU 1382  O   THR B 118     8954   7687   7375      0      0      0
ATOM   1383  CB  THR B 118       8.660  15.347  36.225  1.00 61.77           C  
ANISOU 1383  CB  THR B 118     8920   7288   7264      0      0      0
ATOM   1384  OG1 THR B 118       7.650  14.886  35.347  1.00 60.57           O  
ANISOU 1384  OG1 THR B 118     8704   6947   7363      0      0      0
ATOM   1385  CG2 THR B 118       8.034  16.140  37.384  1.00 62.28           C  
ANISOU 1385  CG2 THR B 118     9003   7517   7145      0      0      0
ATOM   1386  H   THR B 118       8.214  17.336  34.686  1.00  0.00           H  
ATOM   1387  HA  THR B 118      10.495  16.467  36.235  1.00  0.00           H  
ATOM   1388  HB  THR B 118       9.104  14.451  36.663  1.00  0.00           H  
ATOM   1389  HG1 THR B 118       7.133  15.629  35.067  1.00  0.00           H  
ATOM   1390 HG21 THR B 118       7.241  15.566  37.862  1.00  0.00           H  
ATOM   1391 HG22 THR B 118       8.779  16.367  38.147  1.00  0.00           H  
ATOM   1392 HG23 THR B 118       7.606  17.087  37.060  1.00  0.00           H  
ATOM   1393  N   SER B 119      10.117  15.131  33.256  1.00 59.91           N  
ANISOU 1393  N   SER B 119     8278   7101   7384      0      0      0
ATOM   1394  CA  SER B 119      10.656  14.262  32.213  1.00 61.14           C  
ANISOU 1394  CA  SER B 119     8464   7173   7593      0      0      0
ATOM   1395  C   SER B 119      12.030  14.718  31.694  1.00 61.10           C  
ANISOU 1395  C   SER B 119     8172   7508   7534      0      0      0
ATOM   1396  O   SER B 119      12.640  14.002  30.902  1.00 63.08           O  
ANISOU 1396  O   SER B 119     8478   7782   7706      0      0      0
ATOM   1397  CB  SER B 119       9.650  14.151  31.039  1.00 59.75           C  
ANISOU 1397  CB  SER B 119     8213   6830   7658      0      0      0
ATOM   1398  OG  SER B 119       9.472  15.352  30.304  1.00 57.18           O  
ANISOU 1398  OG  SER B 119     7574   6709   7443      0      0      0
ATOM   1399  H   SER B 119       9.289  15.671  33.014  1.00  0.00           H  
ATOM   1400  HA  SER B 119      10.769  13.269  32.646  1.00  0.00           H  
ATOM   1401  HB3 SER B 119       8.681  13.807  31.402  1.00  0.00           H  
ATOM   1402  HB2 SER B 119       9.993  13.384  30.343  1.00  0.00           H  
ATOM   1403  HG  SER B 119       8.901  15.914  30.822  1.00  0.00           H  
ATOM   1404  N   ARG B 120      12.527  15.880  32.137  1.00 59.64           N  
ANISOU 1404  N   ARG B 120     7686   7582   7391      0      0      0
ATOM   1405  CA  ARG B 120      13.836  16.425  31.790  1.00 59.99           C  
ANISOU 1405  CA  ARG B 120     7421   7953   7419      0      0      0
ATOM   1406  C   ARG B 120      14.641  16.854  33.028  1.00 62.58           C  
ANISOU 1406  C   ARG B 120     7705   8543   7530      0      0      0
ATOM   1407  O   ARG B 120      15.825  17.154  32.905  1.00 63.43           O  
ANISOU 1407  O   ARG B 120     7506   8971   7623      0      0      0
ATOM   1408  CB  ARG B 120      13.690  17.512  30.698  1.00 57.67           C  
ANISOU 1408  CB  ARG B 120     6888   7767   7259      0      0      0
ATOM   1409  CG  ARG B 120      13.133  17.012  29.346  1.00  0.00           C  
ATOM   1410  CD  ARG B 120      14.041  15.974  28.654  1.00  0.00           C  
ATOM   1411  NE  ARG B 120      13.532  15.484  27.368  1.00  0.00           N  
ATOM   1412  CZ  ARG B 120      12.499  14.657  27.140  1.00  0.00           C  
ATOM   1413  NH1 ARG B 120      11.697  14.236  28.123  1.00  0.00           N  
ATOM   1414  NH2 ARG B 120      12.279  14.232  25.894  1.00  0.00           N1+
ATOM   1415  H   ARG B 120      11.904  16.463  32.682  1.00  0.00           H  
ATOM   1416  HA  ARG B 120      14.457  15.622  31.391  1.00  0.00           H  
ATOM   1417  HB2 ARG B 120      14.650  17.990  30.519  1.00  0.00           H  
ATOM   1418  HB  ARG B 120      13.039  18.304  31.073  1.00  0.00           H  
ATOM   1419  HG2 ARG B 120      12.126  16.615  29.476  1.00  0.00           H  
ATOM   1420  HG3 ARG B 120      13.020  17.875  28.694  1.00  0.00           H  
ATOM   1421  HD2 ARG B 120      15.012  16.428  28.454  1.00  0.00           H  
ATOM   1422  HD3 ARG B 120      14.218  15.102  29.277  1.00  0.00           H  
ATOM   1423  HE  ARG B 120      14.147  15.678  26.574  1.00  0.00           H  
ATOM   1424 HH11 ARG B 120      10.897  13.649  27.934  1.00  0.00           H  
ATOM   1425 HH12 ARG B 120      11.877  14.510  29.081  1.00  0.00           H  
ATOM   1426 HH21 ARG B 120      11.522  13.604  25.668  1.00  0.00           H  
ATOM   1427 HH22 ARG B 120      12.903  14.544  25.146  1.00  0.00           H  
ATOM   1428  N   SER B 121      14.056  16.799  34.233  1.00 64.43           N  
ANISOU 1428  N   SER B 121     8238   8658   7584      0      0      0
ATOM   1429  CA  SER B 121      14.754  17.040  35.499  1.00 66.86           C  
ANISOU 1429  CA  SER B 121     8528   9237   7640      0      0      0
ATOM   1430  C   SER B 121      15.854  16.009  35.823  1.00 70.11           C  
ANISOU 1430  C   SER B 121     9021   9786   7832      0      0      0
ATOM   1431  O   SER B 121      16.854  16.387  36.433  1.00 71.64           O  
ANISOU 1431  O   SER B 121     8893  10389   7938      0      0      0
ATOM   1432  CB  SER B 121      13.714  17.072  36.646  1.00 67.60           C  
ANISOU 1432  CB  SER B 121     8931   9172   7583      0      0      0
ATOM   1433  OG  SER B 121      13.184  15.804  36.990  1.00 70.12           O  
ANISOU 1433  OG  SER B 121     9718   9133   7791      0      0      0
ATOM   1434  H   SER B 121      13.105  16.463  34.284  1.00  0.00           H  
ATOM   1435  HA  SER B 121      15.220  18.026  35.444  1.00  0.00           H  
ATOM   1436  HB3 SER B 121      12.895  17.750  36.407  1.00  0.00           H  
ATOM   1437  HB2 SER B 121      14.185  17.477  37.542  1.00  0.00           H  
ATOM   1438  HG  SER B 121      12.698  15.457  36.255  1.00  0.00           H  
ATOM   1439  N   TYR B 122      15.716  14.737  35.420  1.00 47.44           N  
ANISOU 1439  N   TYR B 122     5434   6627   5962      0      0      0
ATOM   1440  CA  TYR B 122      16.648  13.671  35.805  1.00 47.08           C  
ANISOU 1440  CA  TYR B 122     5605   6342   5940      0      0      0
ATOM   1441  C   TYR B 122      17.931  13.652  34.957  1.00 45.10           C  
ANISOU 1441  C   TYR B 122     5533   5888   5715      0      0      0
ATOM   1442  O   TYR B 122      18.853  12.897  35.263  1.00 45.13           O  
ANISOU 1442  O   TYR B 122     5712   5702   5733      0      0      0
ATOM   1443  CB  TYR B 122      15.936  12.303  35.684  1.00 49.64           C  
ANISOU 1443  CB  TYR B 122     6011   6608   6243      0      0      0
ATOM   1444  CG  TYR B 122      15.392  11.937  34.311  1.00 52.00           C  
ANISOU 1444  CG  TYR B 122     6440   6789   6529      0      0      0
ATOM   1445  CD1 TYR B 122      16.241  11.399  33.318  1.00 54.28           C  
ANISOU 1445  CD1 TYR B 122     6598   7230   6795      0      0      0
ATOM   1446  CD2 TYR B 122      14.023  12.118  34.031  1.00 53.65           C  
ANISOU 1446  CD2 TYR B 122     6912   6733   6738      0      0      0
ATOM   1447  CE1 TYR B 122      15.740  11.106  32.036  1.00 55.79           C  
ANISOU 1447  CE1 TYR B 122     6919   7311   6966      0      0      0
ATOM   1448  CE2 TYR B 122      13.523  11.795  32.758  1.00 55.33           C  
ANISOU 1448  CE2 TYR B 122     7266   6832   6927      0      0      0
ATOM   1449  CZ  TYR B 122      14.384  11.334  31.747  1.00 56.38           C  
ANISOU 1449  CZ  TYR B 122     7266   7118   7038      0      0      0
ATOM   1450  OH  TYR B 122      13.905  11.133  30.488  1.00 57.98           O  
ANISOU 1450  OH  TYR B 122     7615   7208   7208      0      0      0
ATOM   1451  H   TYR B 122      14.889  14.475  34.905  1.00  0.00           H  
ATOM   1452  HA  TYR B 122      16.948  13.809  36.846  1.00  0.00           H  
ATOM   1453  HB3 TYR B 122      15.119  12.266  36.405  1.00  0.00           H  
ATOM   1454  HB2 TYR B 122      16.619  11.510  35.997  1.00  0.00           H  
ATOM   1455  HD1 TYR B 122      17.289  11.231  33.525  1.00  0.00           H  
ATOM   1456  HD2 TYR B 122      13.348  12.499  34.785  1.00  0.00           H  
ATOM   1457  HE1 TYR B 122      16.398  10.726  31.268  1.00  0.00           H  
ATOM   1458  HE2 TYR B 122      12.473  11.919  32.552  1.00  0.00           H  
ATOM   1459  HH  TYR B 122      13.238  11.779  30.284  1.00  0.00           H  
ATOM   1460  N   LEU B 123      17.992  14.450  33.884  1.00 43.01           N  
ANISOU 1460  N   LEU B 123     5221   5673   5449      0      0      0
ATOM   1461  CA  LEU B 123      19.121  14.476  32.959  1.00 40.74           C  
ANISOU 1461  CA  LEU B 123     5083   5222   5174      0      0      0
ATOM   1462  C   LEU B 123      20.273  15.344  33.481  1.00 38.30           C  
ANISOU 1462  C   LEU B 123     4788   4870   4896      0      0      0
ATOM   1463  O   LEU B 123      21.377  15.248  32.952  1.00 37.43           O  
ANISOU 1463  O   LEU B 123     4808   4619   4796      0      0      0
ATOM   1464  CB  LEU B 123      18.648  15.042  31.602  1.00 40.89           C  
ANISOU 1464  CB  LEU B 123     5065   5303   5170      0      0      0
ATOM   1465  CG  LEU B 123      17.670  14.118  30.843  1.00 42.45           C  
ANISOU 1465  CG  LEU B 123     5347   5451   5333      0      0      0
ATOM   1466  CD1 LEU B 123      17.122  14.816  29.596  1.00 42.58           C  
ANISOU 1466  CD1 LEU B 123     5252   5608   5318      0      0      0
ATOM   1467  CD2 LEU B 123      18.320  12.783  30.444  1.00 42.35           C  
ANISOU 1467  CD2 LEU B 123     5587   5192   5313      0      0      0
ATOM   1468  H   LEU B 123      17.218  15.074  33.708  1.00  0.00           H  
ATOM   1469  HA  LEU B 123      19.523  13.470  32.827  1.00  0.00           H  
ATOM   1470  HB3 LEU B 123      19.512  15.231  30.961  1.00  0.00           H  
ATOM   1471  HB2 LEU B 123      18.187  16.019  31.762  1.00  0.00           H  
ATOM   1472  HG  LEU B 123      16.817  13.902  31.488  1.00  0.00           H  
ATOM   1473 HD11 LEU B 123      16.378  14.195  29.096  1.00  0.00           H  
ATOM   1474 HD12 LEU B 123      16.654  15.761  29.864  1.00  0.00           H  
ATOM   1475 HD13 LEU B 123      17.908  15.021  28.870  1.00  0.00           H  
ATOM   1476 HD21 LEU B 123      17.672  12.210  29.779  1.00  0.00           H  
ATOM   1477 HD22 LEU B 123      19.265  12.942  29.929  1.00  0.00           H  
ATOM   1478 HD23 LEU B 123      18.520  12.155  31.311  1.00  0.00           H  
ATOM   1479  N   ILE B 124      20.050  16.169  34.508  1.00 36.63           N  
ANISOU 1479  N   ILE B 124     4444   4783   4690      0      0      0
ATOM   1480  CA  ILE B 124      21.072  17.056  35.073  1.00 34.34           C  
ANISOU 1480  CA  ILE B 124     4161   4462   4423      0      0      0
ATOM   1481  C   ILE B 124      21.446  16.542  36.470  1.00 33.63           C  
ANISOU 1481  C   ILE B 124     4116   4314   4346      0      0      0
ATOM   1482  O   ILE B 124      20.568  16.242  37.281  1.00 34.41           O  
ANISOU 1482  O   ILE B 124     4144   4500   4430      0      0      0
ATOM   1483  CB  ILE B 124      20.549  18.519  35.140  1.00 33.75           C  
ANISOU 1483  CB  ILE B 124     3938   4551   4334      0      0      0
ATOM   1484  CG1 ILE B 124      20.024  19.042  33.783  1.00 34.27           C  
ANISOU 1484  CG1 ILE B 124     3961   4680   4380      0      0      0
ATOM   1485  CG2 ILE B 124      21.609  19.489  35.714  1.00 32.02           C  
ANISOU 1485  CG2 ILE B 124     3747   4287   4133      0      0      0
ATOM   1486  CD1 ILE B 124      21.033  18.947  32.631  1.00 34.67           C  
ANISOU 1486  CD1 ILE B 124     4140   4590   4442      0      0      0
ATOM   1487  H   ILE B 124      19.154  16.144  34.975  1.00  0.00           H  
ATOM   1488  HA  ILE B 124      21.975  17.046  34.460  1.00  0.00           H  
ATOM   1489  HB  ILE B 124      19.697  18.545  35.822  1.00  0.00           H  
ATOM   1490 HG13 ILE B 124      19.722  20.084  33.899  1.00  0.00           H  
ATOM   1491 HG12 ILE B 124      19.114  18.511  33.502  1.00  0.00           H  
ATOM   1492 HG21 ILE B 124      21.316  20.531  35.593  1.00  0.00           H  
ATOM   1493 HG22 ILE B 124      21.768  19.326  36.780  1.00  0.00           H  
ATOM   1494 HG23 ILE B 124      22.572  19.370  35.217  1.00  0.00           H  
ATOM   1495 HD11 ILE B 124      20.691  19.511  31.766  1.00  0.00           H  
ATOM   1496 HD12 ILE B 124      22.002  19.346  32.923  1.00  0.00           H  
ATOM   1497 HD13 ILE B 124      21.185  17.918  32.309  1.00  0.00           H  
ATOM   1498  N   ASP B 125      22.759  16.489  36.751  1.00 32.34           N  
ANISOU 1498  N   ASP B 125     4063   4018   4206      0      0      0
ATOM   1499  CA  ASP B 125      23.322  16.130  38.052  1.00 31.69           C  
ANISOU 1499  CA  ASP B 125     4021   3886   4133      0      0      0
ATOM   1500  C   ASP B 125      23.239  17.354  38.976  1.00 30.69           C  
ANISOU 1500  C   ASP B 125     3777   3885   4000      0      0      0
ATOM   1501  O   ASP B 125      23.774  18.419  38.666  1.00 29.46           O  
ANISOU 1501  O   ASP B 125     3594   3747   3851      0      0      0
ATOM   1502  CB  ASP B 125      24.809  15.714  37.909  1.00 31.25           C  
ANISOU 1502  CB  ASP B 125     4093   3683   4097      0      0      0
ATOM   1503  CG  ASP B 125      25.080  14.515  36.990  1.00 33.03           C  
ANISOU 1503  CG  ASP B 125     4477   3758   4314      0      0      0
ATOM   1504  OD1 ASP B 125      24.115  13.803  36.632  1.00 32.85           O  
ANISOU 1504  OD1 ASP B 125     4487   3722   4272      0      0      0
ATOM   1505  OD2 ASP B 125      26.270  14.316  36.662  1.00 33.20           O1-
ANISOU 1505  OD2 ASP B 125     4597   3676   4340      0      0      0
ATOM   1506  H   ASP B 125      23.414  16.766  36.034  1.00  0.00           H  
ATOM   1507  HA  ASP B 125      22.757  15.298  38.480  1.00  0.00           H  
ATOM   1508  HB3 ASP B 125      25.202  15.461  38.894  1.00  0.00           H  
ATOM   1509  HB2 ASP B 125      25.407  16.552  37.546  1.00  0.00           H  
ATOM   1510  N   SER B 126      22.538  17.184  40.105  1.00 30.54           N  
ANISOU 1510  N   SER B 126     3698   3949   3959      0      0      0
ATOM   1511  CA  SER B 126      22.257  18.208  41.103  1.00 29.42           C  
ANISOU 1511  CA  SER B 126     3465   3919   3793      0      0      0
ATOM   1512  C   SER B 126      22.157  17.532  42.481  1.00 29.64           C  
ANISOU 1512  C   SER B 126     3506   3955   3802      0      0      0
ATOM   1513  O   SER B 126      21.179  16.811  42.686  1.00 30.54           O  
ANISOU 1513  O   SER B 126     3572   4139   3893      0      0      0
ATOM   1514  CB  SER B 126      20.998  18.985  40.686  1.00 29.90           C  
ANISOU 1514  CB  SER B 126     3382   4159   3820      0      0      0
ATOM   1515  OG  SER B 126      20.634  19.958  41.644  1.00 29.62           O  
ANISOU 1515  OG  SER B 126     3286   4217   3751      0      0      0
ATOM   1516  H   SER B 126      22.140  16.271  40.277  1.00  0.00           H  
ATOM   1517  HA  SER B 126      23.053  18.949  41.106  1.00  0.00           H  
ATOM   1518  HB3 SER B 126      20.158  18.306  40.537  1.00  0.00           H  
ATOM   1519  HB2 SER B 126      21.180  19.490  39.737  1.00  0.00           H  
ATOM   1520  HG  SER B 126      20.475  19.523  42.469  1.00  0.00           H  
ATOM   1521  N   PRO B 127      23.087  17.757  43.444  1.00 28.37           N  
ANISOU 1521  N   PRO B 127     3406   3729   3643      0      0      0
ATOM   1522  CA  PRO B 127      24.349  18.527  43.380  1.00 27.04           C  
ANISOU 1522  CA  PRO B 127     3286   3492   3495      0      0      0
ATOM   1523  C   PRO B 127      25.291  18.227  42.188  1.00 26.18           C  
ANISOU 1523  C   PRO B 127     3257   3263   3428      0      0      0
ATOM   1524  O   PRO B 127      25.301  17.096  41.700  1.00 27.34           O  
ANISOU 1524  O   PRO B 127     3480   3321   3586      0      0      0
ATOM   1525  CB  PRO B 127      25.071  18.191  44.694  1.00 26.95           C  
ANISOU 1525  CB  PRO B 127     3338   3429   3473      0      0      0
ATOM   1526  CG  PRO B 127      23.963  17.867  45.673  1.00 27.78           C  
ANISOU 1526  CG  PRO B 127     3396   3620   3538      0      0      0
ATOM   1527  CD  PRO B 127      22.860  17.267  44.807  1.00 29.24           C  
ANISOU 1527  CD  PRO B 127     3536   3849   3727      0      0      0
ATOM   1528  HA  PRO B 127      24.050  19.573  43.377  1.00  0.00           H  
ATOM   1529  HB3 PRO B 127      25.704  19.002  45.044  1.00  0.00           H  
ATOM   1530  HB2 PRO B 127      25.705  17.310  44.577  1.00  0.00           H  
ATOM   1531  HG3 PRO B 127      23.604  18.789  46.131  1.00  0.00           H  
ATOM   1532  HG2 PRO B 127      24.283  17.201  46.475  1.00  0.00           H  
ATOM   1533  HD2 PRO B 127      22.930  16.178  44.808  1.00  0.00           H  
ATOM   1534  HD3 PRO B 127      21.873  17.542  45.185  1.00  0.00           H  
ATOM   1535  N   PRO B 128      26.086  19.220  41.722  1.00 25.01           N  
ANISOU 1535  N   PRO B 128     3100   3110   3294      0      0      0
ATOM   1536  CA  PRO B 128      26.971  19.087  40.554  1.00 24.29           C  
ANISOU 1536  CA  PRO B 128     3063   2937   3231      0      0      0
ATOM   1537  C   PRO B 128      28.216  18.231  40.845  1.00 24.28           C  
ANISOU 1537  C   PRO B 128     3160   2819   3246      0      0      0
ATOM   1538  O   PRO B 128      28.589  18.025  42.001  1.00 23.70           O  
ANISOU 1538  O   PRO B 128     3110   2728   3166      0      0      0
ATOM   1539  CB  PRO B 128      27.352  20.529  40.190  1.00 23.52           C  
ANISOU 1539  CB  PRO B 128     2921   2883   3132      0      0      0
ATOM   1540  CG  PRO B 128      27.289  21.277  41.510  1.00 23.43           C  
ANISOU 1540  CG  PRO B 128     2891   2912   3100      0      0      0
ATOM   1541  CD  PRO B 128      26.180  20.569  42.288  1.00 23.80           C  
ANISOU 1541  CD  PRO B 128     2901   3022   3120      0      0      0
ATOM   1542  HA  PRO B 128      26.424  18.634  39.725  1.00  0.00           H  
ATOM   1543  HB3 PRO B 128      26.610  20.935  39.502  1.00  0.00           H  
ATOM   1544  HB2 PRO B 128      28.327  20.623  39.709  1.00  0.00           H  
ATOM   1545  HG3 PRO B 128      27.104  22.342  41.392  1.00  0.00           H  
ATOM   1546  HG2 PRO B 128      28.237  21.162  42.038  1.00  0.00           H  
ATOM   1547  HD2 PRO B 128      26.396  20.557  43.356  1.00  0.00           H  
ATOM   1548  HD3 PRO B 128      25.234  21.090  42.133  1.00  0.00           H  
ATOM   1549  N   THR B 129      28.830  17.722  39.767  1.00 24.06           N  
ANISOU 1549  N   THR B 129     3190   2721   3230      0      0      0
ATOM   1550  CA  THR B 129      29.817  16.646  39.778  1.00 24.22           C  
ANISOU 1550  CA  THR B 129     3311   2636   3254      0      0      0
ATOM   1551  C   THR B 129      31.159  17.118  39.197  1.00 24.08           C  
ANISOU 1551  C   THR B 129     3283   2619   3246      0      0      0
ATOM   1552  O   THR B 129      32.038  17.528  39.954  1.00 23.96           O  
ANISOU 1552  O   THR B 129     3225   2641   3239      0      0      0
ATOM   1553  CB  THR B 129      29.206  15.375  39.118  1.00 25.02           C  
ANISOU 1553  CB  THR B 129     3523   2642   3342      0      0      0
ATOM   1554  OG1 THR B 129      28.768  15.633  37.794  1.00 24.68           O  
ANISOU 1554  OG1 THR B 129     3463   2620   3295      0      0      0
ATOM   1555  CG2 THR B 129      28.035  14.791  39.921  1.00 25.74           C  
ANISOU 1555  CG2 THR B 129     3634   2727   3420      0      0      0
ATOM   1556  H   THR B 129      28.465  17.971  38.859  1.00  0.00           H  
ATOM   1557  HA  THR B 129      30.044  16.372  40.811  1.00  0.00           H  
ATOM   1558  HB  THR B 129      29.979  14.607  39.053  1.00  0.00           H  
ATOM   1559  HG1 THR B 129      28.189  14.935  37.513  1.00  0.00           H  
ATOM   1560 HG21 THR B 129      27.665  13.870  39.469  1.00  0.00           H  
ATOM   1561 HG22 THR B 129      28.336  14.564  40.944  1.00  0.00           H  
ATOM   1562 HG23 THR B 129      27.202  15.490  39.980  1.00  0.00           H  
ATOM   1563  N   TYR B 130      31.329  17.027  37.871  1.00 24.03           N  
ANISOU 1563  N   TYR B 130     3313   2582   3234      0      0      0
ATOM   1564  CA  TYR B 130      32.593  17.198  37.157  1.00 24.39           C  
ANISOU 1564  CA  TYR B 130     3358   2631   3279      0      0      0
ATOM   1565  C   TYR B 130      32.815  18.660  36.737  1.00 23.54           C  
ANISOU 1565  C   TYR B 130     3148   2614   3181      0      0      0
ATOM   1566  O   TYR B 130      31.881  19.461  36.725  1.00 23.54           O  
ANISOU 1566  O   TYR B 130     3096   2664   3184      0      0      0
ATOM   1567  CB  TYR B 130      32.503  16.338  35.872  1.00 24.67           C  
ANISOU 1567  CB  TYR B 130     3487   2597   3289      0      0      0
ATOM   1568  CG  TYR B 130      32.192  14.871  36.127  1.00 27.47           C  
ANISOU 1568  CG  TYR B 130     3974   2837   3624      0      0      0
ATOM   1569  CD1 TYR B 130      33.007  14.118  36.997  1.00 28.20           C  
ANISOU 1569  CD1 TYR B 130     4144   2864   3706      0      0      0
ATOM   1570  CD2 TYR B 130      31.064  14.265  35.530  1.00 29.34           C  
ANISOU 1570  CD2 TYR B 130     4266   3034   3849      0      0      0
ATOM   1571  CE1 TYR B 130      32.685  12.779  37.284  1.00 31.67           C  
ANISOU 1571  CE1 TYR B 130     4730   3182   4122      0      0      0
ATOM   1572  CE2 TYR B 130      30.748  12.920  35.812  1.00 32.73           C  
ANISOU 1572  CE2 TYR B 130     4836   3346   4256      0      0      0
ATOM   1573  CZ  TYR B 130      31.559  12.178  36.694  1.00 33.32           C  
ANISOU 1573  CZ  TYR B 130     5003   3339   4319      0      0      0
ATOM   1574  OH  TYR B 130      31.268  10.879  36.992  1.00 36.51           O  
ANISOU 1574  OH  TYR B 130     5567   3610   4693      0      0      0
ATOM   1575  H   TYR B 130      30.541  16.693  37.331  1.00  0.00           H  
ATOM   1576  HA  TYR B 130      33.427  16.870  37.782  1.00  0.00           H  
ATOM   1577  HB3 TYR B 130      33.441  16.384  35.317  1.00  0.00           H  
ATOM   1578  HB2 TYR B 130      31.743  16.743  35.204  1.00  0.00           H  
ATOM   1579  HD1 TYR B 130      33.872  14.568  37.461  1.00  0.00           H  
ATOM   1580  HD2 TYR B 130      30.429  14.832  34.864  1.00  0.00           H  
ATOM   1581  HE1 TYR B 130      33.300  12.209  37.961  1.00  0.00           H  
ATOM   1582  HE2 TYR B 130      29.880  12.466  35.357  1.00  0.00           H  
ATOM   1583  HH  TYR B 130      30.556  10.499  36.493  1.00  0.00           H  
ATOM   1584  N   ASN B 131      34.058  18.985  36.349  1.00 23.56           N  
ANISOU 1584  N   ASN B 131     3123   2644   3184      0      0      0
ATOM   1585  CA  ASN B 131      34.432  20.196  35.614  1.00 23.72           C  
ANISOU 1585  CA  ASN B 131     3069   2738   3205      0      0      0
ATOM   1586  C   ASN B 131      35.604  19.927  34.652  1.00 23.99           C  
ANISOU 1586  C   ASN B 131     3095   2796   3223      0      0      0
ATOM   1587  O   ASN B 131      36.002  18.779  34.462  1.00 24.71           O  
ANISOU 1587  O   ASN B 131     3248   2844   3297      0      0      0
ATOM   1588  CB  ASN B 131      34.557  21.460  36.502  1.00 22.97           C  
ANISOU 1588  CB  ASN B 131     2913   2691   3122      0      0      0
ATOM   1589  CG  ASN B 131      35.672  21.410  37.545  1.00 23.42           C  
ANISOU 1589  CG  ASN B 131     2953   2759   3184      0      0      0
ATOM   1590  OD1 ASN B 131      36.832  21.171  37.219  1.00 24.03           O  
ANISOU 1590  OD1 ASN B 131     3026   2849   3257      0      0      0
ATOM   1591  ND2 ASN B 131      35.328  21.652  38.806  1.00 21.34           N  
ANISOU 1591  ND2 ASN B 131     2680   2503   2924      0      0      0
ATOM   1592  H   ASN B 131      34.766  18.263  36.401  1.00  0.00           H  
ATOM   1593  HA  ASN B 131      33.596  20.406  34.951  1.00  0.00           H  
ATOM   1594  HB3 ASN B 131      33.605  21.645  37.000  1.00  0.00           H  
ATOM   1595  HB2 ASN B 131      34.728  22.342  35.884  1.00  0.00           H  
ATOM   1596 HD22 ASN B 131      36.040  21.658  39.523  1.00  0.00           H  
ATOM   1597 HD21 ASN B 131      34.366  21.850  39.042  1.00  0.00           H  
ATOM   1598  N   VAL B 132      36.149  20.997  34.050  1.00 23.73           N  
ANISOU 1598  N   VAL B 132     2995   2835   3188      0      0      0
ATOM   1599  CA  VAL B 132      37.289  21.017  33.125  1.00 24.05           C  
ANISOU 1599  CA  VAL B 132     3008   2926   3204      0      0      0
ATOM   1600  C   VAL B 132      38.592  20.396  33.686  1.00 24.74           C  
ANISOU 1600  C   VAL B 132     3077   3040   3285      0      0      0
ATOM   1601  O   VAL B 132      39.382  19.857  32.913  1.00 25.70           O  
ANISOU 1601  O   VAL B 132     3208   3185   3373      0      0      0
ATOM   1602  CB  VAL B 132      37.498  22.482  32.647  1.00 24.09           C  
ANISOU 1602  CB  VAL B 132     2940   3010   3205      0      0      0
ATOM   1603  CG1 VAL B 132      37.896  23.451  33.779  1.00 23.96           C  
ANISOU 1603  CG1 VAL B 132     2858   3040   3207      0      0      0
ATOM   1604  CG2 VAL B 132      38.487  22.590  31.476  1.00 23.99           C  
ANISOU 1604  CG2 VAL B 132     2902   3058   3155      0      0      0
ATOM   1605  H   VAL B 132      35.752  21.898  34.275  1.00  0.00           H  
ATOM   1606  HA  VAL B 132      36.997  20.414  32.264  1.00  0.00           H  
ATOM   1607  HB  VAL B 132      36.538  22.828  32.260  1.00  0.00           H  
ATOM   1608 HG11 VAL B 132      37.955  24.479  33.425  1.00  0.00           H  
ATOM   1609 HG12 VAL B 132      37.169  23.429  34.589  1.00  0.00           H  
ATOM   1610 HG13 VAL B 132      38.869  23.208  34.202  1.00  0.00           H  
ATOM   1611 HG21 VAL B 132      38.516  23.607  31.085  1.00  0.00           H  
ATOM   1612 HG22 VAL B 132      39.504  22.332  31.773  1.00  0.00           H  
ATOM   1613 HG23 VAL B 132      38.194  21.924  30.666  1.00  0.00           H  
ATOM   1614  N   HIS B 133      38.810  20.471  35.009  1.00 24.07           N  
ANISOU 1614  N   HIS B 133     2967   2957   3223      0      0      0
ATOM   1615  CA  HIS B 133      39.991  19.963  35.713  1.00 24.61           C  
ANISOU 1615  CA  HIS B 133     3009   3061   3281      0      0      0
ATOM   1616  C   HIS B 133      39.694  18.697  36.535  1.00 24.55           C  
ANISOU 1616  C   HIS B 133     3102   2960   3268      0      0      0
ATOM   1617  O   HIS B 133      40.616  18.147  37.137  1.00 25.59           O  
ANISOU 1617  O   HIS B 133     3231   3111   3381      0      0      0
ATOM   1618  CB  HIS B 133      40.504  21.072  36.661  1.00 24.37           C  
ANISOU 1618  CB  HIS B 133     2893   3099   3269      0      0      0
ATOM   1619  CG  HIS B 133      41.182  22.241  35.986  1.00 25.53           C  
ANISOU 1619  CG  HIS B 133     2942   3350   3411      0      0      0
ATOM   1620  ND1 HIS B 133      41.563  23.385  36.695  1.00 25.72           N  
ANISOU 1620  ND1 HIS B 133     2918   3408   3446      0      0      0
ATOM   1621  CD2 HIS B 133      41.561  22.395  34.666  1.00 26.98           C  
ANISOU 1621  CD2 HIS B 133     3075   3605   3569      0      0      0
ATOM   1622  CE1 HIS B 133      42.145  24.168  35.796  1.00 27.68           C  
ANISOU 1622  CE1 HIS B 133     3093   3743   3683      0      0      0
ATOM   1623  NE2 HIS B 133      42.164  23.636  34.574  1.00 27.89           N  
ANISOU 1623  NE2 HIS B 133     3108   3803   3687      0      0      0
ATOM   1624  H   HIS B 133      38.104  20.918  35.580  1.00  0.00           H  
ATOM   1625  HA  HIS B 133      40.784  19.696  35.012  1.00  0.00           H  
ATOM   1626  HB3 HIS B 133      41.233  20.669  37.366  1.00  0.00           H  
ATOM   1627  HB2 HIS B 133      39.681  21.455  37.269  1.00  0.00           H  
ATOM   1628  HD2 HIS B 133      41.458  21.741  33.812  1.00  0.00           H  
ATOM   1629  HE1 HIS B 133      42.561  25.137  36.030  1.00  0.00           H  
ATOM   1630  HE2 HIS B 133      42.561  24.053  33.744  1.00  0.00           H  
ATOM   1631  N   TYR B 134      38.434  18.229  36.567  1.00 24.03           N  
ANISOU 1631  N   TYR B 134     3121   2798   3211      0      0      0
ATOM   1632  CA  TYR B 134      37.974  17.124  37.404  1.00 24.00           C  
ANISOU 1632  CA  TYR B 134     3222   2697   3200      0      0      0
ATOM   1633  C   TYR B 134      37.047  16.200  36.614  1.00 24.56           C  
ANISOU 1633  C   TYR B 134     3413   2668   3252      0      0      0
ATOM   1634  O   TYR B 134      35.844  16.442  36.535  1.00 24.48           O  
ANISOU 1634  O   TYR B 134     3412   2633   3256      0      0      0
ATOM   1635  CB  TYR B 134      37.370  17.666  38.718  1.00 23.60           C  
ANISOU 1635  CB  TYR B 134     3157   2636   3173      0      0      0
ATOM   1636  CG  TYR B 134      38.406  18.209  39.686  1.00 22.93           C  
ANISOU 1636  CG  TYR B 134     2989   2630   3093      0      0      0
ATOM   1637  CD1 TYR B 134      39.209  17.318  40.426  1.00 23.31           C  
ANISOU 1637  CD1 TYR B 134     3060   2673   3124      0      0      0
ATOM   1638  CD2 TYR B 134      38.607  19.599  39.815  1.00 21.76           C  
ANISOU 1638  CD2 TYR B 134     2748   2559   2960      0      0      0
ATOM   1639  CE1 TYR B 134      40.218  17.812  41.275  1.00 23.17           C  
ANISOU 1639  CE1 TYR B 134     2957   2740   3106      0      0      0
ATOM   1640  CE2 TYR B 134      39.625  20.094  40.651  1.00 22.04           C  
ANISOU 1640  CE2 TYR B 134     2714   2665   2994      0      0      0
ATOM   1641  CZ  TYR B 134      40.434  19.199  41.378  1.00 22.90           C  
ANISOU 1641  CZ  TYR B 134     2829   2782   3088      0      0      0
ATOM   1642  OH  TYR B 134      41.432  19.671  42.179  1.00 23.76           O  
ANISOU 1642  OH  TYR B 134     2863   2973   3193      0      0      0
ATOM   1643  H   TYR B 134      37.735  18.712  36.020  1.00  0.00           H  
ATOM   1644  HA  TYR B 134      38.826  16.501  37.684  1.00  0.00           H  
ATOM   1645  HB3 TYR B 134      36.829  16.874  39.235  1.00  0.00           H  
ATOM   1646  HB2 TYR B 134      36.628  18.436  38.502  1.00  0.00           H  
ATOM   1647  HD1 TYR B 134      39.059  16.252  40.333  1.00  0.00           H  
ATOM   1648  HD2 TYR B 134      38.003  20.294  39.255  1.00  0.00           H  
ATOM   1649  HE1 TYR B 134      40.834  17.126  41.836  1.00  0.00           H  
ATOM   1650  HE2 TYR B 134      39.786  21.160  40.723  1.00  0.00           H  
ATOM   1651  HH  TYR B 134      41.499  20.614  42.172  1.00  0.00           H  
ATOM   1652  N   GLY B 135      37.622  15.113  36.070  1.00 25.43           N  
ANISOU 1652  N   GLY B 135     3615   2724   3321      0      0      0
ATOM   1653  CA  GLY B 135      36.914  14.002  35.431  1.00 26.04           C  
ANISOU 1653  CA  GLY B 135     3848   2678   3366      0      0      0
ATOM   1654  C   GLY B 135      36.434  12.921  36.410  1.00 26.83           C  
ANISOU 1654  C   GLY B 135     4071   2660   3462      0      0      0
ATOM   1655  O   GLY B 135      35.903  11.896  35.986  1.00 27.21           O  
ANISOU 1655  O   GLY B 135     4273   2586   3479      0      0      0
ATOM   1656  H   GLY B 135      38.622  15.014  36.169  1.00  0.00           H  
ATOM   1657  HA3 GLY B 135      37.559  13.550  34.677  1.00  0.00           H  
ATOM   1658  HA2 GLY B 135      36.036  14.385  34.920  1.00  0.00           H  
ATOM   1659  N   TYR B 136      36.604  13.180  37.712  1.00 26.47           N  
ANISOU 1659  N   TYR B 136     3968   2647   3442      0      0      0
ATOM   1660  CA  TYR B 136      36.149  12.411  38.859  1.00 27.09           C  
ANISOU 1660  CA  TYR B 136     4144   2633   3518      0      0      0
ATOM   1661  C   TYR B 136      35.485  13.379  39.847  1.00 26.39           C  
ANISOU 1661  C   TYR B 136     3939   2619   3470      0      0      0
ATOM   1662  O   TYR B 136      35.826  14.563  39.884  1.00 25.77           O  
ANISOU 1662  O   TYR B 136     3728   2649   3413      0      0      0
ATOM   1663  CB  TYR B 136      37.320  11.601  39.455  1.00 27.51           C  
ANISOU 1663  CB  TYR B 136     4268   2647   3536      0      0      0
ATOM   1664  CG  TYR B 136      38.509  12.419  39.940  1.00 27.08           C  
ANISOU 1664  CG  TYR B 136     4065   2729   3494      0      0      0
ATOM   1665  CD1 TYR B 136      38.582  12.850  41.281  1.00 26.12           C  
ANISOU 1665  CD1 TYR B 136     3870   2657   3395      0      0      0
ATOM   1666  CD2 TYR B 136      39.547  12.753  39.043  1.00 26.10           C  
ANISOU 1666  CD2 TYR B 136     3874   2691   3351      0      0      0
ATOM   1667  CE1 TYR B 136      39.685  13.609  41.722  1.00 25.70           C  
ANISOU 1667  CE1 TYR B 136     3687   2728   3349      0      0      0
ATOM   1668  CE2 TYR B 136      40.647  13.512  39.482  1.00 25.70           C  
ANISOU 1668  CE2 TYR B 136     3676   2779   3308      0      0      0
ATOM   1669  CZ  TYR B 136      40.719  13.937  40.823  1.00 26.41           C  
ANISOU 1669  CZ  TYR B 136     3702   2909   3426      0      0      0
ATOM   1670  OH  TYR B 136      41.787  14.668  41.253  1.00 26.84           O  
ANISOU 1670  OH  TYR B 136     3616   3099   3484      0      0      0
ATOM   1671  H   TYR B 136      37.042  14.061  37.939  1.00  0.00           H  
ATOM   1672  HA  TYR B 136      35.390  11.700  38.533  1.00  0.00           H  
ATOM   1673  HB3 TYR B 136      37.676  10.884  38.714  1.00  0.00           H  
ATOM   1674  HB2 TYR B 136      36.956  10.997  40.287  1.00  0.00           H  
ATOM   1675  HD1 TYR B 136      37.792  12.605  41.975  1.00  0.00           H  
ATOM   1676  HD2 TYR B 136      39.498  12.429  38.013  1.00  0.00           H  
ATOM   1677  HE1 TYR B 136      39.735  13.937  42.749  1.00  0.00           H  
ATOM   1678  HE2 TYR B 136      41.435  13.764  38.788  1.00  0.00           H  
ATOM   1679  HH  TYR B 136      42.418  14.842  40.571  1.00  0.00           H  
ATOM   1680  N   LYS B 137      34.541  12.873  40.655  1.00 26.49           N  
ANISOU 1680  N   LYS B 137     4010   2573   3482      0      0      0
ATOM   1681  CA  LYS B 137      33.850  13.640  41.691  1.00 26.24           C  
ANISOU 1681  CA  LYS B 137     3884   2613   3472      0      0      0
ATOM   1682  C   LYS B 137      34.812  13.957  42.848  1.00 25.66           C  
ANISOU 1682  C   LYS B 137     3765   2587   3399      0      0      0
ATOM   1683  O   LYS B 137      35.453  13.060  43.396  1.00 25.79           O  
ANISOU 1683  O   LYS B 137     3859   2549   3393      0      0      0
ATOM   1684  CB  LYS B 137      32.649  12.821  42.204  1.00 26.89           C  
ANISOU 1684  CB  LYS B 137     4037   2636   3543      0      0      0
ATOM   1685  CG  LYS B 137      31.414  12.957  41.294  1.00 29.28           C  
ANISOU 1685  CG  LYS B 137     4332   2942   3849      0      0      0
ATOM   1686  CD  LYS B 137      30.237  12.064  41.724  1.00 31.18           C  
ANISOU 1686  CD  LYS B 137     4648   3125   4072      0      0      0
ATOM   1687  CE  LYS B 137      30.368  10.598  41.281  1.00 34.57           C  
ANISOU 1687  CE  LYS B 137     5266   3396   4471      0      0      0
ATOM   1688  NZ  LYS B 137      30.148  10.449  39.832  1.00 35.14           N1+
ANISOU 1688  NZ  LYS B 137     5361   3451   4540      0      0      0
ATOM   1689  H   LYS B 137      34.319  11.891  40.582  1.00  0.00           H  
ATOM   1690  HA  LYS B 137      33.490  14.579  41.263  1.00  0.00           H  
ATOM   1691  HB3 LYS B 137      32.364  13.160  43.202  1.00  0.00           H  
ATOM   1692  HB2 LYS B 137      32.932  11.773  42.317  1.00  0.00           H  
ATOM   1693  HG3 LYS B 137      31.679  12.756  40.256  1.00  0.00           H  
ATOM   1694  HG2 LYS B 137      31.087  13.997  41.320  1.00  0.00           H  
ATOM   1695  HD3 LYS B 137      29.307  12.467  41.323  1.00  0.00           H  
ATOM   1696  HD2 LYS B 137      30.131  12.109  42.809  1.00  0.00           H  
ATOM   1697  HE3 LYS B 137      29.621   9.992  41.794  1.00  0.00           H  
ATOM   1698  HE2 LYS B 137      31.343  10.189  41.546  1.00  0.00           H  
ATOM   1699  HZ1 LYS B 137      30.837  10.972  39.310  1.00  0.00           H  
ATOM   1700  HZ2 LYS B 137      30.209   9.475  39.572  1.00  0.00           H  
ATOM   1701  HZ3 LYS B 137      29.224  10.776  39.584  1.00  0.00           H  
ATOM   1702  N   SER B 138      34.905  15.249  43.190  1.00 25.15           N  
ANISOU 1702  N   SER B 138     3582   2622   3352      0      0      0
ATOM   1703  CA  SER B 138      35.779  15.816  44.212  1.00 24.86           C  
ANISOU 1703  CA  SER B 138     3497   2637   3311      0      0      0
ATOM   1704  C   SER B 138      35.062  16.959  44.938  1.00 23.89           C  
ANISOU 1704  C   SER B 138     3304   2581   3191      0      0      0
ATOM   1705  O   SER B 138      34.121  17.548  44.399  1.00 23.62           O  
ANISOU 1705  O   SER B 138     3230   2577   3167      0      0      0
ATOM   1706  CB  SER B 138      37.146  16.191  43.594  1.00 24.90           C  
ANISOU 1706  CB  SER B 138     3435   2704   3322      0      0      0
ATOM   1707  OG  SER B 138      37.092  17.408  42.873  1.00 25.10           O  
ANISOU 1707  OG  SER B 138     3376   2794   3366      0      0      0
ATOM   1708  H   SER B 138      34.338  15.913  42.683  1.00  0.00           H  
ATOM   1709  HA  SER B 138      35.958  15.042  44.962  1.00  0.00           H  
ATOM   1710  HB3 SER B 138      37.506  15.399  42.935  1.00  0.00           H  
ATOM   1711  HB2 SER B 138      37.892  16.303  44.381  1.00  0.00           H  
ATOM   1712  HG  SER B 138      37.923  17.539  42.439  1.00  0.00           H  
ATOM   1713  N   TRP B 139      35.527  17.296  46.154  1.00 23.75           N  
ANISOU 1713  N   TRP B 139     3281   2586   3157      0      0      0
ATOM   1714  CA  TRP B 139      34.990  18.412  46.931  1.00 23.18           C  
ANISOU 1714  CA  TRP B 139     3165   2570   3073      0      0      0
ATOM   1715  C   TRP B 139      35.392  19.773  46.337  1.00 22.92           C  
ANISOU 1715  C   TRP B 139     3057   2597   3055      0      0      0
ATOM   1716  O   TRP B 139      34.625  20.722  46.464  1.00 22.93           O  
ANISOU 1716  O   TRP B 139     3035   2630   3045      0      0      0
ATOM   1717  CB  TRP B 139      35.479  18.336  48.390  1.00 23.12           C  
ANISOU 1717  CB  TRP B 139     3183   2569   3034      0      0      0
ATOM   1718  CG  TRP B 139      34.735  19.256  49.313  1.00 22.41           C  
ANISOU 1718  CG  TRP B 139     3081   2520   2915      0      0      0
ATOM   1719  CD1 TRP B 139      35.205  20.414  49.831  1.00 21.21           C  
ANISOU 1719  CD1 TRP B 139     2900   2413   2747      0      0      0
ATOM   1720  CD2 TRP B 139      33.359  19.135  49.787  1.00 21.32           C  
ANISOU 1720  CD2 TRP B 139     2965   2386   2752      0      0      0
ATOM   1721  NE1 TRP B 139      34.217  21.019  50.580  1.00 20.62           N  
ANISOU 1721  NE1 TRP B 139     2840   2362   2631      0      0      0
ATOM   1722  CE2 TRP B 139      33.054  20.277  50.588  1.00 21.16           C  
ANISOU 1722  CE2 TRP B 139     2924   2421   2695      0      0      0
ATOM   1723  CE3 TRP B 139      32.331  18.178  49.613  1.00 22.49           C  
ANISOU 1723  CE3 TRP B 139     3149   2498   2897      0      0      0
ATOM   1724  CZ2 TRP B 139      31.795  20.459  51.186  1.00 21.78           C  
ANISOU 1724  CZ2 TRP B 139     3002   2541   2731      0      0      0
ATOM   1725  CZ3 TRP B 139      31.066  18.347  50.212  1.00 22.94           C  
ANISOU 1725  CZ3 TRP B 139     3194   2600   2920      0      0      0
ATOM   1726  CH2 TRP B 139      30.798  19.485  50.999  1.00 23.12           C  
ANISOU 1726  CH2 TRP B 139     3181   2700   2904      0      0      0
ATOM   1727  H   TRP B 139      36.298  16.775  46.547  1.00  0.00           H  
ATOM   1728  HA  TRP B 139      33.901  18.335  46.926  1.00  0.00           H  
ATOM   1729  HB3 TRP B 139      36.548  18.550  48.448  1.00  0.00           H  
ATOM   1730  HB2 TRP B 139      35.353  17.322  48.773  1.00  0.00           H  
ATOM   1731  HD1 TRP B 139      36.196  20.805  49.653  1.00  0.00           H  
ATOM   1732  HE1 TRP B 139      34.358  21.900  51.054  1.00  0.00           H  
ATOM   1733  HE3 TRP B 139      32.519  17.301  49.011  1.00  0.00           H  
ATOM   1734  HZ2 TRP B 139      31.596  21.335  51.786  1.00  0.00           H  
ATOM   1735  HZ3 TRP B 139      30.298  17.603  50.064  1.00  0.00           H  
ATOM   1736  HH2 TRP B 139      29.826  19.610  51.453  1.00  0.00           H  
ATOM   1737  N   GLU B 140      36.548  19.861  45.653  1.00 23.19           N  
ANISOU 1737  N   GLU B 140     3056   2650   3104      0      0      0
ATOM   1738  CA  GLU B 140      37.001  21.051  44.932  1.00 22.85           C  
ANISOU 1738  CA  GLU B 140     2946   2662   3073      0      0      0
ATOM   1739  C   GLU B 140      36.096  21.365  43.726  1.00 22.56           C  
ANISOU 1739  C   GLU B 140     2903   2619   3049      0      0      0
ATOM   1740  O   GLU B 140      35.805  22.532  43.472  1.00 21.90           O  
ANISOU 1740  O   GLU B 140     2800   2562   2959      0      0      0
ATOM   1741  CB  GLU B 140      38.472  20.838  44.497  1.00 23.64           C  
ANISOU 1741  CB  GLU B 140     2995   2806   3183      0      0      0
ATOM   1742  CG  GLU B 140      39.099  21.946  43.616  1.00 24.25           C  
ANISOU 1742  CG  GLU B 140     3001   2945   3268      0      0      0
ATOM   1743  CD  GLU B 140      39.143  23.333  44.263  1.00 25.25           C  
ANISOU 1743  CD  GLU B 140     3119   3095   3379      0      0      0
ATOM   1744  OE1 GLU B 140      39.200  23.401  45.510  1.00 26.07           O  
ANISOU 1744  OE1 GLU B 140     3250   3191   3463      0      0      0
ATOM   1745  OE2 GLU B 140      39.129  24.311  43.487  1.00 25.12           O1-
ANISOU 1745  OE2 GLU B 140     3083   3099   3363      0      0      0
ATOM   1746  H   GLU B 140      37.124  19.035  45.584  1.00  0.00           H  
ATOM   1747  HA  GLU B 140      36.953  21.899  45.618  1.00  0.00           H  
ATOM   1748  HB3 GLU B 140      38.547  19.899  43.947  1.00  0.00           H  
ATOM   1749  HB2 GLU B 140      39.089  20.701  45.386  1.00  0.00           H  
ATOM   1750  HG3 GLU B 140      38.579  22.019  42.661  1.00  0.00           H  
ATOM   1751  HG2 GLU B 140      40.127  21.676  43.380  1.00  0.00           H  
ATOM   1752  N   ALA B 141      35.612  20.325  43.023  1.00 22.70           N  
ANISOU 1752  N   ALA B 141     2950   2597   3076      0      0      0
ATOM   1753  CA  ALA B 141      34.710  20.455  41.883  1.00 22.25           C  
ANISOU 1753  CA  ALA B 141     2888   2539   3027      0      0      0
ATOM   1754  C   ALA B 141      33.264  20.788  42.289  1.00 22.29           C  
ANISOU 1754  C   ALA B 141     2894   2558   3019      0      0      0
ATOM   1755  O   ALA B 141      32.541  21.392  41.496  1.00 22.16           O  
ANISOU 1755  O   ALA B 141     2844   2578   2999      0      0      0
ATOM   1756  CB  ALA B 141      34.715  19.133  41.100  1.00 22.85           C  
ANISOU 1756  CB  ALA B 141     3016   2559   3106      0      0      0
ATOM   1757  H   ALA B 141      35.892  19.391  43.289  1.00  0.00           H  
ATOM   1758  HA  ALA B 141      35.082  21.263  41.260  1.00  0.00           H  
ATOM   1759  HB1 ALA B 141      34.120  19.212  40.189  1.00  0.00           H  
ATOM   1760  HB2 ALA B 141      35.727  18.866  40.800  1.00  0.00           H  
ATOM   1761  HB3 ALA B 141      34.318  18.307  41.691  1.00  0.00           H  
ATOM   1762  N   PHE B 142      32.862  20.440  43.523  1.00 22.21           N  
ANISOU 1762  N   PHE B 142     2918   2526   2994      0      0      0
ATOM   1763  CA  PHE B 142      31.572  20.792  44.106  1.00 21.60           C  
ANISOU 1763  CA  PHE B 142     2826   2488   2893      0      0      0
ATOM   1764  C   PHE B 142      31.607  22.214  44.701  1.00 21.23           C  
ANISOU 1764  C   PHE B 142     2753   2491   2821      0      0      0
ATOM   1765  O   PHE B 142      30.712  23.002  44.407  1.00 21.05           O  
ANISOU 1765  O   PHE B 142     2702   2517   2780      0      0      0
ATOM   1766  CB  PHE B 142      31.231  19.778  45.226  1.00 21.85           C  
ANISOU 1766  CB  PHE B 142     2900   2497   2905      0      0      0
ATOM   1767  CG  PHE B 142      30.038  20.164  46.090  1.00 21.26           C  
ANISOU 1767  CG  PHE B 142     2794   2491   2791      0      0      0
ATOM   1768  CD1 PHE B 142      28.747  20.248  45.525  1.00 21.80           C  
ANISOU 1768  CD1 PHE B 142     2813   2620   2850      0      0      0
ATOM   1769  CD2 PHE B 142      30.236  20.530  47.438  1.00 21.11           C  
ANISOU 1769  CD2 PHE B 142     2792   2492   2738      0      0      0
ATOM   1770  CE1 PHE B 142      27.670  20.724  46.299  1.00 21.21           C  
ANISOU 1770  CE1 PHE B 142     2695   2636   2728      0      0      0
ATOM   1771  CE2 PHE B 142      29.155  20.994  48.212  1.00 21.74           C  
ANISOU 1771  CE2 PHE B 142     2849   2645   2767      0      0      0
ATOM   1772  CZ  PHE B 142      27.872  21.094  47.642  1.00 21.82           C  
ANISOU 1772  CZ  PHE B 142     2799   2727   2765      0      0      0
ATOM   1773  H   PHE B 142      33.513  19.932  44.106  1.00  0.00           H  
ATOM   1774  HA  PHE B 142      30.792  20.749  43.342  1.00  0.00           H  
ATOM   1775  HB3 PHE B 142      32.097  19.633  45.873  1.00  0.00           H  
ATOM   1776  HB2 PHE B 142      31.029  18.803  44.781  1.00  0.00           H  
ATOM   1777  HD1 PHE B 142      28.589  19.982  44.490  1.00  0.00           H  
ATOM   1778  HD2 PHE B 142      31.222  20.484  47.877  1.00  0.00           H  
ATOM   1779  HE1 PHE B 142      26.688  20.821  45.862  1.00  0.00           H  
ATOM   1780  HE2 PHE B 142      29.313  21.285  49.240  1.00  0.00           H  
ATOM   1781  HZ  PHE B 142      27.046  21.460  48.232  1.00  0.00           H  
ATOM   1782  N   SER B 143      32.580  22.528  45.572  1.00 21.01           N  
ANISOU 1782  N   SER B 143     2746   2453   2786      0      0      0
ATOM   1783  CA  SER B 143      32.556  23.722  46.423  1.00 21.25           C  
ANISOU 1783  CA  SER B 143     2788   2509   2776      0      0      0
ATOM   1784  C   SER B 143      32.995  25.013  45.707  1.00 21.54           C  
ANISOU 1784  C   SER B 143     2816   2553   2815      0      0      0
ATOM   1785  O   SER B 143      32.539  26.088  46.097  1.00 21.76           O  
ANISOU 1785  O   SER B 143     2877   2589   2802      0      0      0
ATOM   1786  CB  SER B 143      33.447  23.473  47.663  1.00 21.12           C  
ANISOU 1786  CB  SER B 143     2811   2476   2736      0      0      0
ATOM   1787  OG  SER B 143      34.834  23.452  47.378  1.00 20.69           O  
ANISOU 1787  OG  SER B 143     2745   2408   2709      0      0      0
ATOM   1788  H   SER B 143      33.295  21.837  45.769  1.00  0.00           H  
ATOM   1789  HA  SER B 143      31.533  23.866  46.777  1.00  0.00           H  
ATOM   1790  HB3 SER B 143      33.171  22.537  48.151  1.00  0.00           H  
ATOM   1791  HB2 SER B 143      33.276  24.261  48.397  1.00  0.00           H  
ATOM   1792  HG  SER B 143      35.025  22.668  46.883  1.00  0.00           H  
ATOM   1793  N   ASN B 144      33.848  24.925  44.671  1.00 22.09           N  
ANISOU 1793  N   ASN B 144     2853   2616   2923      0      0      0
ATOM   1794  CA  ASN B 144      34.367  26.083  43.945  1.00 22.55           C  
ANISOU 1794  CA  ASN B 144     2906   2682   2980      0      0      0
ATOM   1795  C   ASN B 144      33.355  26.460  42.844  1.00 22.20           C  
ANISOU 1795  C   ASN B 144     2853   2649   2932      0      0      0
ATOM   1796  O   ASN B 144      33.106  25.690  41.914  1.00 22.09           O  
ANISOU 1796  O   ASN B 144     2805   2643   2946      0      0      0
ATOM   1797  CB  ASN B 144      35.731  25.697  43.323  1.00 22.74           C  
ANISOU 1797  CB  ASN B 144     2887   2717   3035      0      0      0
ATOM   1798  CG  ASN B 144      36.570  26.900  42.867  1.00 24.49           C  
ANISOU 1798  CG  ASN B 144     3100   2956   3250      0      0      0
ATOM   1799  OD1 ASN B 144      36.035  27.931  42.469  1.00 23.90           O  
ANISOU 1799  OD1 ASN B 144     3057   2869   3156      0      0      0
ATOM   1800  ND2 ASN B 144      37.895  26.791  42.954  1.00 27.56           N  
ANISOU 1800  ND2 ASN B 144     3445   3378   3648      0      0      0
ATOM   1801  H   ASN B 144      34.180  24.012  44.390  1.00  0.00           H  
ATOM   1802  HA  ASN B 144      34.511  26.915  44.639  1.00  0.00           H  
ATOM   1803  HB3 ASN B 144      35.612  24.992  42.504  1.00  0.00           H  
ATOM   1804  HB2 ASN B 144      36.318  25.168  44.077  1.00  0.00           H  
ATOM   1805  HD1 ASN B 144      38.316  25.916  43.265  1.00  0.00           H  
ATOM   1806  HD2 ASN B 144      38.484  27.564  42.685  1.00  0.00           H  
ATOM   1807  N   LEU B 145      32.788  27.670  42.972  1.00 22.13           N  
ANISOU 1807  N   LEU B 145     2885   2642   2879      0      0      0
ATOM   1808  CA  LEU B 145      31.785  28.250  42.078  1.00 21.86           C  
ANISOU 1808  CA  LEU B 145     2850   2628   2827      0      0      0
ATOM   1809  C   LEU B 145      32.414  29.057  40.925  1.00 21.82           C  
ANISOU 1809  C   LEU B 145     2848   2611   2834      0      0      0
ATOM   1810  O   LEU B 145      31.676  29.510  40.051  1.00 21.90           O  
ANISOU 1810  O   LEU B 145     2853   2637   2832      0      0      0
ATOM   1811  CB  LEU B 145      30.898  29.223  42.894  1.00 22.14           C  
ANISOU 1811  CB  LEU B 145     2945   2671   2797      0      0      0
ATOM   1812  CG  LEU B 145      30.113  28.583  44.060  1.00 22.95           C  
ANISOU 1812  CG  LEU B 145     3038   2810   2872      0      0      0
ATOM   1813  CD1 LEU B 145      29.373  29.662  44.865  1.00 23.06           C  
ANISOU 1813  CD1 LEU B 145     3119   2838   2803      0      0      0
ATOM   1814  CD2 LEU B 145      29.130  27.503  43.583  1.00 20.96           C  
ANISOU 1814  CD2 LEU B 145     2705   2616   2645      0      0      0
ATOM   1815  H   LEU B 145      33.051  28.224  43.775  1.00  0.00           H  
ATOM   1816  HA  LEU B 145      31.172  27.465  41.633  1.00  0.00           H  
ATOM   1817  HB3 LEU B 145      30.182  29.714  42.233  1.00  0.00           H  
ATOM   1818  HB2 LEU B 145      31.524  30.025  43.292  1.00  0.00           H  
ATOM   1819  HG  LEU B 145      30.821  28.109  44.741  1.00  0.00           H  
ATOM   1820 HD11 LEU B 145      28.854  29.228  45.720  1.00  0.00           H  
ATOM   1821 HD12 LEU B 145      30.065  30.413  45.248  1.00  0.00           H  
ATOM   1822 HD13 LEU B 145      28.632  30.175  44.252  1.00  0.00           H  
ATOM   1823 HD21 LEU B 145      28.552  27.103  44.416  1.00  0.00           H  
ATOM   1824 HD22 LEU B 145      28.426  27.899  42.850  1.00  0.00           H  
ATOM   1825 HD23 LEU B 145      29.654  26.665  43.128  1.00  0.00           H  
ATOM   1826  N   SER B 146      33.749  29.229  40.882  1.00 21.52           N  
ANISOU 1826  N   SER B 146     2811   2555   2812      0      0      0
ATOM   1827  CA  SER B 146      34.440  29.934  39.795  1.00 21.55           C  
ANISOU 1827  CA  SER B 146     2807   2559   2822      0      0      0
ATOM   1828  C   SER B 146      34.561  29.066  38.529  1.00 21.18           C  
ANISOU 1828  C   SER B 146     2695   2543   2810      0      0      0
ATOM   1829  O   SER B 146      34.905  29.603  37.482  1.00 21.14           O  
ANISOU 1829  O   SER B 146     2682   2547   2801      0      0      0
ATOM   1830  CB  SER B 146      35.862  30.336  40.236  1.00 21.82           C  
ANISOU 1830  CB  SER B 146     2841   2591   2860      0      0      0
ATOM   1831  OG  SER B 146      35.806  31.310  41.257  1.00 22.44           O  
ANISOU 1831  OG  SER B 146     3007   2624   2894      0      0      0
ATOM   1832  H   SER B 146      34.318  28.818  41.610  1.00  0.00           H  
ATOM   1833  HA  SER B 146      33.884  30.835  39.528  1.00  0.00           H  
ATOM   1834  HB3 SER B 146      36.408  30.784  39.403  1.00  0.00           H  
ATOM   1835  HB2 SER B 146      36.450  29.479  40.559  1.00  0.00           H  
ATOM   1836  HG  SER B 146      35.382  30.928  42.011  1.00  0.00           H  
ATOM   1837  N   TYR B 147      34.256  27.759  38.603  1.00 21.05           N  
ANISOU 1837  N   TYR B 147     2645   2535   2817      0      0      0
ATOM   1838  CA  TYR B 147      34.164  26.843  37.469  1.00 20.98           C  
ANISOU 1838  CA  TYR B 147     2602   2539   2830      0      0      0
ATOM   1839  C   TYR B 147      32.732  26.823  36.913  1.00 21.02           C  
ANISOU 1839  C   TYR B 147     2612   2551   2823      0      0      0
ATOM   1840  O   TYR B 147      31.762  26.936  37.665  1.00 20.56           O  
ANISOU 1840  O   TYR B 147     2563   2500   2751      0      0      0
ATOM   1841  CB  TYR B 147      34.435  25.408  37.968  1.00 21.10           C  
ANISOU 1841  CB  TYR B 147     2607   2542   2868      0      0      0
ATOM   1842  CG  TYR B 147      35.886  25.087  38.259  1.00 21.95           C  
ANISOU 1842  CG  TYR B 147     2687   2666   2986      0      0      0
ATOM   1843  CD1 TYR B 147      36.764  24.764  37.206  1.00 20.45           C  
ANISOU 1843  CD1 TYR B 147     2464   2506   2801      0      0      0
ATOM   1844  CD2 TYR B 147      36.348  25.057  39.588  1.00 22.01           C  
ANISOU 1844  CD2 TYR B 147     2700   2672   2993      0      0      0
ATOM   1845  CE1 TYR B 147      38.089  24.374  37.485  1.00 23.47           C  
ANISOU 1845  CE1 TYR B 147     2802   2931   3185      0      0      0
ATOM   1846  CE2 TYR B 147      37.674  24.676  39.870  1.00 22.78           C  
ANISOU 1846  CE2 TYR B 147     2757   2805   3096      0      0      0
ATOM   1847  CZ  TYR B 147      38.543  24.328  38.818  1.00 23.23           C  
ANISOU 1847  CZ  TYR B 147     2765   2906   3157      0      0      0
ATOM   1848  OH  TYR B 147      39.824  23.950  39.097  1.00 25.63           O  
ANISOU 1848  OH  TYR B 147     3009   3270   3457      0      0      0
ATOM   1849  H   TYR B 147      33.976  27.396  39.503  1.00  0.00           H  
ATOM   1850  HA  TYR B 147      34.877  27.102  36.687  1.00  0.00           H  
ATOM   1851  HB3 TYR B 147      34.116  24.679  37.220  1.00  0.00           H  
ATOM   1852  HB2 TYR B 147      33.834  25.191  38.853  1.00  0.00           H  
ATOM   1853  HD1 TYR B 147      36.413  24.798  36.186  1.00  0.00           H  
ATOM   1854  HD2 TYR B 147      35.672  25.312  40.388  1.00  0.00           H  
ATOM   1855  HE1 TYR B 147      38.752  24.114  36.674  1.00  0.00           H  
ATOM   1856  HE2 TYR B 147      38.019  24.643  40.894  1.00  0.00           H  
ATOM   1857  HH  TYR B 147      40.336  23.753  38.324  1.00  0.00           H  
ATOM   1858  N   TYR B 148      32.619  26.547  35.604  1.00 21.22           N  
ANISOU 1858  N   TYR B 148     2626   2588   2848      0      0      0
ATOM   1859  CA  TYR B 148      31.431  25.943  35.003  1.00 21.55           C  
ANISOU 1859  CA  TYR B 148     2661   2641   2884      0      0      0
ATOM   1860  C   TYR B 148      31.528  24.427  35.255  1.00 21.66           C  
ANISOU 1860  C   TYR B 148     2683   2628   2920      0      0      0
ATOM   1861  O   TYR B 148      32.599  23.843  35.067  1.00 21.38           O  
ANISOU 1861  O   TYR B 148     2656   2569   2898      0      0      0
ATOM   1862  CB  TYR B 148      31.463  26.125  33.468  1.00 21.73           C  
ANISOU 1862  CB  TYR B 148     2683   2678   2896      0      0      0
ATOM   1863  CG  TYR B 148      31.221  27.518  32.911  1.00 22.38           C  
ANISOU 1863  CG  TYR B 148     2775   2780   2948      0      0      0
ATOM   1864  CD1 TYR B 148      30.001  28.182  33.151  1.00 22.95           C  
ANISOU 1864  CD1 TYR B 148     2850   2878   2994      0      0      0
ATOM   1865  CD2 TYR B 148      32.188  28.122  32.081  1.00 22.35           C  
ANISOU 1865  CD2 TYR B 148     2780   2777   2936      0      0      0
ATOM   1866  CE1 TYR B 148      29.746  29.435  32.559  1.00 24.15           C  
ANISOU 1866  CE1 TYR B 148     3031   3037   3107      0      0      0
ATOM   1867  CE2 TYR B 148      31.939  29.378  31.496  1.00 24.07           C  
ANISOU 1867  CE2 TYR B 148     3029   2997   3120      0      0      0
ATOM   1868  CZ  TYR B 148      30.718  30.036  31.735  1.00 25.44           C  
ANISOU 1868  CZ  TYR B 148     3224   3177   3264      0      0      0
ATOM   1869  OH  TYR B 148      30.481  31.258  31.180  1.00 26.70           O  
ANISOU 1869  OH  TYR B 148     3435   3328   3381      0      0      0
ATOM   1870  H   TYR B 148      33.472  26.493  35.060  1.00  0.00           H  
ATOM   1871  HA  TYR B 148      30.514  26.353  35.429  1.00  0.00           H  
ATOM   1872  HB3 TYR B 148      30.687  25.499  33.026  1.00  0.00           H  
ATOM   1873  HB2 TYR B 148      32.407  25.748  33.069  1.00  0.00           H  
ATOM   1874  HD1 TYR B 148      29.252  27.725  33.778  1.00  0.00           H  
ATOM   1875  HD2 TYR B 148      33.121  27.622  31.872  1.00  0.00           H  
ATOM   1876  HE1 TYR B 148      28.809  29.940  32.744  1.00  0.00           H  
ATOM   1877  HE2 TYR B 148      32.691  29.831  30.866  1.00  0.00           H  
ATOM   1878  HH  TYR B 148      31.160  31.538  30.583  1.00  0.00           H  
ATOM   1879  N   THR B 149      30.415  23.778  35.641  1.00 21.24           N  
ANISOU 1879  N   THR B 149     2628   2581   2863      0      0      0
ATOM   1880  CA  THR B 149      30.329  22.317  35.764  1.00 21.23           C  
ANISOU 1880  CA  THR B 149     2658   2534   2874      0      0      0
ATOM   1881  C   THR B 149      30.288  21.651  34.366  1.00 21.25           C  
ANISOU 1881  C   THR B 149     2692   2511   2870      0      0      0
ATOM   1882  O   THR B 149      30.285  22.330  33.338  1.00 21.27           O  
ANISOU 1882  O   THR B 149     2678   2544   2858      0      0      0
ATOM   1883  CB  THR B 149      29.124  21.935  36.674  1.00 21.67           C  
ANISOU 1883  CB  THR B 149     2701   2610   2924      0      0      0
ATOM   1884  OG1 THR B 149      29.151  20.564  37.024  1.00 22.56           O  
ANISOU 1884  OG1 THR B 149     2868   2658   3047      0      0      0
ATOM   1885  CG2 THR B 149      27.729  22.222  36.096  1.00 20.90           C  
ANISOU 1885  CG2 THR B 149     2562   2573   2806      0      0      0
ATOM   1886  H   THR B 149      29.560  24.308  35.744  1.00  0.00           H  
ATOM   1887  HA  THR B 149      31.239  21.976  36.261  1.00  0.00           H  
ATOM   1888  HB  THR B 149      29.230  22.482  37.609  1.00  0.00           H  
ATOM   1889  HG1 THR B 149      29.989  20.365  37.417  1.00  0.00           H  
ATOM   1890 HG21 THR B 149      26.949  21.933  36.801  1.00  0.00           H  
ATOM   1891 HG22 THR B 149      27.601  23.281  35.898  1.00  0.00           H  
ATOM   1892 HG23 THR B 149      27.547  21.676  35.170  1.00  0.00           H  
ATOM   1893  N   ARG B 150      30.312  20.315  34.330  1.00 21.30           N  
ANISOU 1893  N   ARG B 150     2761   2455   2879      0      0      0
ATOM   1894  CA  ARG B 150      30.369  19.502  33.123  1.00 21.57           C  
ANISOU 1894  CA  ARG B 150     2856   2445   2893      0      0      0
ATOM   1895  C   ARG B 150      29.379  18.338  33.232  1.00 22.66           C  
ANISOU 1895  C   ARG B 150     3056   2531   3021      0      0      0
ATOM   1896  O   ARG B 150      29.376  17.619  34.232  1.00 23.10           O  
ANISOU 1896  O   ARG B 150     3156   2535   3085      0      0      0
ATOM   1897  CB  ARG B 150      31.820  19.054  32.865  1.00 21.64           C  
ANISOU 1897  CB  ARG B 150     2916   2410   2896      0      0      0
ATOM   1898  CG  ARG B 150      32.784  20.146  32.363  1.00 21.15           C  
ANISOU 1898  CG  ARG B 150     2795   2411   2831      0      0      0
ATOM   1899  CD  ARG B 150      32.585  20.541  30.897  1.00 21.65           C  
ANISOU 1899  CD  ARG B 150     2871   2491   2863      0      0      0
ATOM   1900  NE  ARG B 150      32.989  19.454  29.998  1.00 23.17           N  
ANISOU 1900  NE  ARG B 150     3145   2636   3023      0      0      0
ATOM   1901  CZ  ARG B 150      34.231  19.229  29.542  1.00 23.16           C  
ANISOU 1901  CZ  ARG B 150     3127   2668   3002      0      0      0
ATOM   1902  NH1 ARG B 150      35.254  20.029  29.874  1.00 22.09           N  
ANISOU 1902  NH1 ARG B 150     2896   2613   2885      0      0      0
ATOM   1903  NH2 ARG B 150      34.452  18.176  28.748  1.00 22.11           N1+
ANISOU 1903  NH2 ARG B 150     3080   2495   2826      0      0      0
ATOM   1904  H   ARG B 150      30.309  19.818  35.211  1.00  0.00           H  
ATOM   1905  HA  ARG B 150      30.043  20.100  32.275  1.00  0.00           H  
ATOM   1906  HB3 ARG B 150      31.817  18.251  32.140  1.00  0.00           H  
ATOM   1907  HB2 ARG B 150      32.227  18.616  33.776  1.00  0.00           H  
ATOM   1908  HG3 ARG B 150      33.803  19.776  32.472  1.00  0.00           H  
ATOM   1909  HG2 ARG B 150      32.723  21.038  32.985  1.00  0.00           H  
ATOM   1910  HD3 ARG B 150      33.161  21.436  30.665  1.00  0.00           H  
ATOM   1911  HD2 ARG B 150      31.543  20.786  30.711  1.00  0.00           H  
ATOM   1912  HE  ARG B 150      32.245  18.816  29.741  1.00  0.00           H  
ATOM   1913 HH12 ARG B 150      36.185  19.857  29.511  1.00  0.00           H  
ATOM   1914 HH11 ARG B 150      35.097  20.821  30.478  1.00  0.00           H  
ATOM   1915 HH22 ARG B 150      35.379  17.981  28.397  1.00  0.00           H  
ATOM   1916 HH21 ARG B 150      33.687  17.564  28.499  1.00  0.00           H  
ATOM   1917  N   ALA B 151      28.556  18.153  32.186  1.00 22.84           N  
ANISOU 1917  N   ALA B 151     3086   2570   3023      0      0      0
ATOM   1918  CA  ALA B 151      27.557  17.091  32.065  1.00 24.02           C  
ANISOU 1918  CA  ALA B 151     3297   2673   3156      0      0      0
ATOM   1919  C   ALA B 151      28.213  15.733  31.766  1.00 24.97           C  
ANISOU 1919  C   ALA B 151     3572   2661   3254      0      0      0
ATOM   1920  O   ALA B 151      27.829  14.736  32.378  1.00 25.34           O  
ANISOU 1920  O   ALA B 151     3707   2631   3289      0      0      0
ATOM   1921  CB  ALA B 151      26.594  17.447  30.922  1.00 24.21           C  
ANISOU 1921  CB  ALA B 151     3280   2763   3157      0      0      0
ATOM   1922  H   ALA B 151      28.643  18.792  31.404  1.00  0.00           H  
ATOM   1923  HA  ALA B 151      26.994  17.019  32.998  1.00  0.00           H  
ATOM   1924  HB1 ALA B 151      25.826  16.681  30.797  1.00  0.00           H  
ATOM   1925  HB2 ALA B 151      26.085  18.387  31.132  1.00  0.00           H  
ATOM   1926  HB3 ALA B 151      27.113  17.558  29.968  1.00  0.00           H  
ATOM   1927  N   LEU B 152      29.224  15.707  30.880  1.00 25.14           N  
ANISOU 1927  N   LEU B 152     3632   2659   3261      0      0      0
ATOM   1928  CA  LEU B 152      30.182  14.609  30.744  1.00 25.92           C  
ANISOU 1928  CA  LEU B 152     3876   2644   3329      0      0      0
ATOM   1929  C   LEU B 152      31.558  15.101  31.207  1.00 25.90           C  
ANISOU 1929  C   LEU B 152     3833   2671   3338      0      0      0
ATOM   1930  O   LEU B 152      31.910  16.242  30.908  1.00 24.68           O  
ANISOU 1930  O   LEU B 152     3570   2612   3196      0      0      0
ATOM   1931  CB  LEU B 152      30.339  14.178  29.269  1.00 26.34           C  
ANISOU 1931  CB  LEU B 152     4034   2647   3327      0      0      0
ATOM   1932  CG  LEU B 152      29.202  13.300  28.728  1.00 27.50           C  
ANISOU 1932  CG  LEU B 152     4281   2724   3443      0      0      0
ATOM   1933  CD1 LEU B 152      29.372  13.061  27.225  1.00 27.94           C  
ANISOU 1933  CD1 LEU B 152     4449   2734   3435      0      0      0
ATOM   1934  CD2 LEU B 152      29.111  11.943  29.449  1.00 28.65           C  
ANISOU 1934  CD2 LEU B 152     4562   2741   3581      0      0      0
ATOM   1935  H   LEU B 152      29.475  16.579  30.433  1.00  0.00           H  
ATOM   1936  HA  LEU B 152      29.870  13.769  31.360  1.00  0.00           H  
ATOM   1937  HB3 LEU B 152      31.268  13.622  29.139  1.00  0.00           H  
ATOM   1938  HB2 LEU B 152      30.453  15.065  28.649  1.00  0.00           H  
ATOM   1939  HG  LEU B 152      28.272  13.845  28.870  1.00  0.00           H  
ATOM   1940 HD11 LEU B 152      28.475  12.604  26.819  1.00  0.00           H  
ATOM   1941 HD12 LEU B 152      29.555  13.981  26.675  1.00  0.00           H  
ATOM   1942 HD13 LEU B 152      30.205  12.393  27.019  1.00  0.00           H  
ATOM   1943 HD21 LEU B 152      28.357  11.303  28.992  1.00  0.00           H  
ATOM   1944 HD22 LEU B 152      30.060  11.409  29.400  1.00  0.00           H  
ATOM   1945 HD23 LEU B 152      28.844  12.050  30.499  1.00  0.00           H  
ATOM   1946  N   PRO B 153      32.384  14.238  31.838  1.00 26.56           N  
ANISOU 1946  N   PRO B 153     4007   2674   3412      0      0      0
ATOM   1947  CA  PRO B 153      33.748  14.591  32.245  1.00 26.82           C  
ANISOU 1947  CA  PRO B 153     3985   2754   3451      0      0      0
ATOM   1948  C   PRO B 153      34.673  14.762  31.020  1.00 27.31           C  
ANISOU 1948  C   PRO B 153     4038   2864   3474      0      0      0
ATOM   1949  O   PRO B 153      34.404  14.172  29.971  1.00 27.92           O  
ANISOU 1949  O   PRO B 153     4211   2892   3507      0      0      0
ATOM   1950  CB  PRO B 153      34.194  13.428  33.142  1.00 27.10           C  
ANISOU 1950  CB  PRO B 153     4145   2683   3467      0      0      0
ATOM   1951  CG  PRO B 153      33.379  12.232  32.683  1.00 28.56           C  
ANISOU 1951  CG  PRO B 153     4494   2740   3616      0      0      0
ATOM   1952  CD  PRO B 153      32.085  12.836  32.144  1.00 27.83           C  
ANISOU 1952  CD  PRO B 153     4332   2697   3546      0      0      0
ATOM   1953  HA  PRO B 153      33.710  15.513  32.827  1.00  0.00           H  
ATOM   1954  HB3 PRO B 153      33.945  13.652  34.179  1.00  0.00           H  
ATOM   1955  HB2 PRO B 153      35.264  13.226  33.094  1.00  0.00           H  
ATOM   1956  HG3 PRO B 153      33.209  11.505  33.478  1.00  0.00           H  
ATOM   1957  HG2 PRO B 153      33.908  11.724  31.875  1.00  0.00           H  
ATOM   1958  HD2 PRO B 153      31.739  12.288  31.266  1.00  0.00           H  
ATOM   1959  HD3 PRO B 153      31.305  12.791  32.904  1.00  0.00           H  
ATOM   1960  N   PRO B 154      35.762  15.550  31.129  1.00 27.53           N  
ANISOU 1960  N   PRO B 154     3950   2995   3514      0      0      0
ATOM   1961  CA  PRO B 154      36.705  15.759  30.028  1.00 28.03           C  
ANISOU 1961  CA  PRO B 154     3994   3122   3533      0      0      0
ATOM   1962  C   PRO B 154      37.543  14.509  29.727  1.00 29.57           C  
ANISOU 1962  C   PRO B 154     4328   3246   3661      0      0      0
ATOM   1963  O   PRO B 154      37.839  13.715  30.622  1.00 30.10           O  
ANISOU 1963  O   PRO B 154     4488   3228   3723      0      0      0
ATOM   1964  CB  PRO B 154      37.577  16.940  30.477  1.00 27.44           C  
ANISOU 1964  CB  PRO B 154     3765   3175   3487      0      0      0
ATOM   1965  CG  PRO B 154      37.521  16.910  31.994  1.00 28.15           C  
ANISOU 1965  CG  PRO B 154     3845   3234   3618      0      0      0
ATOM   1966  CD  PRO B 154      36.156  16.307  32.315  1.00 27.02           C  
ANISOU 1966  CD  PRO B 154     3778   2995   3495      0      0      0
ATOM   1967  HA  PRO B 154      36.148  16.031  29.133  1.00  0.00           H  
ATOM   1968  HB3 PRO B 154      37.139  17.870  30.119  1.00  0.00           H  
ATOM   1969  HB2 PRO B 154      38.602  16.896  30.106  1.00  0.00           H  
ATOM   1970  HG3 PRO B 154      37.660  17.891  32.443  1.00  0.00           H  
ATOM   1971  HG2 PRO B 154      38.307  16.256  32.374  1.00  0.00           H  
ATOM   1972  HD2 PRO B 154      36.201  15.691  33.208  1.00  0.00           H  
ATOM   1973  HD3 PRO B 154      35.425  17.099  32.480  1.00  0.00           H  
ATOM   1974  N   VAL B 155      37.928  14.362  28.448  1.00 30.26           N  
ANISOU 1974  N   VAL B 155     4443   3365   3688      0      0      0
ATOM   1975  CA  VAL B 155      38.824  13.325  27.935  1.00 31.93           C  
ANISOU 1975  CA  VAL B 155     4778   3535   3818      0      0      0
ATOM   1976  C   VAL B 155      40.215  13.544  28.558  1.00 32.90           C  
ANISOU 1976  C   VAL B 155     4791   3765   3944      0      0      0
ATOM   1977  O   VAL B 155      40.728  14.665  28.526  1.00 32.23           O  
ANISOU 1977  O   VAL B 155     4524   3825   3898      0      0      0
ATOM   1978  CB  VAL B 155      38.874  13.413  26.380  1.00 32.55           C  
ANISOU 1978  CB  VAL B 155     4888   3657   3823      0      0      0
ATOM   1979  CG1 VAL B 155      39.834  12.385  25.749  1.00 33.27           C  
ANISOU 1979  CG1 VAL B 155     5118   3711   3812      0      0      0
ATOM   1980  CG2 VAL B 155      37.481  13.266  25.739  1.00 31.32           C  
ANISOU 1980  CG2 VAL B 155     4824   3413   3664      0      0      0
ATOM   1981  H   VAL B 155      37.632  15.070  27.789  1.00  0.00           H  
ATOM   1982  HA  VAL B 155      38.437  12.348  28.231  1.00  0.00           H  
ATOM   1983  HB  VAL B 155      39.237  14.404  26.107  1.00  0.00           H  
ATOM   1984 HG11 VAL B 155      39.817  12.443  24.662  1.00  0.00           H  
ATOM   1985 HG12 VAL B 155      40.867  12.548  26.054  1.00  0.00           H  
ATOM   1986 HG13 VAL B 155      39.558  11.367  26.024  1.00  0.00           H  
ATOM   1987 HG21 VAL B 155      37.537  13.362  24.654  1.00  0.00           H  
ATOM   1988 HG22 VAL B 155      37.049  12.290  25.962  1.00  0.00           H  
ATOM   1989 HG23 VAL B 155      36.786  14.031  26.085  1.00  0.00           H  
ATOM   1990  N   ALA B 156      40.801  12.482  29.139  1.00 34.41           N  
ANISOU 1990  N   ALA B 156     5096   3886   4092      0      0      0
ATOM   1991  CA  ALA B 156      42.083  12.511  29.847  1.00 35.31           C  
ANISOU 1991  CA  ALA B 156     5105   4108   4204      0      0      0
ATOM   1992  C   ALA B 156      43.241  12.955  28.938  1.00 36.52           C  
ANISOU 1992  C   ALA B 156     5120   4447   4307      0      0      0
ATOM   1993  O   ALA B 156      43.240  12.695  27.733  1.00 36.90           O  
ANISOU 1993  O   ALA B 156     5230   4502   4288      0      0      0
ATOM   1994  CB  ALA B 156      42.366  11.133  30.470  1.00 36.46           C  
ANISOU 1994  CB  ALA B 156     5424   4130   4300      0      0      0
ATOM   1995  H   ALA B 156      40.314  11.598  29.115  1.00  0.00           H  
ATOM   1996  HA  ALA B 156      41.986  13.236  30.657  1.00  0.00           H  
ATOM   1997  HB1 ALA B 156      43.280  11.151  31.064  1.00  0.00           H  
ATOM   1998  HB2 ALA B 156      41.556  10.827  31.133  1.00  0.00           H  
ATOM   1999  HB3 ALA B 156      42.487  10.356  29.719  1.00  0.00           H  
ATOM   2000  N   ASP B 157      44.210  13.671  29.524  1.00 37.16           N  
ANISOU 2000  N   ASP B 157     5015   4687   4416      0      0      0
ATOM   2001  CA  ASP B 157      45.299  14.368  28.826  1.00 38.84           C  
ANISOU 2001  CA  ASP B 157     5053   5113   4592      0      0      0
ATOM   2002  C   ASP B 157      46.331  13.438  28.163  1.00 40.47           C  
ANISOU 2002  C   ASP B 157     5319   5374   4682      0      0      0
ATOM   2003  O   ASP B 157      47.117  13.906  27.340  1.00 41.09           O  
ANISOU 2003  O   ASP B 157     5296   5608   4709      0      0      0
ATOM   2004  CB  ASP B 157      46.016  15.324  29.811  1.00 39.11           C  
ANISOU 2004  CB  ASP B 157     4880   5303   4676      0      0      0
ATOM   2005  CG  ASP B 157      45.084  16.319  30.515  1.00 39.82           C  
ANISOU 2005  CG  ASP B 157     4901   5363   4865      0      0      0
ATOM   2006  OD1 ASP B 157      44.133  16.791  29.851  1.00 40.28           O  
ANISOU 2006  OD1 ASP B 157     5009   5346   4951      0      0      0
ATOM   2007  OD2 ASP B 157      45.342  16.590  31.708  1.00 42.63           O1-
ANISOU 2007  OD2 ASP B 157     5156   5777   5262      0      0      0
ATOM   2008  H   ASP B 157      44.132  13.843  30.517  1.00  0.00           H  
ATOM   2009  HA  ASP B 157      44.859  14.966  28.029  1.00  0.00           H  
ATOM   2010  HB3 ASP B 157      46.779  15.902  29.286  1.00  0.00           H  
ATOM   2011  HB2 ASP B 157      46.541  14.745  30.573  1.00  0.00           H  
ATOM   2012  N   ASP B 158      46.309  12.136  28.490  1.00 41.43           N  
ANISOU 2012  N   ASP B 158     5614   5372   4755      0      0      0
ATOM   2013  CA  ASP B 158      47.203  11.101  27.971  1.00 43.22           C  
ANISOU 2013  CA  ASP B 158     5919   5646   4858      0      0      0
ATOM   2014  C   ASP B 158      46.527  10.216  26.899  1.00 43.81           C  
ANISOU 2014  C   ASP B 158     6256   5538   4850      0      0      0
ATOM   2015  O   ASP B 158      47.187   9.305  26.397  1.00 45.44           O  
ANISOU 2015  O   ASP B 158     6598   5727   4942      0      0      0
ATOM   2016  CB  ASP B 158      47.694  10.231  29.162  1.00 44.25           C  
ANISOU 2016  CB  ASP B 158     6071   5784   4957      0      0      0
ATOM   2017  CG  ASP B 158      46.641   9.458  29.976  1.00 44.69           C  
ANISOU 2017  CG  ASP B 158     6365   5580   5034      0      0      0
ATOM   2018  OD1 ASP B 158      45.430   9.598  29.696  1.00 43.57           O  
ANISOU 2018  OD1 ASP B 158     6356   5263   4934      0      0      0
ATOM   2019  OD2 ASP B 158      47.081   8.714  30.878  1.00 46.72           O1-
ANISOU 2019  OD2 ASP B 158     6673   5818   5261      0      0      0
ATOM   2020  H   ASP B 158      45.619  11.827  29.161  1.00  0.00           H  
ATOM   2021  HA  ASP B 158      48.078  11.559  27.506  1.00  0.00           H  
ATOM   2022  HB3 ASP B 158      48.238  10.868  29.861  1.00  0.00           H  
ATOM   2023  HB2 ASP B 158      48.426   9.507  28.803  1.00  0.00           H  
ATOM   2024  N   CYS B 159      45.250  10.457  26.535  1.00 42.37           N  
ANISOU 2024  N   CYS B 159     6154   5226   4717      0      0      0
ATOM   2025  CA  CYS B 159      44.509   9.663  25.545  1.00 43.13           C  
ANISOU 2025  CA  CYS B 159     6504   5147   4735      0      0      0
ATOM   2026  C   CYS B 159      45.118   9.800  24.131  1.00 44.26           C  
ANISOU 2026  C   CYS B 159     6633   5417   4769      0      0      0
ATOM   2027  O   CYS B 159      45.545  10.899  23.772  1.00 43.95           O  
ANISOU 2027  O   CYS B 159     6370   5580   4749      0      0      0
ATOM   2028  CB  CYS B 159      43.023  10.078  25.506  1.00 41.53           C  
ANISOU 2028  CB  CYS B 159     6364   4806   4610      0      0      0
ATOM   2029  SG  CYS B 159      42.056   9.761  27.009  1.00 40.80           S  
ANISOU 2029  SG  CYS B 159     6350   4538   4615      0      0      0
ATOM   2030  H   CYS B 159      44.758  11.216  26.987  1.00  0.00           H  
ATOM   2031  HA  CYS B 159      44.576   8.628  25.874  1.00  0.00           H  
ATOM   2032  HB3 CYS B 159      42.516   9.547  24.704  1.00  0.00           H  
ATOM   2033  HB2 CYS B 159      42.934  11.139  25.265  1.00  0.00           H  
ATOM   2034  N   PRO B 160      45.176   8.712  23.326  1.00 45.95           N  
ANISOU 2034  N   PRO B 160     7094   5510   4856      0      0      0
ATOM   2035  CA  PRO B 160      45.891   8.684  22.037  1.00 47.36           C  
ANISOU 2035  CA  PRO B 160     7278   5811   4906      0      0      0
ATOM   2036  C   PRO B 160      45.229   9.466  20.885  1.00 46.81           C  
ANISOU 2036  C   PRO B 160     7140   5799   4848      0      0      0
ATOM   2037  O   PRO B 160      45.890   9.704  19.874  1.00 47.75           O  
ANISOU 2037  O   PRO B 160     7139   6109   4896      0      0      0
ATOM   2038  CB  PRO B 160      46.028   7.190  21.702  1.00 49.13           C  
ANISOU 2038  CB  PRO B 160     7846   5823   4997      0      0      0
ATOM   2039  CG  PRO B 160      44.845   6.536  22.394  1.00 48.56           C  
ANISOU 2039  CG  PRO B 160     7957   5495   4998      0      0      0
ATOM   2040  CD  PRO B 160      44.619   7.393  23.637  1.00 46.79           C  
ANISOU 2040  CD  PRO B 160     7498   5361   4920      0      0      0
ATOM   2041  HA  PRO B 160      46.890   9.104  22.175  1.00  0.00           H  
ATOM   2042  HB3 PRO B 160      46.955   6.807  22.132  1.00  0.00           H  
ATOM   2043  HB2 PRO B 160      46.055   6.976  20.632  1.00  0.00           H  
ATOM   2044  HG3 PRO B 160      45.011   5.483  22.626  1.00  0.00           H  
ATOM   2045  HG2 PRO B 160      43.974   6.601  21.743  1.00  0.00           H  
ATOM   2046  HD2 PRO B 160      43.569   7.428  23.926  1.00  0.00           H  
ATOM   2047  HD3 PRO B 160      45.181   6.973  24.469  1.00  0.00           H  
ATOM   2048  N   THR B 161      43.970   9.905  21.049  1.00 45.37           N  
ANISOU 2048  N   THR B 161     7034   5462   4743      0      0      0
ATOM   2049  CA  THR B 161      43.264  10.844  20.174  1.00 44.53           C  
ANISOU 2049  CA  THR B 161     6856   5406   4655      0      0      0
ATOM   2050  C   THR B 161      42.531  11.891  21.046  1.00 42.78           C  
ANISOU 2050  C   THR B 161     6468   5198   4588      0      0      0
ATOM   2051  O   THR B 161      42.202  11.578  22.194  1.00 42.36           O  
ANISOU 2051  O   THR B 161     6420   5060   4615      0      0      0
ATOM   2052  CB  THR B 161      42.349  10.108  19.156  1.00 45.08           C  
ANISOU 2052  CB  THR B 161     7195   5290   4644      0      0      0
ATOM   2053  OG1 THR B 161      41.167   9.641  19.767  1.00 43.89           O  
ANISOU 2053  OG1 THR B 161     7198   4923   4557      0      0      0
ATOM   2054  CG2 THR B 161      43.014   8.957  18.383  1.00 47.05           C  
ANISOU 2054  CG2 THR B 161     7649   5504   4724      0      0      0
ATOM   2055  H   THR B 161      43.483   9.647  21.896  1.00  0.00           H  
ATOM   2056  HA  THR B 161      44.028  11.364  19.597  1.00  0.00           H  
ATOM   2057  HB  THR B 161      42.020  10.836  18.417  1.00  0.00           H  
ATOM   2058  HG1 THR B 161      40.607   9.285  19.087  1.00  0.00           H  
ATOM   2059 HG21 THR B 161      42.348   8.561  17.618  1.00  0.00           H  
ATOM   2060 HG22 THR B 161      43.921   9.295  17.881  1.00  0.00           H  
ATOM   2061 HG23 THR B 161      43.280   8.129  19.041  1.00  0.00           H  
ATOM   2062  N   PRO B 162      42.251  13.116  20.535  1.00 41.84           N  
ANISOU 2062  N   PRO B 162     6210   5185   4500      0      0      0
ATOM   2063  CA  PRO B 162      41.494  14.177  21.235  1.00 40.06           C  
ANISOU 2063  CA  PRO B 162     5842   4975   4404      0      0      0
ATOM   2064  C   PRO B 162      40.127  13.783  21.831  1.00 39.28           C  
ANISOU 2064  C   PRO B 162     5873   4684   4369      0      0      0
ATOM   2065  O   PRO B 162      39.698  14.399  22.807  1.00 38.05           O  
ANISOU 2065  O   PRO B 162     5620   4522   4313      0      0      0
ATOM   2066  CB  PRO B 162      41.276  15.269  20.176  1.00 39.72           C  
ANISOU 2066  CB  PRO B 162     5718   5033   4342      0      0      0
ATOM   2067  CG  PRO B 162      42.424  15.101  19.202  1.00 41.39           C  
ANISOU 2067  CG  PRO B 162     5913   5376   4437      0      0      0
ATOM   2068  CD  PRO B 162      42.761  13.615  19.255  1.00 42.58           C  
ANISOU 2068  CD  PRO B 162     6271   5408   4501      0      0      0
ATOM   2069  HA  PRO B 162      42.132  14.562  22.033  1.00  0.00           H  
ATOM   2070  HB3 PRO B 162      41.240  16.270  20.608  1.00  0.00           H  
ATOM   2071  HB2 PRO B 162      40.339  15.109  19.639  1.00  0.00           H  
ATOM   2072  HG3 PRO B 162      43.280  15.677  19.556  1.00  0.00           H  
ATOM   2073  HG2 PRO B 162      42.192  15.447  18.196  1.00  0.00           H  
ATOM   2074  HD2 PRO B 162      42.276  13.093  18.430  1.00  0.00           H  
ATOM   2075  HD3 PRO B 162      43.837  13.480  19.168  1.00  0.00           H  
ATOM   2076  N   MET B 163      39.454  12.780  21.241  1.00 40.13           N  
ANISOU 2076  N   MET B 163     6198   4641   4410      0      0      0
ATOM   2077  CA  MET B 163      38.118  12.312  21.614  1.00 39.71           C  
ANISOU 2077  CA  MET B 163     6268   4416   4406      0      0      0
ATOM   2078  C   MET B 163      38.132  10.994  22.410  1.00 40.22           C  
ANISOU 2078  C   MET B 163     6486   4332   4462      0      0      0
ATOM   2079  O   MET B 163      37.073  10.573  22.877  1.00 40.01           O  
ANISOU 2079  O   MET B 163     6549   4174   4480      0      0      0
ATOM   2080  CB  MET B 163      37.312  12.093  20.313  1.00 40.25           C  
ANISOU 2080  CB  MET B 163     6488   4393   4414      0      0      0
ATOM   2081  CG  MET B 163      36.909  13.404  19.625  1.00 40.25           C  
ANISOU 2081  CG  MET B 163     6341   4509   4443      0      0      0
ATOM   2082  SD  MET B 163      35.781  14.411  20.618  1.00 41.37           S  
ANISOU 2082  SD  MET B 163     6262   4724   4733      0      0      0
ATOM   2083  CE  MET B 163      35.248  15.615  19.389  1.00 40.15           C  
ANISOU 2083  CE  MET B 163     6026   4659   4570      0      0      0
ATOM   2084  H   MET B 163      39.886  12.326  20.450  1.00  0.00           H  
ATOM   2085  HA  MET B 163      37.615  13.047  22.243  1.00  0.00           H  
ATOM   2086  HB3 MET B 163      36.398  11.531  20.514  1.00  0.00           H  
ATOM   2087  HB2 MET B 163      37.892  11.481  19.620  1.00  0.00           H  
ATOM   2088  HG3 MET B 163      36.414  13.177  18.684  1.00  0.00           H  
ATOM   2089  HG2 MET B 163      37.788  14.000  19.376  1.00  0.00           H  
ATOM   2090  HE1 MET B 163      34.618  16.360  19.873  1.00  0.00           H  
ATOM   2091  HE2 MET B 163      36.108  16.113  18.943  1.00  0.00           H  
ATOM   2092  HE3 MET B 163      34.671  15.131  18.602  1.00  0.00           H  
ATOM   2093  N   GLY B 164      39.300  10.355  22.584  1.00 40.97           N  
ANISOU 2093  N   GLY B 164     6580   4483   4503      0      0      0
ATOM   2094  CA  GLY B 164      39.436   9.064  23.245  1.00 41.79           C  
ANISOU 2094  CA  GLY B 164     6879   4421   4578      0      0      0
ATOM   2095  C   GLY B 164      40.451   8.193  22.516  1.00 43.72           C  
ANISOU 2095  C   GLY B 164     7331   4602   4678      0      0      0
ATOM   2096  O   GLY B 164      41.648   8.459  22.596  1.00 44.21           O  
ANISOU 2096  O   GLY B 164     7330   4775   4693      0      0      0
ATOM   2097  H   GLY B 164      40.141  10.764  22.198  1.00  0.00           H  
ATOM   2098  HA3 GLY B 164      38.482   8.538  23.289  1.00  0.00           H  
ATOM   2099  HA2 GLY B 164      39.772   9.228  24.269  1.00  0.00           H  
ATOM   2100  N   VAL B 165      39.968   7.150  21.820  1.00 44.89           N  
ANISOU 2100  N   VAL B 165     7726   4589   4742      0      0      0
ATOM   2101  CA  VAL B 165      40.782   6.188  21.066  1.00 47.02           C  
ANISOU 2101  CA  VAL B 165     8216   4794   4856      0      0      0
ATOM   2102  C   VAL B 165      40.410   6.125  19.573  1.00 48.03           C  
ANISOU 2102  C   VAL B 165     8459   4904   4886      0      0      0
ATOM   2103  O   VAL B 165      41.214   5.643  18.776  1.00 49.17           O  
ANISOU 2103  O   VAL B 165     8711   5077   4895      0      0      0
ATOM   2104  CB  VAL B 165      40.744   4.790  21.745  1.00 48.43           C  
ANISOU 2104  CB  VAL B 165     8704   4720   4978      0      0      0
ATOM   2105  CG1 VAL B 165      41.217   4.830  23.210  1.00 47.83           C  
ANISOU 2105  CG1 VAL B 165     8525   4665   4984      0      0      0
ATOM   2106  CG2 VAL B 165      39.377   4.084  21.629  1.00 47.89           C  
ANISOU 2106  CG2 VAL B 165     8849   4428   4919      0      0      0
ATOM   2107  H   VAL B 165      38.970   7.000  21.827  1.00  0.00           H  
ATOM   2108  HA  VAL B 165      41.820   6.519  21.073  1.00  0.00           H  
ATOM   2109  HB  VAL B 165      41.460   4.161  21.214  1.00  0.00           H  
ATOM   2110 HG11 VAL B 165      41.310   3.824  23.620  1.00  0.00           H  
ATOM   2111 HG12 VAL B 165      42.192   5.309  23.297  1.00  0.00           H  
ATOM   2112 HG13 VAL B 165      40.520   5.377  23.845  1.00  0.00           H  
ATOM   2113 HG21 VAL B 165      39.390   3.121  22.140  1.00  0.00           H  
ATOM   2114 HG22 VAL B 165      38.577   4.683  22.061  1.00  0.00           H  
ATOM   2115 HG23 VAL B 165      39.111   3.883  20.591  1.00  0.00           H  
ATOM   2116  N   LYS B 166      39.213   6.604  19.190  1.00 47.52           N  
ANISOU 2116  N   LYS B 166     8369   4803   4882      0      0      0
ATOM   2117  CA  LYS B 166      38.703   6.594  17.818  1.00 48.84           C  
ANISOU 2117  CA  LYS B 166     8652   4943   4961      0      0      0
ATOM   2118  C   LYS B 166      39.221   7.805  17.027  1.00 48.29           C  
ANISOU 2118  C   LYS B 166     8347   5112   4888      0      0      0
ATOM   2119  O   LYS B 166      39.631   8.809  17.609  1.00 46.94           O  
ANISOU 2119  O   LYS B 166     7901   5118   4814      0      0      0
ATOM   2120  CB  LYS B 166      37.161   6.675  17.866  1.00 48.55           C  
ANISOU 2120  CB  LYS B 166     8695   4770   4980      0      0      0
ATOM   2121  CG  LYS B 166      36.506   5.350  18.285  1.00 50.86           C  
ANISOU 2121  CG  LYS B 166     9317   4796   5213      0      0      0
ATOM   2122  CD  LYS B 166      34.974   5.409  18.222  1.00 52.10           C  
ANISOU 2122  CD  LYS B 166     9488   4862   5445      0      0      0
ATOM   2123  CE  LYS B 166      34.319   4.060  18.546  1.00 55.23           C  
ANISOU 2123  CE  LYS B 166    10243   4987   5754      0      0      0
ATOM   2124  NZ  LYS B 166      32.851   4.164  18.559  1.00 56.09           N1+
ANISOU 2124  NZ  LYS B 166    10332   5033   5946      0      0      0
ATOM   2125  H   LYS B 166      38.618   7.016  19.893  1.00  0.00           H  
ATOM   2126  HA  LYS B 166      39.011   5.681  17.304  1.00  0.00           H  
ATOM   2127  HB3 LYS B 166      36.774   6.932  16.879  1.00  0.00           H  
ATOM   2128  HB2 LYS B 166      36.840   7.479  18.531  1.00  0.00           H  
ATOM   2129  HG3 LYS B 166      36.822   5.083  19.294  1.00  0.00           H  
ATOM   2130  HG2 LYS B 166      36.860   4.553  17.630  1.00  0.00           H  
ATOM   2131  HD3 LYS B 166      34.669   5.720  17.222  1.00  0.00           H  
ATOM   2132  HD2 LYS B 166      34.613   6.175  18.910  1.00  0.00           H  
ATOM   2133  HE3 LYS B 166      34.651   3.701  19.521  1.00  0.00           H  
ATOM   2134  HE2 LYS B 166      34.613   3.312  17.809  1.00  0.00           H  
ATOM   2135  HZ1 LYS B 166      32.518   4.524  17.667  1.00  0.00           H  
ATOM   2136  HZ2 LYS B 166      32.444   3.255  18.720  1.00  0.00           H  
ATOM   2137  HZ3 LYS B 166      32.562   4.798  19.289  1.00  0.00           H  
ATOM   2138  N   GLY B 167      39.172   7.711  15.689  1.00 49.65           N  
ANISOU 2138  N   GLY B 167     8643   5282   4941      0      0      0
ATOM   2139  CA  GLY B 167      39.567   8.769  14.763  1.00 49.47           C  
ANISOU 2139  CA  GLY B 167     8428   5470   4899      0      0      0
ATOM   2140  C   GLY B 167      41.084   8.910  14.601  1.00 50.64           C  
ANISOU 2140  C   GLY B 167     8455   5810   4975      0      0      0
ATOM   2141  O   GLY B 167      41.849   8.008  14.946  1.00 51.92           O  
ANISOU 2141  O   GLY B 167     8707   5941   5081      0      0      0
ATOM   2142  H   GLY B 167      38.821   6.856  15.283  1.00  0.00           H  
ATOM   2143  HA3 GLY B 167      39.153   9.721  15.094  1.00  0.00           H  
ATOM   2144  HA2 GLY B 167      39.128   8.557  13.788  1.00  0.00           H  
ATOM   2145  N   ASN B 168      41.505  10.058  14.052  1.00 50.57           N  
ANISOU 2145  N   ASN B 168     8240   6010   4964      0      0      0
ATOM   2146  CA  ASN B 168      42.902  10.413  13.795  1.00 51.71           C  
ANISOU 2146  CA  ASN B 168     8236   6378   5034      0      0      0
ATOM   2147  C   ASN B 168      43.537  11.058  15.043  1.00 50.63           C  
ANISOU 2147  C   ASN B 168     7829   6393   5014      0      0      0
ATOM   2148  O   ASN B 168      42.837  11.508  15.952  1.00 49.17           O  
ANISOU 2148  O   ASN B 168     7559   6152   4973      0      0      0
ATOM   2149  CB  ASN B 168      42.955  11.439  12.636  1.00 51.90           C  
ANISOU 2149  CB  ASN B 168     8164   6562   4995      0      0      0
ATOM   2150  CG  ASN B 168      42.380  10.896  11.323  1.00 53.78           C  
ANISOU 2150  CG  ASN B 168     8676   6674   5085      0      0      0
ATOM   2151  OD1 ASN B 168      41.218  11.138  11.004  1.00 54.13           O  
ANISOU 2151  OD1 ASN B 168     8739   6693   5135      0      0      0
ATOM   2152  ND2 ASN B 168      43.192  10.172  10.550  1.00 56.38           N  
ANISOU 2152  ND2 ASN B 168     9229   6921   5271      0      0      0
ATOM   2153  H   ASN B 168      40.809  10.745  13.799  1.00  0.00           H  
ATOM   2154  HA  ASN B 168      43.472   9.522  13.525  1.00  0.00           H  
ATOM   2155  HB3 ASN B 168      43.980  11.766  12.455  1.00  0.00           H  
ATOM   2156  HB2 ASN B 168      42.392  12.335  12.902  1.00  0.00           H  
ATOM   2157 HD22 ASN B 168      42.845   9.804   9.677  1.00  0.00           H  
ATOM   2158 HD21 ASN B 168      44.144   9.995  10.835  1.00  0.00           H  
ATOM   2159  N   LYS B 169      44.882  11.109  15.063  1.00 51.66           N  
ANISOU 2159  N   LYS B 169     7826   6727   5075      0      0      0
ATOM   2160  CA  LYS B 169      45.735  11.661  16.127  1.00 50.98           C  
ANISOU 2160  CA  LYS B 169     7470   6820   5080      0      0      0
ATOM   2161  C   LYS B 169      45.494  13.160  16.408  1.00 48.75           C  
ANISOU 2161  C   LYS B 169     6955   6635   4933      0      0      0
ATOM   2162  O   LYS B 169      45.754  13.619  17.519  1.00 47.84           O  
ANISOU 2162  O   LYS B 169     6689   6551   4938      0      0      0
ATOM   2163  CB  LYS B 169      47.207  11.383  15.738  1.00 53.03           C  
ANISOU 2163  CB  LYS B 169     7606   7324   5218      0      0      0
ATOM   2164  CG  LYS B 169      48.261  11.631  16.839  1.00 54.07           C  
ANISOU 2164  CG  LYS B 169     7525   7613   5406      0      0      0
ATOM   2165  CD  LYS B 169      48.958  12.998  16.763  1.00 53.56           C  
ANISOU 2165  CD  LYS B 169     7137   7765   5448      0      0      0
ATOM   2166  CE  LYS B 169      50.008  13.258  17.851  1.00  0.00           C  
ATOM   2167  NZ  LYS B 169      50.644  14.582  17.733  1.00  0.00           N1+
ATOM   2168  H   LYS B 169      45.368  10.711  14.272  1.00  0.00           H  
ATOM   2169  HA  LYS B 169      45.504  11.113  17.042  1.00  0.00           H  
ATOM   2170  HB3 LYS B 169      47.474  11.927  14.830  1.00  0.00           H  
ATOM   2171  HB2 LYS B 169      47.278  10.328  15.469  1.00  0.00           H  
ATOM   2172  HG3 LYS B 169      49.033  10.867  16.746  1.00  0.00           H  
ATOM   2173  HG2 LYS B 169      47.822  11.485  17.827  1.00  0.00           H  
ATOM   2174  HD2 LYS B 169      49.406  13.160  15.782  1.00  0.00           H  
ATOM   2175  HD3 LYS B 169      48.273  13.820  16.958  1.00  0.00           H  
ATOM   2176  HE2 LYS B 169      49.536  13.206  18.832  1.00  0.00           H  
ATOM   2177  HE3 LYS B 169      50.794  12.506  17.786  1.00  0.00           H  
ATOM   2178  HZ1 LYS B 169      51.323  14.697  18.472  1.00  0.00           H  
ATOM   2179  HZ2 LYS B 169      51.106  14.655  16.838  1.00  0.00           H  
ATOM   2180  HZ3 LYS B 169      49.940  15.303  17.807  1.00  0.00           H  
ATOM   2181  N   GLU B 170      44.959  13.900  15.424  1.00 47.98           N  
ANISOU 2181  N   GLU B 170     6844   6577   4808      0      0      0
ATOM   2182  CA  GLU B 170      44.476  15.271  15.540  1.00 45.77           C  
ANISOU 2182  CA  GLU B 170     6390   6360   4641      0      0      0
ATOM   2183  C   GLU B 170      43.079  15.362  14.919  1.00 44.42           C  
ANISOU 2183  C   GLU B 170     6362   6030   4486      0      0      0
ATOM   2184  O   GLU B 170      42.794  14.698  13.921  1.00 45.24           O  
ANISOU 2184  O   GLU B 170     6652   6057   4480      0      0      0
ATOM   2185  CB  GLU B 170      45.456  16.253  14.862  1.00 46.47           C  
ANISOU 2185  CB  GLU B 170     6266   6707   4685      0      0      0
ATOM   2186  CG  GLU B 170      46.811  16.374  15.570  1.00 47.49           C  
ANISOU 2186  CG  GLU B 170     6173   7031   4841      0      0      0
ATOM   2187  CD  GLU B 170      47.818  17.332  14.941  1.00  0.00           C  
ATOM   2188  OE1 GLU B 170      47.806  18.524  15.322  1.00  0.00           O  
ATOM   2189  OE2 GLU B 170      48.591  16.850  14.087  1.00  0.00           O1-
ATOM   2190  H   GLU B 170      44.760  13.435  14.550  1.00  0.00           H  
ATOM   2191  HA  GLU B 170      44.380  15.543  16.594  1.00  0.00           H  
ATOM   2192  HB3 GLU B 170      45.003  17.246  14.831  1.00  0.00           H  
ATOM   2193  HB2 GLU B 170      45.614  15.965  13.822  1.00  0.00           H  
ATOM   2194  HG2 GLU B 170      46.687  16.637  16.620  1.00  0.00           H  
ATOM   2195  HG3 GLU B 170      47.366  15.438  15.518  1.00  0.00           H  
ATOM   2196  N   LEU B 171      42.235  16.245  15.475  1.00 41.86           N  
ANISOU 2196  N   LEU B 171     5952   5663   4291      0      0      0
ATOM   2197  CA  LEU B 171      40.980  16.699  14.874  1.00 40.36           C  
ANISOU 2197  CA  LEU B 171     5840   5374   4121      0      0      0
ATOM   2198  C   LEU B 171      41.283  17.614  13.665  1.00 40.24           C  
ANISOU 2198  C   LEU B 171     5751   5501   4037      0      0      0
ATOM   2199  O   LEU B 171      42.370  18.196  13.605  1.00 40.41           O  
ANISOU 2199  O   LEU B 171     5610   5704   4041      0      0      0
ATOM   2200  CB  LEU B 171      40.181  17.488  15.944  1.00 38.54           C  
ANISOU 2200  CB  LEU B 171     5519   5088   4036      0      0      0
ATOM   2201  CG  LEU B 171      39.424  16.596  16.953  1.00 38.07           C  
ANISOU 2201  CG  LEU B 171     5567   4857   4042      0      0      0
ATOM   2202  CD1 LEU B 171      39.025  17.400  18.200  1.00 35.68           C  
ANISOU 2202  CD1 LEU B 171     5134   4551   3871      0      0      0
ATOM   2203  CD2 LEU B 171      38.179  15.935  16.337  1.00 38.49           C  
ANISOU 2203  CD2 LEU B 171     5838   4743   4041      0      0      0
ATOM   2204  H   LEU B 171      42.554  16.751  16.288  1.00  0.00           H  
ATOM   2205  HA  LEU B 171      40.420  15.828  14.535  1.00  0.00           H  
ATOM   2206  HB3 LEU B 171      39.463  18.167  15.482  1.00  0.00           H  
ATOM   2207  HB2 LEU B 171      40.870  18.143  16.480  1.00  0.00           H  
ATOM   2208  HG  LEU B 171      40.093  15.801  17.278  1.00  0.00           H  
ATOM   2209 HD11 LEU B 171      38.524  16.768  18.933  1.00  0.00           H  
ATOM   2210 HD12 LEU B 171      39.900  17.833  18.687  1.00  0.00           H  
ATOM   2211 HD13 LEU B 171      38.347  18.214  17.945  1.00  0.00           H  
ATOM   2212 HD21 LEU B 171      37.674  15.296  17.062  1.00  0.00           H  
ATOM   2213 HD22 LEU B 171      37.462  16.685  16.006  1.00  0.00           H  
ATOM   2214 HD23 LEU B 171      38.427  15.310  15.479  1.00  0.00           H  
ATOM   2215  N   PRO B 172      40.344  17.774  12.706  1.00 39.80           N  
ANISOU 2215  N   PRO B 172     5814   5370   3938      0      0      0
ATOM   2216  CA  PRO B 172      40.551  18.607  11.512  1.00 39.96           C  
ANISOU 2216  CA  PRO B 172     5780   5517   3886      0      0      0
ATOM   2217  C   PRO B 172      40.575  20.097  11.872  1.00 38.61           C  
ANISOU 2217  C   PRO B 172     5398   5467   3805      0      0      0
ATOM   2218  O   PRO B 172      39.874  20.504  12.796  1.00 36.94           O  
ANISOU 2218  O   PRO B 172     5127   5195   3715      0      0      0
ATOM   2219  CB  PRO B 172      39.369  18.271  10.596  1.00 39.74           C  
ANISOU 2219  CB  PRO B 172     5912   5360   3829      0      0      0
ATOM   2220  CG  PRO B 172      38.267  17.809  11.538  1.00 38.93           C  
ANISOU 2220  CG  PRO B 172     5875   5092   3825      0      0      0
ATOM   2221  CD  PRO B 172      39.002  17.187  12.720  1.00 39.35           C  
ANISOU 2221  CD  PRO B 172     5941   5120   3890      0      0      0
ATOM   2222  HA  PRO B 172      41.488  18.336  11.021  1.00  0.00           H  
ATOM   2223  HB3 PRO B 172      39.656  17.461   9.927  1.00  0.00           H  
ATOM   2224  HB2 PRO B 172      39.054  19.108   9.972  1.00  0.00           H  
ATOM   2225  HG3 PRO B 172      37.562  17.115  11.085  1.00  0.00           H  
ATOM   2226  HG2 PRO B 172      37.698  18.674  11.880  1.00  0.00           H  
ATOM   2227  HD2 PRO B 172      38.461  17.373  13.646  1.00  0.00           H  
ATOM   2228  HD3 PRO B 172      39.081  16.107  12.583  1.00  0.00           H  
ATOM   2229  N   ASP B 173      41.390  20.893  11.156  1.00 38.98           N  
ANISOU 2229  N   ASP B 173     5344   5684   3783      0      0      0
ATOM   2230  CA  ASP B 173      41.581  22.336  11.350  1.00 38.45           C  
ANISOU 2230  CA  ASP B 173     5112   5720   3778      0      0      0
ATOM   2231  C   ASP B 173      40.242  23.087  11.474  1.00 36.79           C  
ANISOU 2231  C   ASP B 173     4951   5380   3648      0      0      0
ATOM   2232  O   ASP B 173      39.384  22.963  10.603  1.00 36.54           O  
ANISOU 2232  O   ASP B 173     5047   5273   3565      0      0      0
ATOM   2233  CB  ASP B 173      42.521  22.882  10.244  1.00 40.04           C  
ANISOU 2233  CB  ASP B 173     5260   6089   3865      0      0      0
ATOM   2234  CG  ASP B 173      42.786  24.397  10.255  1.00 40.73           C  
ANISOU 2234  CG  ASP B 173     5187   6285   4003      0      0      0
ATOM   2235  OD1 ASP B 173      42.616  25.029  11.322  1.00 40.48           O  
ANISOU 2235  OD1 ASP B 173     5111   6180   4090      0      0      0
ATOM   2236  OD2 ASP B 173      43.176  24.901   9.180  1.00 44.63           O1-
ANISOU 2236  OD2 ASP B 173     5610   6939   4410      0      0      0
ATOM   2237  H   ASP B 173      41.928  20.466  10.416  1.00  0.00           H  
ATOM   2238  HA  ASP B 173      42.106  22.444  12.301  1.00  0.00           H  
ATOM   2239  HB3 ASP B 173      42.106  22.628   9.268  1.00  0.00           H  
ATOM   2240  HB2 ASP B 173      43.486  22.379  10.304  1.00  0.00           H  
ATOM   2241  N   SER B 174      40.061  23.822  12.580  1.00 35.66           N  
ANISOU 2241  N   SER B 174     4708   5218   3622      0      0      0
ATOM   2242  CA  SER B 174      38.837  24.544  12.927  1.00 34.54           C  
ANISOU 2242  CA  SER B 174     4601   4968   3553      0      0      0
ATOM   2243  C   SER B 174      38.491  25.689  11.955  1.00 34.71           C  
ANISOU 2243  C   SER B 174     4635   5028   3524      0      0      0
ATOM   2244  O   SER B 174      37.327  26.072  11.891  1.00 34.00           O  
ANISOU 2244  O   SER B 174     4619   4853   3445      0      0      0
ATOM   2245  CB  SER B 174      38.966  25.051  14.372  1.00 33.54           C  
ANISOU 2245  CB  SER B 174     4375   4819   3548      0      0      0
ATOM   2246  OG  SER B 174      39.992  26.009  14.501  1.00 33.04           O  
ANISOU 2246  OG  SER B 174     4185   4875   3495      0      0      0
ATOM   2247  H   SER B 174      40.832  23.906  13.227  1.00  0.00           H  
ATOM   2248  HA  SER B 174      38.017  23.826  12.898  1.00  0.00           H  
ATOM   2249  HB3 SER B 174      39.170  24.222  15.051  1.00  0.00           H  
ATOM   2250  HB2 SER B 174      38.032  25.506  14.703  1.00  0.00           H  
ATOM   2251  HG  SER B 174      40.158  26.119  15.433  1.00  0.00           H  
ATOM   2252  N   LYS B 175      39.465  26.174  11.163  1.00 35.68           N  
ANISOU 2252  N   LYS B 175     4683   5288   3585      0      0      0
ATOM   2253  CA  LYS B 175      39.278  27.089  10.036  1.00 36.37           C  
ANISOU 2253  CA  LYS B 175     4796   5418   3604      0      0      0
ATOM   2254  C   LYS B 175      38.604  26.376   8.845  1.00 37.04           C  
ANISOU 2254  C   LYS B 175     5025   5460   3587      0      0      0
ATOM   2255  O   LYS B 175      37.763  26.982   8.187  1.00 36.80           O  
ANISOU 2255  O   LYS B 175     5061   5388   3532      0      0      0
ATOM   2256  CB  LYS B 175      40.670  27.624   9.622  1.00 37.36           C  
ANISOU 2256  CB  LYS B 175     4807   5712   3675      0      0      0
ATOM   2257  CG  LYS B 175      40.723  28.450   8.320  1.00 38.62           C  
ANISOU 2257  CG  LYS B 175     5013   5933   3730      0      0      0
ATOM   2258  CD  LYS B 175      42.142  28.943   7.994  1.00 40.34           C  
ANISOU 2258  CD  LYS B 175     5103   6314   3911      0      0      0
ATOM   2259  CE  LYS B 175      42.346  29.275   6.507  1.00 43.60           C  
ANISOU 2259  CE  LYS B 175     5542   6847   4176      0      0      0
ATOM   2260  NZ  LYS B 175      41.569  30.451   6.083  1.00 43.71           N1+
ANISOU 2260  NZ  LYS B 175     5656   6807   4143      0      0      0
ATOM   2261  H   LYS B 175      40.397  25.798  11.290  1.00  0.00           H  
ATOM   2262  HA  LYS B 175      38.650  27.925  10.348  1.00  0.00           H  
ATOM   2263  HB3 LYS B 175      41.350  26.782   9.508  1.00  0.00           H  
ATOM   2264  HB2 LYS B 175      41.072  28.223  10.440  1.00  0.00           H  
ATOM   2265  HG3 LYS B 175      40.037  29.295   8.381  1.00  0.00           H  
ATOM   2266  HG2 LYS B 175      40.384  27.837   7.485  1.00  0.00           H  
ATOM   2267  HD3 LYS B 175      42.854  28.158   8.253  1.00  0.00           H  
ATOM   2268  HD2 LYS B 175      42.398  29.798   8.622  1.00  0.00           H  
ATOM   2269  HE3 LYS B 175      42.073  28.423   5.883  1.00  0.00           H  
ATOM   2270  HE2 LYS B 175      43.400  29.479   6.318  1.00  0.00           H  
ATOM   2271  HZ1 LYS B 175      41.825  31.254   6.638  1.00  0.00           H  
ATOM   2272  HZ2 LYS B 175      41.747  30.639   5.108  1.00  0.00           H  
ATOM   2273  HZ3 LYS B 175      40.574  30.273   6.197  1.00  0.00           H  
ATOM   2274  N   GLU B 176      38.947  25.104   8.577  1.00 37.84           N  
ANISOU 2274  N   GLU B 176     5184   5572   3623      0      0      0
ATOM   2275  CA  GLU B 176      38.370  24.307   7.491  1.00 38.89           C  
ANISOU 2275  CA  GLU B 176     5479   5648   3650      0      0      0
ATOM   2276  C   GLU B 176      36.967  23.794   7.855  1.00 37.73           C  
ANISOU 2276  C   GLU B 176     5436   5341   3558      0      0      0
ATOM   2277  O   GLU B 176      36.112  23.740   6.975  1.00 37.88           O  
ANISOU 2277  O   GLU B 176     5553   5324   3518      0      0      0
ATOM   2278  CB  GLU B 176      39.281  23.093   7.195  1.00 40.34           C  
ANISOU 2278  CB  GLU B 176     5722   5863   3741      0      0      0
ATOM   2279  CG  GLU B 176      40.659  23.461   6.603  1.00 43.63           C  
ANISOU 2279  CG  GLU B 176     6056   6470   4052      0      0      0
ATOM   2280  CD  GLU B 176      40.602  24.081   5.201  1.00 47.85           C  
ANISOU 2280  CD  GLU B 176     6638   7067   4474      0      0      0
ATOM   2281  OE1 GLU B 176      39.620  23.806   4.475  1.00 49.16           O  
ANISOU 2281  OE1 GLU B 176     6946   7124   4609      0      0      0
ATOM   2282  OE2 GLU B 176      41.559  24.813   4.871  1.00 50.90           O1-
ANISOU 2282  OE2 GLU B 176     6918   7623   4798      0      0      0
ATOM   2283  H   GLU B 176      39.639  24.656   9.162  1.00  0.00           H  
ATOM   2284  HA  GLU B 176      38.279  24.927   6.597  1.00  0.00           H  
ATOM   2285  HB3 GLU B 176      38.775  22.420   6.502  1.00  0.00           H  
ATOM   2286  HB2 GLU B 176      39.433  22.504   8.099  1.00  0.00           H  
ATOM   2287  HG3 GLU B 176      41.272  22.562   6.537  1.00  0.00           H  
ATOM   2288  HG2 GLU B 176      41.187  24.140   7.272  1.00  0.00           H  
ATOM   2289  N   VAL B 177      36.700  23.482   9.137  1.00 36.69           N  
ANISOU 2289  N   VAL B 177     5279   5128   3533      0      0      0
ATOM   2290  CA  VAL B 177      35.371  23.145   9.668  1.00 35.86           C  
ANISOU 2290  CA  VAL B 177     5243   4894   3488      0      0      0
ATOM   2291  C   VAL B 177      34.433  24.368   9.586  1.00 35.14           C  
ANISOU 2291  C   VAL B 177     5108   4813   3432      0      0      0
ATOM   2292  O   VAL B 177      33.283  24.235   9.171  1.00 35.14           O  
ANISOU 2292  O   VAL B 177     5187   4767   3396      0      0      0
ATOM   2293  CB  VAL B 177      35.514  22.636  11.133  1.00 35.13           C  
ANISOU 2293  CB  VAL B 177     5106   4731   3509      0      0      0
ATOM   2294  CG1 VAL B 177      34.167  22.423  11.858  1.00 33.99           C  
ANISOU 2294  CG1 VAL B 177     5010   4480   3424      0      0      0
ATOM   2295  CG2 VAL B 177      36.338  21.337  11.212  1.00 35.79           C  
ANISOU 2295  CG2 VAL B 177     5258   4791   3551      0      0      0
ATOM   2296  H   VAL B 177      37.463  23.530   9.799  1.00  0.00           H  
ATOM   2297  HA  VAL B 177      34.941  22.349   9.056  1.00  0.00           H  
ATOM   2298  HB  VAL B 177      36.055  23.398  11.695  1.00  0.00           H  
ATOM   2299 HG11 VAL B 177      34.328  22.055  12.871  1.00  0.00           H  
ATOM   2300 HG12 VAL B 177      33.596  23.346  11.958  1.00  0.00           H  
ATOM   2301 HG13 VAL B 177      33.544  21.697  11.335  1.00  0.00           H  
ATOM   2302 HG21 VAL B 177      36.527  21.056  12.248  1.00  0.00           H  
ATOM   2303 HG22 VAL B 177      35.814  20.508  10.738  1.00  0.00           H  
ATOM   2304 HG23 VAL B 177      37.308  21.427  10.726  1.00  0.00           H  
ATOM   2305  N   LEU B 178      34.950  25.557   9.941  1.00 34.21           N  
ANISOU 2305  N   LEU B 178     4869   4756   3372      0      0      0
ATOM   2306  CA  LEU B 178      34.290  26.857   9.864  1.00 33.56           C  
ANISOU 2306  CA  LEU B 178     4756   4682   3316      0      0      0
ATOM   2307  C   LEU B 178      33.886  27.209   8.421  1.00 34.11           C  
ANISOU 2307  C   LEU B 178     4899   4786   3274      0      0      0
ATOM   2308  O   LEU B 178      32.704  27.406   8.148  1.00 33.88           O  
ANISOU 2308  O   LEU B 178     4912   4723   3239      0      0      0
ATOM   2309  CB  LEU B 178      35.246  27.901  10.488  1.00 33.14           C  
ANISOU 2309  CB  LEU B 178     4590   4685   3315      0      0      0
ATOM   2310  CG  LEU B 178      34.823  29.382  10.468  1.00 33.56           C  
ANISOU 2310  CG  LEU B 178     4632   4750   3369      0      0      0
ATOM   2311  CD1 LEU B 178      33.828  29.696  11.596  1.00 33.23           C  
ANISOU 2311  CD1 LEU B 178     4577   4632   3419      0      0      0
ATOM   2312  CD2 LEU B 178      36.067  30.281  10.540  1.00 33.95           C  
ANISOU 2312  CD2 LEU B 178     4605   4881   3414      0      0      0
ATOM   2313  H   LEU B 178      35.903  25.563  10.278  1.00  0.00           H  
ATOM   2314  HA  LEU B 178      33.387  26.808  10.468  1.00  0.00           H  
ATOM   2315  HB3 LEU B 178      36.209  27.817   9.989  1.00  0.00           H  
ATOM   2316  HB2 LEU B 178      35.433  27.627  11.526  1.00  0.00           H  
ATOM   2317  HG  LEU B 178      34.347  29.618   9.522  1.00  0.00           H  
ATOM   2318 HD11 LEU B 178      33.536  30.746  11.584  1.00  0.00           H  
ATOM   2319 HD12 LEU B 178      32.919  29.103  11.497  1.00  0.00           H  
ATOM   2320 HD13 LEU B 178      34.259  29.487  12.575  1.00  0.00           H  
ATOM   2321 HD21 LEU B 178      35.802  31.331  10.628  1.00  0.00           H  
ATOM   2322 HD22 LEU B 178      36.696  30.023  11.388  1.00  0.00           H  
ATOM   2323 HD23 LEU B 178      36.676  30.174   9.642  1.00  0.00           H  
ATOM   2324  N   GLU B 179      34.860  27.274   7.500  1.00 34.68           N  
ANISOU 2324  N   GLU B 179     4980   4941   3254      0      0      0
ATOM   2325  CA  GLU B 179      34.680  27.780   6.139  1.00 35.45           C  
ANISOU 2325  CA  GLU B 179     5145   5086   3237      0      0      0
ATOM   2326  C   GLU B 179      33.886  26.832   5.225  1.00 35.92           C  
ANISOU 2326  C   GLU B 179     5339   5092   3218      0      0      0
ATOM   2327  O   GLU B 179      33.194  27.320   4.332  1.00 36.36           O  
ANISOU 2327  O   GLU B 179     5451   5142   3221      0      0      0
ATOM   2328  CB  GLU B 179      36.073  28.035   5.527  1.00 36.45           C  
ANISOU 2328  CB  GLU B 179     5232   5336   3281      0      0      0
ATOM   2329  CG  GLU B 179      36.746  29.287   6.131  1.00 36.75           C  
ANISOU 2329  CG  GLU B 179     5144   5440   3380      0      0      0
ATOM   2330  CD  GLU B 179      38.208  29.494   5.729  1.00 39.30           C  
ANISOU 2330  CD  GLU B 179     5409   5911   3613      0      0      0
ATOM   2331  OE1 GLU B 179      38.771  28.635   5.015  1.00 40.96           O  
ANISOU 2331  OE1 GLU B 179     5658   6184   3721      0      0      0
ATOM   2332  OE2 GLU B 179      38.758  30.529   6.163  1.00 39.49           O1-
ANISOU 2332  OE2 GLU B 179     5353   5991   3660      0      0      0
ATOM   2333  H   GLU B 179      35.809  27.076   7.790  1.00  0.00           H  
ATOM   2334  HA  GLU B 179      34.130  28.720   6.185  1.00  0.00           H  
ATOM   2335  HB3 GLU B 179      35.991  28.182   4.449  1.00  0.00           H  
ATOM   2336  HB2 GLU B 179      36.702  27.153   5.663  1.00  0.00           H  
ATOM   2337  HG3 GLU B 179      36.713  29.247   7.220  1.00  0.00           H  
ATOM   2338  HG2 GLU B 179      36.187  30.177   5.842  1.00  0.00           H  
ATOM   2339  N   LYS B 180      33.945  25.506   5.442  1.00 36.21           N  
ANISOU 2339  N   LYS B 180     5434   5080   3242      0      0      0
ATOM   2340  CA  LYS B 180      33.266  24.530   4.588  1.00 37.01           C  
ANISOU 2340  CA  LYS B 180     5688   5118   3256      0      0      0
ATOM   2341  C   LYS B 180      31.783  24.344   4.942  1.00 36.43           C  
ANISOU 2341  C   LYS B 180     5641   4961   3242      0      0      0
ATOM   2342  O   LYS B 180      31.003  24.089   4.026  1.00 37.09           O  
ANISOU 2342  O   LYS B 180     5809   5034   3248      0      0      0
ATOM   2343  CB  LYS B 180      33.961  23.158   4.707  1.00 37.99           C  
ANISOU 2343  CB  LYS B 180     5898   5202   3333      0      0      0
ATOM   2344  CG  LYS B 180      35.288  23.111   3.930  1.00 39.38           C  
ANISOU 2344  CG  LYS B 180     6084   5485   3393      0      0      0
ATOM   2345  CD  LYS B 180      36.030  21.776   4.097  1.00 42.46           C  
ANISOU 2345  CD  LYS B 180     6561   5837   3735      0      0      0
ATOM   2346  CE  LYS B 180      37.171  21.585   3.090  1.00 44.09           C  
ANISOU 2346  CE  LYS B 180     6767   6176   3807      0      0      0
ATOM   2347  NZ  LYS B 180      36.659  21.413   1.720  1.00 46.06           N1+
ANISOU 2347  NZ  LYS B 180     7075   6491   3933      0      0      0
ATOM   2348  H   LYS B 180      34.532  25.156   6.187  1.00  0.00           H  
ATOM   2349  HA  LYS B 180      33.319  24.852   3.546  1.00  0.00           H  
ATOM   2350  HB3 LYS B 180      33.318  22.379   4.294  1.00  0.00           H  
ATOM   2351  HB2 LYS B 180      34.102  22.888   5.754  1.00  0.00           H  
ATOM   2352  HG3 LYS B 180      35.941  23.926   4.241  1.00  0.00           H  
ATOM   2353  HG2 LYS B 180      35.069  23.285   2.876  1.00  0.00           H  
ATOM   2354  HD3 LYS B 180      35.334  20.940   4.023  1.00  0.00           H  
ATOM   2355  HD2 LYS B 180      36.445  21.737   5.103  1.00  0.00           H  
ATOM   2356  HE3 LYS B 180      37.750  20.699   3.355  1.00  0.00           H  
ATOM   2357  HE2 LYS B 180      37.855  22.433   3.113  1.00  0.00           H  
ATOM   2358  HZ1 LYS B 180      35.977  20.659   1.702  1.00  0.00           H  
ATOM   2359  HZ2 LYS B 180      36.197  22.261   1.425  1.00  0.00           H  
ATOM   2360  HZ3 LYS B 180      37.418  21.202   1.089  1.00  0.00           H  
ATOM   2361  N   VAL B 181      31.386  24.454   6.226  1.00 34.87           N  
ANISOU 2361  N   VAL B 181     5362   4716   3171      0      0      0
ATOM   2362  CA  VAL B 181      30.044  24.070   6.690  1.00 34.29           C  
ANISOU 2362  CA  VAL B 181     5304   4578   3146      0      0      0
ATOM   2363  C   VAL B 181      29.359  25.038   7.674  1.00 33.04           C  
ANISOU 2363  C   VAL B 181     5020   4442   3093      0      0      0
ATOM   2364  O   VAL B 181      28.152  24.893   7.861  1.00 33.38           O  
ANISOU 2364  O   VAL B 181     5055   4466   3161      0      0      0
ATOM   2365  CB  VAL B 181      29.985  22.580   7.137  1.00 34.41           C  
ANISOU 2365  CB  VAL B 181     5390   4494   3192      0      0      0
ATOM   2366  CG1 VAL B 181      30.319  21.575   6.019  1.00 35.72           C  
ANISOU 2366  CG1 VAL B 181     5730   4611   3231      0      0      0
ATOM   2367  CG2 VAL B 181      30.842  22.288   8.378  1.00 33.66           C  
ANISOU 2367  CG2 VAL B 181     5212   4387   3190      0      0      0
ATOM   2368  H   VAL B 181      32.080  24.670   6.928  1.00  0.00           H  
ATOM   2369  HA  VAL B 181      29.373  24.133   5.833  1.00  0.00           H  
ATOM   2370  HB  VAL B 181      28.949  22.377   7.412  1.00  0.00           H  
ATOM   2371 HG11 VAL B 181      30.099  20.556   6.334  1.00  0.00           H  
ATOM   2372 HG12 VAL B 181      29.738  21.773   5.119  1.00  0.00           H  
ATOM   2373 HG13 VAL B 181      31.374  21.604   5.748  1.00  0.00           H  
ATOM   2374 HG21 VAL B 181      30.622  21.294   8.757  1.00  0.00           H  
ATOM   2375 HG22 VAL B 181      31.905  22.320   8.141  1.00  0.00           H  
ATOM   2376 HG23 VAL B 181      30.651  22.993   9.187  1.00  0.00           H  
ATOM   2377  N   LEU B 182      30.061  26.009   8.290  1.00 31.99           N  
ANISOU 2377  N   LEU B 182     4792   4352   3012      0      0      0
ATOM   2378  CA  LEU B 182      29.449  26.932   9.259  1.00 30.77           C  
ANISOU 2378  CA  LEU B 182     4540   4204   2947      0      0      0
ATOM   2379  C   LEU B 182      29.183  28.326   8.672  1.00 30.47           C  
ANISOU 2379  C   LEU B 182     4489   4216   2870      0      0      0
ATOM   2380  O   LEU B 182      28.149  28.900   9.007  1.00 29.80           O  
ANISOU 2380  O   LEU B 182     4375   4137   2811      0      0      0
ATOM   2381  CB  LEU B 182      30.331  27.109  10.517  1.00 29.99           C  
ANISOU 2381  CB  LEU B 182     4358   4093   2946      0      0      0
ATOM   2382  CG  LEU B 182      30.663  25.825  11.307  1.00 29.92           C  
ANISOU 2382  CG  LEU B 182     4352   4025   2991      0      0      0
ATOM   2383  CD1 LEU B 182      31.376  26.177  12.622  1.00 29.04           C  
ANISOU 2383  CD1 LEU B 182     4147   3913   2974      0      0      0
ATOM   2384  CD2 LEU B 182      29.424  24.968  11.604  1.00 28.94           C  
ANISOU 2384  CD2 LEU B 182     4251   3855   2891      0      0      0
ATOM   2385  H   LEU B 182      31.052  26.102   8.112  1.00  0.00           H  
ATOM   2386  HA  LEU B 182      28.481  26.557   9.594  1.00  0.00           H  
ATOM   2387  HB3 LEU B 182      29.814  27.788  11.196  1.00  0.00           H  
ATOM   2388  HB2 LEU B 182      31.256  27.622  10.259  1.00  0.00           H  
ATOM   2389  HG  LEU B 182      31.345  25.222  10.707  1.00  0.00           H  
ATOM   2390 HD11 LEU B 182      31.679  25.276  13.154  1.00  0.00           H  
ATOM   2391 HD12 LEU B 182      32.271  26.774  12.449  1.00  0.00           H  
ATOM   2392 HD13 LEU B 182      30.727  26.748  13.286  1.00  0.00           H  
ATOM   2393 HD21 LEU B 182      29.682  24.098  12.207  1.00  0.00           H  
ATOM   2394 HD22 LEU B 182      28.671  25.542  12.142  1.00  0.00           H  
ATOM   2395 HD23 LEU B 182      28.971  24.593  10.688  1.00  0.00           H  
ATOM   2396  N   LEU B 183      30.072  28.881   7.827  1.00 30.59           N  
ANISOU 2396  N   LEU B 183     4530   4274   2818      0      0      0
ATOM   2397  CA  LEU B 183      29.969  30.266   7.349  1.00 30.40           C  
ANISOU 2397  CA  LEU B 183     4509   4284   2759      0      0      0
ATOM   2398  C   LEU B 183      28.861  30.469   6.307  1.00 30.96           C  
ANISOU 2398  C   LEU B 183     4643   4370   2750      0      0      0
ATOM   2399  O   LEU B 183      28.588  29.602   5.478  1.00 31.71           O  
ANISOU 2399  O   LEU B 183     4807   4475   2767      0      0      0
ATOM   2400  CB  LEU B 183      31.304  30.745   6.739  1.00 30.94           C  
ANISOU 2400  CB  LEU B 183     4582   4404   2772      0      0      0
ATOM   2401  CG  LEU B 183      32.459  30.915   7.746  1.00 30.86           C  
ANISOU 2401  CG  LEU B 183     4486   4404   2836      0      0      0
ATOM   2402  CD1 LEU B 183      33.695  31.524   7.068  1.00 31.81           C  
ANISOU 2402  CD1 LEU B 183     4599   4603   2885      0      0      0
ATOM   2403  CD2 LEU B 183      32.082  31.734   8.992  1.00 28.58           C  
ANISOU 2403  CD2 LEU B 183     4150   4065   2642      0      0      0
ATOM   2404  H   LEU B 183      30.911  28.365   7.599  1.00  0.00           H  
ATOM   2405  HA  LEU B 183      29.714  30.896   8.198  1.00  0.00           H  
ATOM   2406  HB3 LEU B 183      31.149  31.706   6.248  1.00  0.00           H  
ATOM   2407  HB2 LEU B 183      31.614  30.059   5.948  1.00  0.00           H  
ATOM   2408  HG  LEU B 183      32.729  29.920   8.084  1.00  0.00           H  
ATOM   2409 HD11 LEU B 183      34.567  31.475   7.721  1.00  0.00           H  
ATOM   2410 HD12 LEU B 183      33.943  31.003   6.144  1.00  0.00           H  
ATOM   2411 HD13 LEU B 183      33.533  32.572   6.817  1.00  0.00           H  
ATOM   2412 HD21 LEU B 183      32.955  31.891   9.618  1.00  0.00           H  
ATOM   2413 HD22 LEU B 183      31.677  32.712   8.732  1.00  0.00           H  
ATOM   2414 HD23 LEU B 183      31.356  31.216   9.617  1.00  0.00           H  
ATOM   2415  N   ARG B 184      28.244  31.657   6.374  1.00 30.58           N  
ANISOU 2415  N   ARG B 184     4579   4324   2717      0      0      0
ATOM   2416  CA  ARG B 184      27.135  32.115   5.552  1.00 31.40           C  
ANISOU 2416  CA  ARG B 184     4726   4456   2747      0      0      0
ATOM   2417  C   ARG B 184      27.605  32.457   4.134  1.00 32.58           C  
ANISOU 2417  C   ARG B 184     4967   4641   2770      0      0      0
ATOM   2418  O   ARG B 184      28.547  33.230   3.956  1.00 33.05           O  
ANISOU 2418  O   ARG B 184     5047   4707   2803      0      0      0
ATOM   2419  CB  ARG B 184      26.556  33.376   6.226  1.00 30.51           C  
ANISOU 2419  CB  ARG B 184     4584   4339   2671      0      0      0
ATOM   2420  CG  ARG B 184      25.289  33.936   5.558  1.00 31.42           C  
ANISOU 2420  CG  ARG B 184     4735   4494   2710      0      0      0
ATOM   2421  CD  ARG B 184      24.689  35.103   6.347  1.00 29.68           C  
ANISOU 2421  CD  ARG B 184     4491   4262   2525      0      0      0
ATOM   2422  NE  ARG B 184      23.969  34.614   7.528  1.00 28.31           N  
ANISOU 2422  NE  ARG B 184     4220   4099   2439      0      0      0
ATOM   2423  CZ  ARG B 184      23.577  35.354   8.576  1.00 28.36           C  
ANISOU 2423  CZ  ARG B 184     4189   4088   2500      0      0      0
ATOM   2424  NH1 ARG B 184      23.789  36.674   8.628  1.00 27.92           N  
ANISOU 2424  NH1 ARG B 184     4199   3986   2424      0      0      0
ATOM   2425  NH2 ARG B 184      22.952  34.756   9.593  1.00 26.91           N1+
ANISOU 2425  NH2 ARG B 184     3910   3931   2382      0      0      0
ATOM   2426  H   ARG B 184      28.549  32.293   7.100  1.00  0.00           H  
ATOM   2427  HA  ARG B 184      26.371  31.341   5.515  1.00  0.00           H  
ATOM   2428  HB3 ARG B 184      27.316  34.158   6.277  1.00  0.00           H  
ATOM   2429  HB2 ARG B 184      26.315  33.137   7.260  1.00  0.00           H  
ATOM   2430  HG3 ARG B 184      24.551  33.140   5.468  1.00  0.00           H  
ATOM   2431  HG2 ARG B 184      25.506  34.273   4.544  1.00  0.00           H  
ATOM   2432  HD3 ARG B 184      23.988  35.658   5.724  1.00  0.00           H  
ATOM   2433  HD2 ARG B 184      25.475  35.797   6.647  1.00  0.00           H  
ATOM   2434  HE  ARG B 184      23.709  33.637   7.515  1.00  0.00           H  
ATOM   2435 HH12 ARG B 184      23.503  37.201   9.441  1.00  0.00           H  
ATOM   2436 HH11 ARG B 184      24.201  37.166   7.836  1.00  0.00           H  
ATOM   2437 HH22 ARG B 184      22.646  35.304  10.390  1.00  0.00           H  
ATOM   2438 HH21 ARG B 184      22.842  33.751   9.611  1.00  0.00           H  
ATOM   2439  N   ARG B 185      26.897  31.905   3.139  1.00 34.43           N  
ANISOU 2439  N   ARG B 185     5010   4855   3215      0      0      0
ATOM   2440  CA  ARG B 185      26.979  32.294   1.736  1.00 35.65           C  
ANISOU 2440  CA  ARG B 185     5261   5037   3245      0      0      0
ATOM   2441  C   ARG B 185      25.843  33.307   1.509  1.00 35.85           C  
ANISOU 2441  C   ARG B 185     5290   5085   3247      0      0      0
ATOM   2442  O   ARG B 185      26.093  34.511   1.507  1.00 36.03           O  
ANISOU 2442  O   ARG B 185     5258   5097   3335      0      0      0
ATOM   2443  CB  ARG B 185      26.799  31.047   0.834  1.00 36.49           C  
ANISOU 2443  CB  ARG B 185     5503   5154   3207      0      0      0
ATOM   2444  CG  ARG B 185      28.044  30.144   0.722  1.00 37.01           C  
ANISOU 2444  CG  ARG B 185     5598   5206   3258      0      0      0
ATOM   2445  CD  ARG B 185      28.386  29.327   1.980  1.00 35.42           C  
ANISOU 2445  CD  ARG B 185     5330   4972   3155      0      0      0
ATOM   2446  NE  ARG B 185      29.349  28.263   1.658  1.00 36.30           N  
ANISOU 2446  NE  ARG B 185     5496   5079   3218      0      0      0
ATOM   2447  CZ  ARG B 185      30.237  27.693   2.492  1.00 34.67           C  
ANISOU 2447  CZ  ARG B 185     5236   4852   3084      0      0      0
ATOM   2448  NH1 ARG B 185      30.315  28.030   3.786  1.00 32.08           N  
ANISOU 2448  NH1 ARG B 185     4799   4503   2886      0      0      0
ATOM   2449  NH2 ARG B 185      31.074  26.763   2.018  1.00 35.70           N1+
ANISOU 2449  NH2 ARG B 185     5428   4988   3149      0      0      0
ATOM   2450  H   ARG B 185      26.146  31.279   3.393  1.00  0.00           H  
ATOM   2451  HA  ARG B 185      27.930  32.777   1.505  1.00  0.00           H  
ATOM   2452  HB3 ARG B 185      26.558  31.382  -0.176  1.00  0.00           H  
ATOM   2453  HB2 ARG B 185      25.945  30.449   1.159  1.00  0.00           H  
ATOM   2454  HG3 ARG B 185      28.905  30.750   0.437  1.00  0.00           H  
ATOM   2455  HG2 ARG B 185      27.881  29.455  -0.108  1.00  0.00           H  
ATOM   2456  HD3 ARG B 185      27.490  28.868   2.398  1.00  0.00           H  
ATOM   2457  HD2 ARG B 185      28.806  29.982   2.743  1.00  0.00           H  
ATOM   2458  HE  ARG B 185      29.319  27.930   0.705  1.00  0.00           H  
ATOM   2459 HH12 ARG B 185      31.047  27.638   4.364  1.00  0.00           H  
ATOM   2460 HH11 ARG B 185      29.675  28.706   4.186  1.00  0.00           H  
ATOM   2461 HH22 ARG B 185      31.768  26.351   2.626  1.00  0.00           H  
ATOM   2462 HH21 ARG B 185      31.042  26.485   1.047  1.00  0.00           H  
ATOM   2463  N   GLU B 186      24.599  32.817   1.391  1.00 36.14           N  
ANISOU 2463  N   GLU B 186     5377   5150   3204      0      0      0
ATOM   2464  CA  GLU B 186      23.366  33.599   1.446  1.00 35.98           C  
ANISOU 2464  CA  GLU B 186     5326   5164   3182      0      0      0
ATOM   2465  C   GLU B 186      22.790  33.487   2.866  1.00 34.47           C  
ANISOU 2465  C   GLU B 186     5012   4955   3130      0      0      0
ATOM   2466  O   GLU B 186      22.945  32.453   3.520  1.00 34.08           O  
ANISOU 2466  O   GLU B 186     4937   4883   3129      0      0      0
ATOM   2467  CB  GLU B 186      22.338  32.974   0.478  1.00 36.76           C  
ANISOU 2467  CB  GLU B 186     5502   5312   3152      0      0      0
ATOM   2468  CG  GLU B 186      22.716  33.146  -1.000  1.00 39.48           C  
ANISOU 2468  CG  GLU B 186     5973   5694   3334      0      0      0
ATOM   2469  CD  GLU B 186      21.747  32.552  -2.017  1.00  0.00           C  
ATOM   2470  OE1 GLU B 186      20.822  33.283  -2.438  1.00  0.00           O  
ATOM   2471  OE2 GLU B 186      21.953  31.370  -2.363  1.00  0.00           O1-
ATOM   2472  H   GLU B 186      24.486  31.815   1.412  1.00  0.00           H  
ATOM   2473  HA  GLU B 186      23.540  34.647   1.192  1.00  0.00           H  
ATOM   2474  HB3 GLU B 186      21.362  33.438   0.630  1.00  0.00           H  
ATOM   2475  HB2 GLU B 186      22.205  31.913   0.697  1.00  0.00           H  
ATOM   2476  HG2 GLU B 186      22.824  34.199  -1.258  1.00  0.00           H  
ATOM   2477  HG3 GLU B 186      23.656  32.646  -1.233  1.00  0.00           H  
ATOM   2478  N   PHE B 187      22.090  34.539   3.321  1.00 33.66           N  
ANISOU 2478  N   PHE B 187     4850   4864   3076      0      0      0
ATOM   2479  CA  PHE B 187      21.342  34.561   4.578  1.00 32.92           C  
ANISOU 2479  CA  PHE B 187     4648   4761   3101      0      0      0
ATOM   2480  C   PHE B 187      20.126  33.631   4.467  1.00 33.26           C  
ANISOU 2480  C   PHE B 187     4678   4843   3116      0      0      0
ATOM   2481  O   PHE B 187      19.254  33.842   3.623  1.00 34.44           O  
ANISOU 2481  O   PHE B 187     4877   5054   3155      0      0      0
ATOM   2482  CB  PHE B 187      20.880  36.008   4.863  1.00 32.59           C  
ANISOU 2482  CB  PHE B 187     4572   4728   3082      0      0      0
ATOM   2483  CG  PHE B 187      19.979  36.192   6.079  1.00 31.92           C  
ANISOU 2483  CG  PHE B 187     4386   4644   3098      0      0      0
ATOM   2484  CD1 PHE B 187      20.494  36.006   7.377  1.00 31.58           C  
ANISOU 2484  CD1 PHE B 187     4270   4542   3187      0      0      0
ATOM   2485  CD2 PHE B 187      18.624  36.547   5.916  1.00 32.48           C  
ANISOU 2485  CD2 PHE B 187     4433   4783   3125      0      0      0
ATOM   2486  CE1 PHE B 187      19.668  36.178   8.505  1.00 31.31           C  
ANISOU 2486  CE1 PHE B 187     4153   4506   3239      0      0      0
ATOM   2487  CE2 PHE B 187      17.797  36.723   7.042  1.00 31.95           C  
ANISOU 2487  CE2 PHE B 187     4269   4722   3148      0      0      0
ATOM   2488  CZ  PHE B 187      18.318  36.540   8.337  1.00 32.00           C  
ANISOU 2488  CZ  PHE B 187     4215   4660   3285      0      0      0
ATOM   2489  H   PHE B 187      22.007  35.351   2.727  1.00  0.00           H  
ATOM   2490  HA  PHE B 187      21.988  34.223   5.390  1.00  0.00           H  
ATOM   2491  HB3 PHE B 187      20.373  36.417   3.987  1.00  0.00           H  
ATOM   2492  HB2 PHE B 187      21.759  36.634   5.012  1.00  0.00           H  
ATOM   2493  HD1 PHE B 187      21.526  35.730   7.503  1.00  0.00           H  
ATOM   2494  HD2 PHE B 187      18.213  36.687   4.927  1.00  0.00           H  
ATOM   2495  HE1 PHE B 187      20.072  36.039   9.498  1.00  0.00           H  
ATOM   2496  HE2 PHE B 187      16.764  37.005   6.910  1.00  0.00           H  
ATOM   2497  HZ  PHE B 187      17.682  36.680   9.199  1.00  0.00           H  
ATOM   2498  N   ILE B 188      20.086  32.613   5.336  1.00 32.50           N  
ANISOU 2498  N   ILE B 188     4519   4712   3119      0      0      0
ATOM   2499  CA  ILE B 188      18.968  31.694   5.507  1.00 32.78           C  
ANISOU 2499  CA  ILE B 188     4530   4773   3153      0      0      0
ATOM   2500  C   ILE B 188      18.164  32.260   6.697  1.00 32.13           C  
ANISOU 2500  C   ILE B 188     4330   4703   3176      0      0      0
ATOM   2501  O   ILE B 188      18.663  32.205   7.823  1.00 31.33           O  
ANISOU 2501  O   ILE B 188     4171   4545   3189      0      0      0
ATOM   2502  CB  ILE B 188      19.511  30.267   5.837  1.00 32.69           C  
ANISOU 2502  CB  ILE B 188     4559   4703   3159      0      0      0
ATOM   2503  CG1 ILE B 188      20.420  29.729   4.702  1.00 34.17           C  
ANISOU 2503  CG1 ILE B 188     4874   4881   3227      0      0      0
ATOM   2504  CG2 ILE B 188      18.368  29.268   6.131  1.00 32.72           C  
ANISOU 2504  CG2 ILE B 188     4539   4720   3172      0      0      0
ATOM   2505  CD1 ILE B 188      21.218  28.468   5.065  1.00 34.26           C  
ANISOU 2505  CD1 ILE B 188     4931   4824   3262      0      0      0
ATOM   2506  H   ILE B 188      20.860  32.507   5.980  1.00  0.00           H  
ATOM   2507  HA  ILE B 188      18.381  31.631   4.591  1.00  0.00           H  
ATOM   2508  HB  ILE B 188      20.122  30.327   6.737  1.00  0.00           H  
ATOM   2509 HG13 ILE B 188      21.151  30.485   4.416  1.00  0.00           H  
ATOM   2510 HG12 ILE B 188      19.824  29.542   3.808  1.00  0.00           H  
ATOM   2511 HG21 ILE B 188      18.751  28.285   6.401  1.00  0.00           H  
ATOM   2512 HG22 ILE B 188      17.743  29.587   6.964  1.00  0.00           H  
ATOM   2513 HG23 ILE B 188      17.719  29.145   5.263  1.00  0.00           H  
ATOM   2514 HD11 ILE B 188      21.903  28.202   4.259  1.00  0.00           H  
ATOM   2515 HD12 ILE B 188      21.816  28.624   5.961  1.00  0.00           H  
ATOM   2516 HD13 ILE B 188      20.572  27.608   5.237  1.00  0.00           H  
ATOM   2517  N   PRO B 189      16.935  32.788   6.489  1.00 32.53           N  
ANISOU 2517  N   PRO B 189     4344   4832   3183      0      0      0
ATOM   2518  CA  PRO B 189      16.072  33.256   7.580  1.00 31.96           C  
ANISOU 2518  CA  PRO B 189     4160   4781   3203      0      0      0
ATOM   2519  C   PRO B 189      15.449  32.059   8.314  1.00 31.87           C  
ANISOU 2519  C   PRO B 189     4084   4752   3272      0      0      0
ATOM   2520  O   PRO B 189      15.286  30.984   7.731  1.00 32.46           O  
ANISOU 2520  O   PRO B 189     4200   4828   3306      0      0      0
ATOM   2521  CB  PRO B 189      14.994  34.100   6.891  1.00 32.95           C  
ANISOU 2521  CB  PRO B 189     4271   5012   3236      0      0      0
ATOM   2522  CG  PRO B 189      14.874  33.503   5.498  1.00 33.89           C  
ANISOU 2522  CG  PRO B 189     4480   5172   3225      0      0      0
ATOM   2523  CD  PRO B 189      16.274  32.967   5.193  1.00 33.76           C  
ANISOU 2523  CD  PRO B 189     4560   5069   3198      0      0      0
ATOM   2524  HA  PRO B 189      16.628  33.877   8.284  1.00  0.00           H  
ATOM   2525  HB3 PRO B 189      15.328  35.134   6.817  1.00  0.00           H  
ATOM   2526  HB2 PRO B 189      14.042  34.105   7.422  1.00  0.00           H  
ATOM   2527  HG3 PRO B 189      14.525  34.222   4.756  1.00  0.00           H  
ATOM   2528  HG2 PRO B 189      14.163  32.676   5.520  1.00  0.00           H  
ATOM   2529  HD2 PRO B 189      16.208  32.035   4.631  1.00  0.00           H  
ATOM   2530  HD3 PRO B 189      16.832  33.693   4.602  1.00  0.00           H  
ATOM   2531  N   ASP B 190      15.102  32.248   9.594  1.00 31.21           N  
ANISOU 2531  N   ASP B 190     3912   4643   3302      0      0      0
ATOM   2532  CA  ASP B 190      14.486  31.217  10.421  1.00 31.26           C  
ANISOU 2532  CA  ASP B 190     3855   4632   3390      0      0      0
ATOM   2533  C   ASP B 190      13.030  30.951   9.957  1.00 32.16           C  
ANISOU 2533  C   ASP B 190     3903   4848   3470      0      0      0
ATOM   2534  O   ASP B 190      12.244  31.899   9.918  1.00 31.98           O  
ANISOU 2534  O   ASP B 190     3814   4904   3434      0      0      0
ATOM   2535  CB  ASP B 190      14.527  31.669  11.901  1.00 30.68           C  
ANISOU 2535  CB  ASP B 190     3709   4511   3436      0      0      0
ATOM   2536  CG  ASP B 190      13.717  30.766  12.835  1.00 31.80           C  
ANISOU 2536  CG  ASP B 190     3775   4648   3660      0      0      0
ATOM   2537  OD1 ASP B 190      13.769  29.536  12.637  1.00 33.97           O  
ANISOU 2537  OD1 ASP B 190     4080   4902   3926      0      0      0
ATOM   2538  OD2 ASP B 190      13.015  31.321  13.701  1.00 33.34           O1-
ANISOU 2538  OD2 ASP B 190     3886   4856   3925      0      0      0
ATOM   2539  H   ASP B 190      15.270  33.151  10.020  1.00  0.00           H  
ATOM   2540  HA  ASP B 190      15.105  30.326  10.340  1.00  0.00           H  
ATOM   2541  HB3 ASP B 190      14.145  32.688  11.991  1.00  0.00           H  
ATOM   2542  HB2 ASP B 190      15.555  31.693  12.259  1.00  0.00           H  
ATOM   2543  N   PRO B 191      12.646  29.689   9.656  1.00 33.13           N  
ANISOU 2543  N   PRO B 191     4044   4968   3574      0      0      0
ATOM   2544  CA  PRO B 191      11.267  29.326   9.302  1.00 34.39           C  
ANISOU 2544  CA  PRO B 191     4128   5228   3710      0      0      0
ATOM   2545  C   PRO B 191      10.257  29.291  10.474  1.00 34.50           C  
ANISOU 2545  C   PRO B 191     3997   5276   3835      0      0      0
ATOM   2546  O   PRO B 191       9.060  29.240  10.195  1.00 35.49           O  
ANISOU 2546  O   PRO B 191     4026   5514   3946      0      0      0
ATOM   2547  CB  PRO B 191      11.389  27.958   8.618  1.00 35.01           C  
ANISOU 2547  CB  PRO B 191     4284   5258   3759      0      0      0
ATOM   2548  CG  PRO B 191      12.647  27.343   9.203  1.00 34.40           C  
ANISOU 2548  CG  PRO B 191     4290   5046   3734      0      0      0
ATOM   2549  CD  PRO B 191      13.536  28.530   9.543  1.00 33.06           C  
ANISOU 2549  CD  PRO B 191     4141   4866   3554      0      0      0
ATOM   2550  HA  PRO B 191      10.883  30.043   8.573  1.00  0.00           H  
ATOM   2551  HB3 PRO B 191      11.526  28.104   7.546  1.00  0.00           H  
ATOM   2552  HB2 PRO B 191      10.515  27.319   8.744  1.00  0.00           H  
ATOM   2553  HG3 PRO B 191      13.122  26.640   8.521  1.00  0.00           H  
ATOM   2554  HG2 PRO B 191      12.416  26.814  10.125  1.00  0.00           H  
ATOM   2555  HD2 PRO B 191      14.087  28.329  10.460  1.00  0.00           H  
ATOM   2556  HD3 PRO B 191      14.256  28.700   8.743  1.00  0.00           H  
ATOM   2557  N   GLN B 192      10.691  29.409  11.748  1.00 33.75           N  
ANISOU 2557  N   GLN B 192     3884   5092   3846      0      0      0
ATOM   2558  CA  GLN B 192       9.789  29.677  12.885  1.00 33.79           C  
ANISOU 2558  CA  GLN B 192     3763   5122   3953      0      0      0
ATOM   2559  C   GLN B 192       9.488  31.189  12.994  1.00 33.48           C  
ANISOU 2559  C   GLN B 192     3671   5148   3900      0      0      0
ATOM   2560  O   GLN B 192       8.597  31.591  13.740  1.00 33.88           O  
ANISOU 2560  O   GLN B 192     3618   5240   4016      0      0      0
ATOM   2561  CB  GLN B 192      10.412  29.275  14.247  1.00 32.76           C  
ANISOU 2561  CB  GLN B 192     3649   4868   3930      0      0      0
ATOM   2562  CG  GLN B 192      10.967  27.849  14.304  1.00 33.51           C  
ANISOU 2562  CG  GLN B 192     3763   4907   4063      0      0      0
ATOM   2563  CD  GLN B 192      11.403  27.372  15.693  1.00 33.21           C  
ANISOU 2563  CD  GLN B 192     3752   4746   4119      0      0      0
ATOM   2564  OE1 GLN B 192      12.145  26.402  15.774  1.00 33.10           O  
ANISOU 2564  OE1 GLN B 192     3847   4636   4093      0      0      0
ATOM   2565  NE2 GLN B 192      11.010  27.997  16.795  1.00 32.28           N  
ANISOU 2565  NE2 GLN B 192     3543   4633   4088      0      0      0
ATOM   2566  H   GLN B 192      11.684  29.377  11.940  1.00  0.00           H  
ATOM   2567  HA  GLN B 192       8.850  29.136  12.750  1.00  0.00           H  
ATOM   2568  HB3 GLN B 192       9.630  29.381  15.002  1.00  0.00           H  
ATOM   2569  HB2 GLN B 192      11.195  29.965  14.552  1.00  0.00           H  
ATOM   2570  HG3 GLN B 192      11.812  27.754  13.622  1.00  0.00           H  
ATOM   2571  HG2 GLN B 192      10.206  27.153  13.949  1.00  0.00           H  
ATOM   2572 HE22 GLN B 192      11.268  27.582  17.687  1.00  0.00           H  
ATOM   2573 HE21 GLN B 192      10.384  28.788  16.794  1.00  0.00           H  
ATOM   2574  N   GLY B 193      10.233  32.028  12.266  1.00 33.18           N  
ANISOU 2574  N   GLY B 193     3716   5117   3776      0      0      0
ATOM   2575  CA  GLY B 193      10.020  33.461  12.160  1.00 32.86           C  
ANISOU 2575  CA  GLY B 193     3655   5131   3699      0      0      0
ATOM   2576  C   GLY B 193      10.617  34.288  13.298  1.00 31.87           C  
ANISOU 2576  C   GLY B 193     3539   4921   3649      0      0      0
ATOM   2577  O   GLY B 193      10.112  35.382  13.525  1.00 31.75           O  
ANISOU 2577  O   GLY B 193     3489   4947   3628      0      0      0
ATOM   2578  H   GLY B 193      10.946  31.630  11.671  1.00  0.00           H  
ATOM   2579  HA3 GLY B 193       8.952  33.672  12.077  1.00  0.00           H  
ATOM   2580  HA2 GLY B 193      10.472  33.799  11.227  1.00  0.00           H  
ATOM   2581  N   SER B 194      11.671  33.810  13.994  1.00 30.70           N  
ANISOU 2581  N   SER B 194     3443   4657   3563      0      0      0
ATOM   2582  CA  SER B 194      12.414  34.526  15.048  1.00 29.52           C  
ANISOU 2582  CA  SER B 194     3311   4423   3481      0      0      0
ATOM   2583  C   SER B 194      12.862  35.917  14.586  1.00 29.35           C  
ANISOU 2583  C   SER B 194     3355   4400   3398      0      0      0
ATOM   2584  O   SER B 194      13.185  36.079  13.413  1.00 29.85           O  
ANISOU 2584  O   SER B 194     3486   4473   3381      0      0      0
ATOM   2585  CB  SER B 194      13.657  33.724  15.492  1.00 28.65           C  
ANISOU 2585  CB  SER B 194     3252   4205   3428      0      0      0
ATOM   2586  OG  SER B 194      13.311  32.531  16.157  1.00 29.39           O  
ANISOU 2586  OG  SER B 194     3304   4284   3577      0      0      0
ATOM   2587  H   SER B 194      12.027  32.894  13.742  1.00  0.00           H  
ATOM   2588  HA  SER B 194      11.744  34.655  15.896  1.00  0.00           H  
ATOM   2589  HB3 SER B 194      14.261  34.314  16.183  1.00  0.00           H  
ATOM   2590  HB2 SER B 194      14.297  33.483  14.642  1.00  0.00           H  
ATOM   2591  HG  SER B 194      13.012  31.917  15.497  1.00  0.00           H  
ATOM   2592  N   ASN B 195      12.891  36.901  15.493  1.00 28.50           N  
ANISOU 2592  N   ASN B 195     3236   4270   3324      0      0      0
ATOM   2593  CA  ASN B 195      13.195  38.300  15.181  1.00 28.02           C  
ANISOU 2593  CA  ASN B 195     3246   4194   3207      0      0      0
ATOM   2594  C   ASN B 195      14.397  38.819  15.984  1.00 27.19           C  
ANISOU 2594  C   ASN B 195     3200   3970   3161      0      0      0
ATOM   2595  O   ASN B 195      15.035  38.062  16.716  1.00 26.12           O  
ANISOU 2595  O   ASN B 195     3051   3772   3100      0      0      0
ATOM   2596  CB  ASN B 195      11.912  39.166  15.283  1.00 28.37           C  
ANISOU 2596  CB  ASN B 195     3251   4315   3212      0      0      0
ATOM   2597  CG  ASN B 195      11.258  39.231  16.668  1.00 27.78           C  
ANISOU 2597  CG  ASN B 195     3115   4220   3222      0      0      0
ATOM   2598  OD1 ASN B 195      11.849  38.851  17.674  1.00 24.60           O  
ANISOU 2598  OD1 ASN B 195     2720   3726   2902      0      0      0
ATOM   2599  ND2 ASN B 195      10.017  39.707  16.725  1.00 28.12           N  
ANISOU 2599  ND2 ASN B 195     3094   4355   3236      0      0      0
ATOM   2600  H   ASN B 195      12.621  36.691  16.444  1.00  0.00           H  
ATOM   2601  HA  ASN B 195      13.531  38.364  14.148  1.00  0.00           H  
ATOM   2602  HB3 ASN B 195      11.174  38.771  14.584  1.00  0.00           H  
ATOM   2603  HB2 ASN B 195      12.104  40.183  14.950  1.00  0.00           H  
ATOM   2604 HD22 ASN B 195       9.543  39.763  17.619  1.00  0.00           H  
ATOM   2605 HD21 ASN B 195       9.545  40.010  15.882  1.00  0.00           H  
ATOM   2606  N   MET B 196      14.717  40.115  15.843  1.00 27.27           N  
ANISOU 2606  N   MET B 196     3279   3948   3134      0      0      0
ATOM   2607  CA  MET B 196      15.800  40.765  16.580  1.00 27.17           C  
ANISOU 2607  CA  MET B 196     3321   3825   3179      0      0      0
ATOM   2608  C   MET B 196      15.435  41.066  18.041  1.00 26.34           C  
ANISOU 2608  C   MET B 196     3189   3671   3151      0      0      0
ATOM   2609  O   MET B 196      16.345  41.146  18.865  1.00 25.82           O  
ANISOU 2609  O   MET B 196     3140   3520   3150      0      0      0
ATOM   2610  CB  MET B 196      16.200  42.075  15.879  1.00 27.68           C  
ANISOU 2610  CB  MET B 196     3482   3854   3183      0      0      0
ATOM   2611  CG  MET B 196      16.974  41.882  14.574  1.00 29.68           C  
ANISOU 2611  CG  MET B 196     3778   4122   3379      0      0      0
ATOM   2612  SD  MET B 196      18.551  41.016  14.760  1.00 32.97           S  
ANISOU 2612  SD  MET B 196     4167   4494   3867      0      0      0
ATOM   2613  CE  MET B 196      18.049  39.368  14.191  1.00 32.91           C  
ANISOU 2613  CE  MET B 196     4102   4572   3831      0      0      0
ATOM   2614  H   MET B 196      14.167  40.684  15.214  1.00  0.00           H  
ATOM   2615  HA  MET B 196      16.658  40.100  16.618  1.00  0.00           H  
ATOM   2616  HB3 MET B 196      16.808  42.693  16.543  1.00  0.00           H  
ATOM   2617  HB2 MET B 196      15.308  42.648  15.658  1.00  0.00           H  
ATOM   2618  HG3 MET B 196      17.196  42.866  14.165  1.00  0.00           H  
ATOM   2619  HG2 MET B 196      16.358  41.371  13.833  1.00  0.00           H  
ATOM   2620  HE1 MET B 196      18.848  38.650  14.366  1.00  0.00           H  
ATOM   2621  HE2 MET B 196      17.162  39.014  14.712  1.00  0.00           H  
ATOM   2622  HE3 MET B 196      17.830  39.396  13.124  1.00  0.00           H  
ATOM   2623  N   MET B 197      14.138  41.146  18.396  1.00 26.44           N  
ANISOU 2623  N   MET B 197     3155   3741   3150      0      0      0
ATOM   2624  CA  MET B 197      13.690  41.197  19.791  1.00 25.95           C  
ANISOU 2624  CA  MET B 197     3063   3641   3155      0      0      0
ATOM   2625  C   MET B 197      13.988  39.871  20.513  1.00 25.22           C  
ANISOU 2625  C   MET B 197     2917   3521   3145      0      0      0
ATOM   2626  O   MET B 197      14.381  39.904  21.674  1.00 24.41           O  
ANISOU 2626  O   MET B 197     2829   3341   3104      0      0      0
ATOM   2627  CB  MET B 197      12.182  41.520  19.883  1.00 26.53           C  
ANISOU 2627  CB  MET B 197     3077   3802   3200      0      0      0
ATOM   2628  CG  MET B 197      11.840  42.974  19.525  1.00 28.43           C  
ANISOU 2628  CG  MET B 197     3384   4063   3357      0      0      0
ATOM   2629  SD  MET B 197      12.513  44.245  20.629  1.00 30.28           S  
ANISOU 2629  SD  MET B 197     3744   4155   3608      0      0      0
ATOM   2630  CE  MET B 197      11.404  44.099  22.053  1.00 29.53           C  
ANISOU 2630  CE  MET B 197     3586   4060   3572      0      0      0
ATOM   2631  H   MET B 197      13.433  41.074  17.675  1.00  0.00           H  
ATOM   2632  HA  MET B 197      14.253  41.978  20.307  1.00  0.00           H  
ATOM   2633  HB3 MET B 197      11.817  41.318  20.890  1.00  0.00           H  
ATOM   2634  HB2 MET B 197      11.615  40.856  19.233  1.00  0.00           H  
ATOM   2635  HG3 MET B 197      10.760  43.097  19.483  1.00  0.00           H  
ATOM   2636  HG2 MET B 197      12.204  43.189  18.525  1.00  0.00           H  
ATOM   2637  HE1 MET B 197      11.801  44.677  22.887  1.00  0.00           H  
ATOM   2638  HE2 MET B 197      10.417  44.485  21.810  1.00  0.00           H  
ATOM   2639  HE3 MET B 197      11.293  43.064  22.370  1.00  0.00           H  
ATOM   2640  N   PHE B 198      13.885  38.725  19.816  1.00 24.97           N  
ANISOU 2640  N   PHE B 198     2835   3548   3105      0      0      0
ATOM   2641  CA  PHE B 198      14.290  37.409  20.307  1.00 24.79           C  
ANISOU 2641  CA  PHE B 198     2780   3494   3146      0      0      0
ATOM   2642  C   PHE B 198      15.820  37.285  20.381  1.00 24.09           C  
ANISOU 2642  C   PHE B 198     2748   3325   3082      0      0      0
ATOM   2643  O   PHE B 198      16.318  36.748  21.367  1.00 23.73           O  
ANISOU 2643  O   PHE B 198     2699   3218   3098      0      0      0
ATOM   2644  CB  PHE B 198      13.701  36.315  19.384  1.00 25.03           C  
ANISOU 2644  CB  PHE B 198     2759   3597   3153      0      0      0
ATOM   2645  CG  PHE B 198      14.116  34.893  19.730  1.00 26.35           C  
ANISOU 2645  CG  PHE B 198     2923   3715   3372      0      0      0
ATOM   2646  CD1 PHE B 198      13.465  34.189  20.764  1.00 27.35           C  
ANISOU 2646  CD1 PHE B 198     3000   3826   3566      0      0      0
ATOM   2647  CD2 PHE B 198      15.194  34.292  19.046  1.00 25.89           C  
ANISOU 2647  CD2 PHE B 198     2922   3623   3293      0      0      0
ATOM   2648  CE1 PHE B 198      13.907  32.902  21.127  1.00 27.60           C  
ANISOU 2648  CE1 PHE B 198     3048   3801   3638      0      0      0
ATOM   2649  CE2 PHE B 198      15.649  33.015  19.423  1.00 28.14           C  
ANISOU 2649  CE2 PHE B 198     3219   3860   3614      0      0      0
ATOM   2650  CZ  PHE B 198      15.014  32.328  20.473  1.00 28.60           C  
ANISOU 2650  CZ  PHE B 198     3237   3895   3735      0      0      0
ATOM   2651  H   PHE B 198      13.538  38.777  18.867  1.00  0.00           H  
ATOM   2652  HA  PHE B 198      13.902  37.263  21.316  1.00  0.00           H  
ATOM   2653  HB3 PHE B 198      13.968  36.501  18.347  1.00  0.00           H  
ATOM   2654  HB2 PHE B 198      12.614  36.371  19.412  1.00  0.00           H  
ATOM   2655  HD1 PHE B 198      12.639  34.638  21.296  1.00  0.00           H  
ATOM   2656  HD2 PHE B 198      15.699  34.825  18.253  1.00  0.00           H  
ATOM   2657  HE1 PHE B 198      13.413  32.366  21.925  1.00  0.00           H  
ATOM   2658  HE2 PHE B 198      16.489  32.566  18.914  1.00  0.00           H  
ATOM   2659  HZ  PHE B 198      15.379  31.359  20.773  1.00  0.00           H  
ATOM   2660  N   ALA B 199      16.560  37.775  19.370  1.00 24.49           N  
ANISOU 2660  N   ALA B 199     2844   3383   3079      0      0      0
ATOM   2661  CA  ALA B 199      18.013  37.625  19.263  1.00 24.25           C  
ANISOU 2661  CA  ALA B 199     2851   3294   3067      0      0      0
ATOM   2662  C   ALA B 199      18.786  38.447  20.306  1.00 23.83           C  
ANISOU 2662  C   ALA B 199     2819   3165   3071      0      0      0
ATOM   2663  O   ALA B 199      19.788  37.962  20.831  1.00 23.05           O  
ANISOU 2663  O   ALA B 199     2714   3022   3024      0      0      0
ATOM   2664  CB  ALA B 199      18.466  38.042  17.855  1.00 24.91           C  
ANISOU 2664  CB  ALA B 199     2981   3405   3080      0      0      0
ATOM   2665  H   ALA B 199      16.079  38.197  18.586  1.00  0.00           H  
ATOM   2666  HA  ALA B 199      18.253  36.576  19.420  1.00  0.00           H  
ATOM   2667  HB1 ALA B 199      19.518  37.802  17.696  1.00  0.00           H  
ATOM   2668  HB2 ALA B 199      17.895  37.523  17.084  1.00  0.00           H  
ATOM   2669  HB3 ALA B 199      18.350  39.114  17.694  1.00  0.00           H  
ATOM   2670  N   PHE B 200      18.310  39.660  20.634  1.00 24.34           N  
ANISOU 2670  N   PHE B 200     2915   3214   3120      0      0      0
ATOM   2671  CA  PHE B 200      18.915  40.519  21.650  1.00 24.53           C  
ANISOU 2671  CA  PHE B 200     2974   3157   3191      0      0      0
ATOM   2672  C   PHE B 200      18.365  40.242  23.056  1.00 23.97           C  
ANISOU 2672  C   PHE B 200     2878   3057   3174      0      0      0
ATOM   2673  O   PHE B 200      19.057  40.573  24.016  1.00 23.18           O  
ANISOU 2673  O   PHE B 200     2798   2890   3119      0      0      0
ATOM   2674  CB  PHE B 200      18.663  41.998  21.294  1.00 25.39           C  
ANISOU 2674  CB  PHE B 200     3152   3239   3256      0      0      0
ATOM   2675  CG  PHE B 200      19.482  42.495  20.114  1.00 27.39           C  
ANISOU 2675  CG  PHE B 200     3450   3483   3473      0      0      0
ATOM   2676  CD1 PHE B 200      20.890  42.376  20.125  1.00 27.95           C  
ANISOU 2676  CD1 PHE B 200     3518   3509   3591      0      0      0
ATOM   2677  CD2 PHE B 200      18.845  43.078  18.998  1.00 28.96           C  
ANISOU 2677  CD2 PHE B 200     3689   3725   3590      0      0      0
ATOM   2678  CE1 PHE B 200      21.646  42.812  19.022  1.00 30.09           C  
ANISOU 2678  CE1 PHE B 200     3824   3774   3834      0      0      0
ATOM   2679  CE2 PHE B 200      19.602  43.506  17.891  1.00 29.79           C  
ANISOU 2679  CE2 PHE B 200     3844   3816   3658      0      0      0
ATOM   2680  CZ  PHE B 200      21.002  43.375  17.905  1.00 29.51           C  
ANISOU 2680  CZ  PHE B 200     3803   3731   3676      0      0      0
ATOM   2681  H   PHE B 200      17.498  40.012  20.144  1.00  0.00           H  
ATOM   2682  HA  PHE B 200      19.990  40.337  21.699  1.00  0.00           H  
ATOM   2683  HB3 PHE B 200      18.923  42.633  22.141  1.00  0.00           H  
ATOM   2684  HB2 PHE B 200      17.602  42.170  21.110  1.00  0.00           H  
ATOM   2685  HD1 PHE B 200      21.400  41.951  20.978  1.00  0.00           H  
ATOM   2686  HD2 PHE B 200      17.774  43.202  18.981  1.00  0.00           H  
ATOM   2687  HE1 PHE B 200      22.720  42.712  19.030  1.00  0.00           H  
ATOM   2688  HE2 PHE B 200      19.109  43.936  17.033  1.00  0.00           H  
ATOM   2689  HZ  PHE B 200      21.583  43.714  17.063  1.00  0.00           H  
ATOM   2690  N   PHE B 201      17.193  39.591  23.207  1.00 24.04           N  
ANISOU 2690  N   PHE B 201     2840   3117   3175      0      0      0
ATOM   2691  CA  PHE B 201      16.727  39.077  24.502  1.00 23.61           C  
ANISOU 2691  CA  PHE B 201     2761   3037   3172      0      0      0
ATOM   2692  C   PHE B 201      17.512  37.806  24.853  1.00 23.38           C  
ANISOU 2692  C   PHE B 201     2715   2980   3189      0      0      0
ATOM   2693  O   PHE B 201      17.870  37.636  26.012  1.00 22.83           O  
ANISOU 2693  O   PHE B 201     2661   2852   3162      0      0      0
ATOM   2694  CB  PHE B 201      15.219  38.747  24.461  1.00 23.93           C  
ANISOU 2694  CB  PHE B 201     2741   3148   3202      0      0      0
ATOM   2695  CG  PHE B 201      14.588  38.372  25.797  1.00 23.93           C  
ANISOU 2695  CG  PHE B 201     2721   3119   3251      0      0      0
ATOM   2696  CD1 PHE B 201      13.966  39.360  26.591  1.00 23.79           C  
ANISOU 2696  CD1 PHE B 201     2726   3089   3223      0      0      0
ATOM   2697  CD2 PHE B 201      14.606  37.037  26.250  1.00 24.23           C  
ANISOU 2697  CD2 PHE B 201     2731   3135   3338      0      0      0
ATOM   2698  CE1 PHE B 201      13.370  39.016  27.821  1.00 25.27           C  
ANISOU 2698  CE1 PHE B 201     2902   3249   3450      0      0      0
ATOM   2699  CE2 PHE B 201      14.012  36.691  27.478  1.00 24.60           C  
ANISOU 2699  CE2 PHE B 201     2770   3151   3427      0      0      0
ATOM   2700  CZ  PHE B 201      13.394  37.681  28.267  1.00 24.92           C  
ANISOU 2700  CZ  PHE B 201     2826   3184   3457      0      0      0
ATOM   2701  H   PHE B 201      16.657  39.351  22.384  1.00  0.00           H  
ATOM   2702  HA  PHE B 201      16.896  39.833  25.271  1.00  0.00           H  
ATOM   2703  HB3 PHE B 201      15.014  37.957  23.736  1.00  0.00           H  
ATOM   2704  HB2 PHE B 201      14.684  39.623  24.109  1.00  0.00           H  
ATOM   2705  HD1 PHE B 201      13.940  40.385  26.259  1.00  0.00           H  
ATOM   2706  HD2 PHE B 201      15.085  36.273  25.658  1.00  0.00           H  
ATOM   2707  HE1 PHE B 201      12.892  39.777  28.421  1.00  0.00           H  
ATOM   2708  HE2 PHE B 201      14.030  35.665  27.809  1.00  0.00           H  
ATOM   2709  HZ  PHE B 201      12.937  37.415  29.209  1.00  0.00           H  
ATOM   2710  N   ALA B 202      17.822  36.957  23.854  1.00 23.58           N  
ANISOU 2710  N   ALA B 202     2719   3046   3196      0      0      0
ATOM   2711  CA  ALA B 202      18.633  35.747  23.977  1.00 23.40           C  
ANISOU 2711  CA  ALA B 202     2692   2998   3201      0      0      0
ATOM   2712  C   ALA B 202      20.056  36.050  24.456  1.00 23.39           C  
ANISOU 2712  C   ALA B 202     2717   2946   3223      0      0      0
ATOM   2713  O   ALA B 202      20.567  35.339  25.316  1.00 22.69           O  
ANISOU 2713  O   ALA B 202     2631   2819   3173      0      0      0
ATOM   2714  CB  ALA B 202      18.700  35.030  22.616  1.00 23.55           C  
ANISOU 2714  CB  ALA B 202     2706   3064   3179      0      0      0
ATOM   2715  H   ALA B 202      17.471  37.169  22.929  1.00  0.00           H  
ATOM   2716  HA  ALA B 202      18.156  35.097  24.711  1.00  0.00           H  
ATOM   2717  HB1 ALA B 202      19.262  34.099  22.688  1.00  0.00           H  
ATOM   2718  HB2 ALA B 202      17.710  34.778  22.241  1.00  0.00           H  
ATOM   2719  HB3 ALA B 202      19.187  35.642  21.857  1.00  0.00           H  
ATOM   2720  N   GLN B 203      20.671  37.121  23.930  1.00 23.71           N  
ANISOU 2720  N   GLN B 203     2779   2990   3241      0      0      0
ATOM   2721  CA  GLN B 203      22.009  37.557  24.308  1.00 23.63           C  
ANISOU 2721  CA  GLN B 203     2779   2940   3258      0      0      0
ATOM   2722  C   GLN B 203      21.989  38.277  25.673  1.00 22.81           C  
ANISOU 2722  C   GLN B 203     2697   2776   3195      0      0      0
ATOM   2723  O   GLN B 203      22.856  38.007  26.496  1.00 21.84           O  
ANISOU 2723  O   GLN B 203     2564   2625   3107      0      0      0
ATOM   2724  CB  GLN B 203      22.541  38.498  23.209  1.00 24.69           C  
ANISOU 2724  CB  GLN B 203     2934   3085   3360      0      0      0
ATOM   2725  CG  GLN B 203      24.067  38.721  23.290  1.00 27.54           C  
ANISOU 2725  CG  GLN B 203     3279   3434   3750      0      0      0
ATOM   2726  CD  GLN B 203      24.585  39.804  22.341  1.00 30.68           C  
ANISOU 2726  CD  GLN B 203     3704   3825   4129      0      0      0
ATOM   2727  OE1 GLN B 203      23.819  40.558  21.742  1.00 30.91           O  
ANISOU 2727  OE1 GLN B 203     3777   3854   4112      0      0      0
ATOM   2728  NE2 GLN B 203      25.909  39.887  22.209  1.00 32.08           N  
ANISOU 2728  NE2 GLN B 203     3854   3998   4339      0      0      0
ATOM   2729  H   GLN B 203      20.190  37.651  23.217  1.00  0.00           H  
ATOM   2730  HA  GLN B 203      22.661  36.683  24.372  1.00  0.00           H  
ATOM   2731  HB3 GLN B 203      22.004  39.447  23.244  1.00  0.00           H  
ATOM   2732  HB2 GLN B 203      22.317  38.071  22.230  1.00  0.00           H  
ATOM   2733  HG3 GLN B 203      24.580  37.784  23.070  1.00  0.00           H  
ATOM   2734  HG2 GLN B 203      24.367  38.997  24.301  1.00  0.00           H  
ATOM   2735 HE22 GLN B 203      26.312  40.578  21.594  1.00  0.00           H  
ATOM   2736 HE21 GLN B 203      26.506  39.234  22.700  1.00  0.00           H  
ATOM   2737  N   HIS B 204      20.998  39.149  25.940  1.00 22.15           N  
ANISOU 2737  N   HIS B 204     2646   2674   3096      0      0      0
ATOM   2738  CA  HIS B 204      20.870  39.924  27.183  1.00 21.68           C  
ANISOU 2738  CA  HIS B 204     2626   2550   3060      0      0      0
ATOM   2739  C   HIS B 204      20.601  39.037  28.408  1.00 21.51           C  
ANISOU 2739  C   HIS B 204     2589   2515   3070      0      0      0
ATOM   2740  O   HIS B 204      21.285  39.172  29.422  1.00 21.34           O  
ANISOU 2740  O   HIS B 204     2585   2448   3076      0      0      0
ATOM   2741  CB  HIS B 204      19.733  40.958  27.014  1.00 21.95           C  
ANISOU 2741  CB  HIS B 204     2707   2574   3058      0      0      0
ATOM   2742  CG  HIS B 204      19.470  41.848  28.204  1.00 21.14           C  
ANISOU 2742  CG  HIS B 204     2670   2396   2966      0      0      0
ATOM   2743  ND1 HIS B 204      20.228  42.972  28.484  1.00 21.08           N  
ANISOU 2743  ND1 HIS B 204     2668   2378   2964      0      0      0
ATOM   2744  CD2 HIS B 204      18.535  41.770  29.213  1.00 22.03           C  
ANISOU 2744  CD2 HIS B 204     2854   2436   3082      0      0      0
ATOM   2745  CE1 HIS B 204      19.739  43.506  29.606  1.00 21.14           C  
ANISOU 2745  CE1 HIS B 204     2754   2310   2969      0      0      0
ATOM   2746  NE2 HIS B 204      18.715  42.828  30.107  1.00 22.27           N  
ANISOU 2746  NE2 HIS B 204     2940   2410   3110      0      0      0
ATOM   2747  H   HIS B 204      20.308  39.321  25.221  1.00  0.00           H  
ATOM   2748  HA  HIS B 204      21.807  40.450  27.364  1.00  0.00           H  
ATOM   2749  HB3 HIS B 204      18.800  40.447  26.770  1.00  0.00           H  
ATOM   2750  HB2 HIS B 204      19.953  41.613  26.172  1.00  0.00           H  
ATOM   2751  HD1 HIS B 204      21.008  43.325  27.947  1.00  0.00           H  
ATOM   2752  HD2 HIS B 204      17.759  41.035  29.370  1.00  0.00           H  
ATOM   2753  HE1 HIS B 204      20.147  44.390  30.070  1.00  0.00           H  
ATOM   2754  N   PHE B 205      19.634  38.107  28.300  1.00 21.53           N  
ANISOU 2754  N   PHE B 205     2558   2556   3065      0      0      0
ATOM   2755  CA  PHE B 205      19.196  37.210  29.376  1.00 21.08           C  
ANISOU 2755  CA  PHE B 205     2492   2480   3035      0      0      0
ATOM   2756  C   PHE B 205      20.304  36.233  29.796  1.00 21.40           C  
ANISOU 2756  C   PHE B 205     2529   2503   3098      0      0      0
ATOM   2757  O   PHE B 205      20.535  36.039  30.988  1.00 20.78           O  
ANISOU 2757  O   PHE B 205     2477   2379   3037      0      0      0
ATOM   2758  CB  PHE B 205      17.942  36.411  28.915  1.00 21.46           C  
ANISOU 2758  CB  PHE B 205     2497   2578   3078      0      0      0
ATOM   2759  CG  PHE B 205      17.541  35.227  29.791  1.00 21.60           C  
ANISOU 2759  CG  PHE B 205     2508   2572   3127      0      0      0
ATOM   2760  CD1 PHE B 205      17.062  35.428  31.103  1.00 20.60           C  
ANISOU 2760  CD1 PHE B 205     2409   2400   3018      0      0      0
ATOM   2761  CD2 PHE B 205      17.708  33.909  29.309  1.00 20.80           C  
ANISOU 2761  CD2 PHE B 205     2384   2487   3031      0      0      0
ATOM   2762  CE1 PHE B 205      16.792  34.321  31.932  1.00 19.74           C  
ANISOU 2762  CE1 PHE B 205     2303   2263   2935      0      0      0
ATOM   2763  CE2 PHE B 205      17.427  32.806  30.136  1.00 19.95           C  
ANISOU 2763  CE2 PHE B 205     2285   2345   2950      0      0      0
ATOM   2764  CZ  PHE B 205      16.973  33.011  31.451  1.00 20.51           C  
ANISOU 2764  CZ  PHE B 205     2381   2372   3042      0      0      0
ATOM   2765  H   PHE B 205      19.125  38.041  27.422  1.00  0.00           H  
ATOM   2766  HA  PHE B 205      18.937  37.812  30.249  1.00  0.00           H  
ATOM   2767  HB3 PHE B 205      18.113  36.020  27.912  1.00  0.00           H  
ATOM   2768  HB2 PHE B 205      17.086  37.083  28.828  1.00  0.00           H  
ATOM   2769  HD1 PHE B 205      16.927  36.432  31.479  1.00  0.00           H  
ATOM   2770  HD2 PHE B 205      18.069  33.734  28.306  1.00  0.00           H  
ATOM   2771  HE1 PHE B 205      16.453  34.467  32.945  1.00  0.00           H  
ATOM   2772  HE2 PHE B 205      17.571  31.802  29.762  1.00  0.00           H  
ATOM   2773  HZ  PHE B 205      16.770  32.165  32.091  1.00  0.00           H  
ATOM   2774  N   THR B 206      20.968  35.593  28.827  1.00 21.18           N  
ANISOU 2774  N   THR B 206     2474   2514   3059      0      0      0
ATOM   2775  CA  THR B 206      21.907  34.507  29.108  1.00 21.09           C  
ANISOU 2775  CA  THR B 206     2459   2497   3057      0      0      0
ATOM   2776  C   THR B 206      23.261  35.018  29.615  1.00 22.04           C  
ANISOU 2776  C   THR B 206     2580   2602   3192      0      0      0
ATOM   2777  O   THR B 206      23.944  34.346  30.391  1.00 22.55           O  
ANISOU 2777  O   THR B 206     2644   2659   3265      0      0      0
ATOM   2778  CB  THR B 206      22.110  33.641  27.846  1.00 21.17           C  
ANISOU 2778  CB  THR B 206     2451   2552   3040      0      0      0
ATOM   2779  OG1 THR B 206      22.671  34.325  26.724  1.00 19.62           O  
ANISOU 2779  OG1 THR B 206     2242   2390   2824      0      0      0
ATOM   2780  CG2 THR B 206      20.842  32.903  27.424  1.00 21.07           C  
ANISOU 2780  CG2 THR B 206     2435   2555   3015      0      0      0
ATOM   2781  H   THR B 206      20.757  35.798  27.862  1.00  0.00           H  
ATOM   2782  HA  THR B 206      21.491  33.883  29.895  1.00  0.00           H  
ATOM   2783  HB  THR B 206      22.812  32.868  28.134  1.00  0.00           H  
ATOM   2784  HG1 THR B 206      21.947  34.714  26.231  1.00  0.00           H  
ATOM   2785 HG21 THR B 206      21.090  32.198  26.638  1.00  0.00           H  
ATOM   2786 HG22 THR B 206      20.425  32.326  28.248  1.00  0.00           H  
ATOM   2787 HG23 THR B 206      20.062  33.568  27.060  1.00  0.00           H  
ATOM   2788  N   HIS B 207      23.633  36.246  29.246  1.00 22.32           N  
ANISOU 2788  N   HIS B 207     2619   2632   3231      0      0      0
ATOM   2789  CA  HIS B 207      24.905  36.858  29.635  1.00 23.34           C  
ANISOU 2789  CA  HIS B 207     2738   2748   3381      0      0      0
ATOM   2790  C   HIS B 207      24.957  37.293  31.115  1.00 22.74           C  
ANISOU 2790  C   HIS B 207     2700   2617   3323      0      0      0
ATOM   2791  O   HIS B 207      25.949  37.890  31.519  1.00 22.60           O  
ANISOU 2791  O   HIS B 207     2676   2587   3325      0      0      0
ATOM   2792  CB  HIS B 207      25.185  38.070  28.719  1.00 24.24           C  
ANISOU 2792  CB  HIS B 207     2848   2868   3493      0      0      0
ATOM   2793  CG  HIS B 207      25.828  37.742  27.390  1.00 28.33           C  
ANISOU 2793  CG  HIS B 207     3325   3445   3994      0      0      0
ATOM   2794  ND1 HIS B 207      25.506  36.628  26.629  1.00 32.84           N  
ANISOU 2794  ND1 HIS B 207     3866   4034   4577      0      0      0
ATOM   2795  CD2 HIS B 207      26.774  38.423  26.656  1.00 30.48           C  
ANISOU 2795  CD2 HIS B 207     3587   3758   4234      0      0      0
ATOM   2796  CE1 HIS B 207      26.236  36.687  25.513  1.00 34.07           C  
ANISOU 2796  CE1 HIS B 207     3998   4243   4705      0      0      0
ATOM   2797  NE2 HIS B 207      27.027  37.751  25.459  1.00 34.88           N  
ANISOU 2797  NE2 HIS B 207     4117   4358   4778      0      0      0
ATOM   2798  H   HIS B 207      22.985  36.821  28.726  1.00  0.00           H  
ATOM   2799  HA  HIS B 207      25.705  36.131  29.499  1.00  0.00           H  
ATOM   2800  HB3 HIS B 207      25.867  38.775  29.194  1.00  0.00           H  
ATOM   2801  HB2 HIS B 207      24.265  38.629  28.548  1.00  0.00           H  
ATOM   2802  HD1 HIS B 207      24.830  35.914  26.863  1.00  0.00           H  
ATOM   2803  HD2 HIS B 207      27.277  39.350  26.888  1.00  0.00           H  
ATOM   2804  HE1 HIS B 207      26.179  35.953  24.726  1.00  0.00           H  
ATOM   2805  N   GLN B 208      23.953  36.965  31.948  1.00 22.03           N  
ANISOU 2805  N   GLN B 208     2648   2497   3225      0      0      0
ATOM   2806  CA  GLN B 208      24.038  37.099  33.407  1.00 21.68           C  
ANISOU 2806  CA  GLN B 208     2648   2403   3187      0      0      0
ATOM   2807  C   GLN B 208      24.659  35.840  34.051  1.00 21.91           C  
ANISOU 2807  C   GLN B 208     2662   2446   3216      0      0      0
ATOM   2808  O   GLN B 208      25.117  35.910  35.187  1.00 22.64           O  
ANISOU 2808  O   GLN B 208     2780   2513   3309      0      0      0
ATOM   2809  CB  GLN B 208      22.616  37.331  33.967  1.00 21.27           C  
ANISOU 2809  CB  GLN B 208     2648   2312   3123      0      0      0
ATOM   2810  CG  GLN B 208      21.711  36.093  34.076  1.00 19.21           C  
ANISOU 2810  CG  GLN B 208     2375   2062   2860      0      0      0
ATOM   2811  CD  GLN B 208      20.292  36.446  34.506  1.00 18.65           C  
ANISOU 2811  CD  GLN B 208     2330   1975   2783      0      0      0
ATOM   2812  OE1 GLN B 208      20.091  36.996  35.582  1.00 18.06           O  
ANISOU 2812  OE1 GLN B 208     2311   1851   2702      0      0      0
ATOM   2813  NE2 GLN B 208      19.297  36.110  33.687  1.00 15.80           N  
ANISOU 2813  NE2 GLN B 208     1926   1659   2417      0      0      0
ATOM   2814  H   GLN B 208      23.142  36.499  31.567  1.00  0.00           H  
ATOM   2815  HA  GLN B 208      24.652  37.963  33.668  1.00  0.00           H  
ATOM   2816  HB3 GLN B 208      22.121  38.061  33.331  1.00  0.00           H  
ATOM   2817  HB2 GLN B 208      22.699  37.797  34.951  1.00  0.00           H  
ATOM   2818  HG3 GLN B 208      22.102  35.409  34.830  1.00  0.00           H  
ATOM   2819  HG2 GLN B 208      21.701  35.557  33.130  1.00  0.00           H  
ATOM   2820 HE22 GLN B 208      18.345  36.320  33.943  1.00  0.00           H  
ATOM   2821 HE21 GLN B 208      19.509  35.688  32.791  1.00  0.00           H  
ATOM   2822  N   PHE B 209      24.684  34.701  33.340  1.00 21.84           N  
ANISOU 2822  N   PHE B 209     2625   2474   3200      0      0      0
ATOM   2823  CA  PHE B 209      25.131  33.402  33.845  1.00 21.75           C  
ANISOU 2823  CA  PHE B 209     2616   2470   3178      0      0      0
ATOM   2824  C   PHE B 209      26.175  32.731  32.940  1.00 22.12           C  
ANISOU 2824  C   PHE B 209     2614   2575   3216      0      0      0
ATOM   2825  O   PHE B 209      26.933  31.886  33.417  1.00 22.28           O  
ANISOU 2825  O   PHE B 209     2638   2607   3221      0      0      0
ATOM   2826  CB  PHE B 209      23.921  32.532  34.245  1.00 21.49           C  
ANISOU 2826  CB  PHE B 209     2624   2403   3137      0      0      0
ATOM   2827  CG  PHE B 209      22.887  32.241  33.165  1.00 20.97           C  
ANISOU 2827  CG  PHE B 209     2542   2353   3074      0      0      0
ATOM   2828  CD1 PHE B 209      23.186  31.385  32.085  1.00 20.56           C  
ANISOU 2828  CD1 PHE B 209     2467   2339   3008      0      0      0
ATOM   2829  CD2 PHE B 209      21.599  32.811  33.257  1.00 20.03           C  
ANISOU 2829  CD2 PHE B 209     2430   2215   2965      0      0      0
ATOM   2830  CE1 PHE B 209      22.213  31.115  31.105  1.00 19.93           C  
ANISOU 2830  CE1 PHE B 209     2372   2276   2924      0      0      0
ATOM   2831  CE2 PHE B 209      20.636  32.566  32.262  1.00 20.01           C  
ANISOU 2831  CE2 PHE B 209     2398   2242   2963      0      0      0
ATOM   2832  CZ  PHE B 209      20.943  31.709  31.190  1.00 19.52           C  
ANISOU 2832  CZ  PHE B 209     2313   2216   2887      0      0      0
ATOM   2833  H   PHE B 209      24.299  34.720  32.406  1.00  0.00           H  
ATOM   2834  HA  PHE B 209      25.687  33.564  34.770  1.00  0.00           H  
ATOM   2835  HB3 PHE B 209      23.418  33.003  35.090  1.00  0.00           H  
ATOM   2836  HB2 PHE B 209      24.281  31.583  34.631  1.00  0.00           H  
ATOM   2837  HD1 PHE B 209      24.159  30.923  32.007  1.00  0.00           H  
ATOM   2838  HD2 PHE B 209      21.337  33.431  34.098  1.00  0.00           H  
ATOM   2839  HE1 PHE B 209      22.434  30.455  30.283  1.00  0.00           H  
ATOM   2840  HE2 PHE B 209      19.659  33.022  32.330  1.00  0.00           H  
ATOM   2841  HZ  PHE B 209      20.213  31.513  30.423  1.00  0.00           H  
ATOM   2842  N   PHE B 210      26.264  33.159  31.671  1.00 22.65           N  
ANISOU 2842  N   PHE B 210     2642   2680   3285      0      0      0
ATOM   2843  CA  PHE B 210      27.380  32.899  30.772  1.00 23.54           C  
ANISOU 2843  CA  PHE B 210     2702   2853   3390      0      0      0
ATOM   2844  C   PHE B 210      28.240  34.169  30.794  1.00 24.31           C  
ANISOU 2844  C   PHE B 210     2752   2969   3516      0      0      0
ATOM   2845  O   PHE B 210      27.985  35.129  30.066  1.00 25.02           O  
ANISOU 2845  O   PHE B 210     2836   3054   3617      0      0      0
ATOM   2846  CB  PHE B 210      26.848  32.656  29.345  1.00 23.03           C  
ANISOU 2846  CB  PHE B 210     2631   2818   3301      0      0      0
ATOM   2847  CG  PHE B 210      25.941  31.448  29.155  1.00 22.63           C  
ANISOU 2847  CG  PHE B 210     2628   2744   3227      0      0      0
ATOM   2848  CD1 PHE B 210      26.069  30.278  29.939  1.00 20.17           C  
ANISOU 2848  CD1 PHE B 210     2354   2405   2904      0      0      0
ATOM   2849  CD2 PHE B 210      24.957  31.501  28.150  1.00 21.76           C  
ANISOU 2849  CD2 PHE B 210     2527   2639   3103      0      0      0
ATOM   2850  CE1 PHE B 210      25.199  29.190  29.732  1.00 21.88           C  
ANISOU 2850  CE1 PHE B 210     2620   2589   3104      0      0      0
ATOM   2851  CE2 PHE B 210      24.085  30.418  27.950  1.00 22.00           C  
ANISOU 2851  CE2 PHE B 210     2593   2649   3116      0      0      0
ATOM   2852  CZ  PHE B 210      24.205  29.261  28.739  1.00 21.09           C  
ANISOU 2852  CZ  PHE B 210     2519   2496   2998      0      0      0
ATOM   2853  H   PHE B 210      25.570  33.814  31.339  1.00  0.00           H  
ATOM   2854  HA  PHE B 210      27.979  32.049  31.098  1.00  0.00           H  
ATOM   2855  HB3 PHE B 210      27.691  32.539  28.666  1.00  0.00           H  
ATOM   2856  HB2 PHE B 210      26.308  33.535  28.989  1.00  0.00           H  
ATOM   2857  HD1 PHE B 210      26.832  30.200  30.697  1.00  0.00           H  
ATOM   2858  HD2 PHE B 210      24.857  32.384  27.537  1.00  0.00           H  
ATOM   2859  HE1 PHE B 210      25.303  28.292  30.321  1.00  0.00           H  
ATOM   2860  HE2 PHE B 210      23.317  30.484  27.197  1.00  0.00           H  
ATOM   2861  HZ  PHE B 210      23.536  28.431  28.571  1.00  0.00           H  
ATOM   2862  N   LYS B 211      29.244  34.167  31.677  1.00 25.10           N  
ANISOU 2862  N   LYS B 211     2823   3089   3627      0      0      0
ATOM   2863  CA  LYS B 211      30.206  35.242  31.872  1.00 25.67           C  
ANISOU 2863  CA  LYS B 211     2844   3175   3734      0      0      0
ATOM   2864  C   LYS B 211      31.571  34.591  32.056  1.00 26.43           C  
ANISOU 2864  C   LYS B 211     2863   3350   3831      0      0      0
ATOM   2865  O   LYS B 211      32.018  34.452  33.189  1.00 26.54           O  
ANISOU 2865  O   LYS B 211     2868   3369   3846      0      0      0
ATOM   2866  CB  LYS B 211      29.814  36.126  33.078  1.00 25.83           C  
ANISOU 2866  CB  LYS B 211     2920   3130   3766      0      0      0
ATOM   2867  CG  LYS B 211      28.466  36.844  32.958  1.00 25.89           C  
ANISOU 2867  CG  LYS B 211     3004   3065   3768      0      0      0
ATOM   2868  CD  LYS B 211      28.296  37.993  33.967  1.00 27.79           C  
ANISOU 2868  CD  LYS B 211     3295   3243   4022      0      0      0
ATOM   2869  CE  LYS B 211      28.376  37.552  35.435  1.00 27.55           C  
ANISOU 2869  CE  LYS B 211     3311   3183   3974      0      0      0
ATOM   2870  NZ  LYS B 211      28.195  38.693  36.341  1.00 28.36           N1+
ANISOU 2870  NZ  LYS B 211     3475   3221   4080      0      0      0
ATOM   2871  H   LYS B 211      29.383  33.332  32.228  1.00  0.00           H  
ATOM   2872  HA  LYS B 211      30.263  35.868  30.979  1.00  0.00           H  
ATOM   2873  HB3 LYS B 211      30.591  36.881  33.205  1.00  0.00           H  
ATOM   2874  HB2 LYS B 211      29.809  35.527  33.990  1.00  0.00           H  
ATOM   2875  HG3 LYS B 211      27.650  36.128  33.068  1.00  0.00           H  
ATOM   2876  HG2 LYS B 211      28.387  37.248  31.951  1.00  0.00           H  
ATOM   2877  HD3 LYS B 211      27.332  38.472  33.793  1.00  0.00           H  
ATOM   2878  HD2 LYS B 211      29.051  38.756  33.772  1.00  0.00           H  
ATOM   2879  HE3 LYS B 211      29.342  37.102  35.656  1.00  0.00           H  
ATOM   2880  HE2 LYS B 211      27.613  36.805  35.652  1.00  0.00           H  
ATOM   2881  HZ1 LYS B 211      27.289  39.108  36.166  1.00  0.00           H  
ATOM   2882  HZ2 LYS B 211      28.209  38.363  37.302  1.00  0.00           H  
ATOM   2883  HZ3 LYS B 211      28.922  39.378  36.198  1.00  0.00           H  
ATOM   2884  N   THR B 212      32.219  34.158  30.963  1.00 27.30           N  
ANISOU 2884  N   THR B 212     2917   3524   3932      0      0      0
ATOM   2885  CA  THR B 212      33.494  33.439  30.996  1.00 28.30           C  
ANISOU 2885  CA  THR B 212     2966   3738   4048      0      0      0
ATOM   2886  C   THR B 212      34.598  34.325  31.602  1.00 29.57           C  
ANISOU 2886  C   THR B 212     3039   3942   4256      0      0      0
ATOM   2887  O   THR B 212      34.797  35.455  31.157  1.00 30.02           O  
ANISOU 2887  O   THR B 212     3071   3978   4356      0      0      0
ATOM   2888  CB  THR B 212      33.867  32.965  29.569  1.00 28.42           C  
ANISOU 2888  CB  THR B 212     2946   3814   4039      0      0      0
ATOM   2889  OG1 THR B 212      32.965  31.951  29.174  1.00 27.96           O  
ANISOU 2889  OG1 THR B 212     2980   3707   3936      0      0      0
ATOM   2890  CG2 THR B 212      35.265  32.335  29.460  1.00 28.67           C  
ANISOU 2890  CG2 THR B 212     2904   3941   4047      0      0      0
ATOM   2891  H   THR B 212      31.798  34.324  30.054  1.00  0.00           H  
ATOM   2892  HA  THR B 212      33.357  32.564  31.631  1.00  0.00           H  
ATOM   2893  HB  THR B 212      33.792  33.791  28.860  1.00  0.00           H  
ATOM   2894  HG1 THR B 212      32.143  32.359  28.919  1.00  0.00           H  
ATOM   2895 HG21 THR B 212      35.434  31.941  28.457  1.00  0.00           H  
ATOM   2896 HG22 THR B 212      36.060  33.055  29.653  1.00  0.00           H  
ATOM   2897 HG23 THR B 212      35.379  31.517  30.173  1.00  0.00           H  
ATOM   2898  N   ASP B 213      35.307  33.800  32.614  1.00 32.11           N  
ANISOU 2898  N   ASP B 213     3817   3829   4553      0      0      0
ATOM   2899  CA  ASP B 213      36.445  34.456  33.251  1.00 34.46           C  
ANISOU 2899  CA  ASP B 213     3895   3813   5386      0      0      0
ATOM   2900  C   ASP B 213      37.694  34.118  32.423  1.00 36.19           C  
ANISOU 2900  C   ASP B 213     3965   4119   5667      0      0      0
ATOM   2901  O   ASP B 213      38.367  33.118  32.672  1.00 34.82           O  
ANISOU 2901  O   ASP B 213     3721   4177   5332      0      0      0
ATOM   2902  CB  ASP B 213      36.562  33.949  34.713  1.00 32.82           C  
ANISOU 2902  CB  ASP B 213     3630   3753   5089      0      0      0
ATOM   2903  CG  ASP B 213      37.559  34.711  35.600  1.00 37.36           C  
ANISOU 2903  CG  ASP B 213     3845   4225   6124      0      0      0
ATOM   2904  OD1 ASP B 213      38.274  35.600  35.085  1.00 41.08           O  
ANISOU 2904  OD1 ASP B 213     4119   4356   7135      0      0      0
ATOM   2905  OD2 ASP B 213      37.552  34.424  36.816  1.00 39.30           O1-
ANISOU 2905  OD2 ASP B 213     3954   4793   6184      0      0      0
ATOM   2906  H   ASP B 213      35.089  32.858  32.911  1.00  0.00           H  
ATOM   2907  HA  ASP B 213      36.291  35.537  33.258  1.00  0.00           H  
ATOM   2908  HB3 ASP B 213      36.809  32.888  34.742  1.00  0.00           H  
ATOM   2909  HB2 ASP B 213      35.588  34.038  35.194  1.00  0.00           H  
ATOM   2910  N   HIS B 214      37.974  34.965  31.419  1.00 39.90           N  
ANISOU 2910  N   HIS B 214     4372   4405   6382      0      0      0
ATOM   2911  CA AHIS B 214      39.028  34.801  30.412  0.50 42.47           C  
ANISOU 2911  CA AHIS B 214     4557   4813   6766      0      0      0
ATOM   2912  CA BHIS B 214      38.991  34.648  30.425  0.50 42.01           C  
ANISOU 2912  CA BHIS B 214     4510   4797   6654      0      0      0
ATOM   2913  C   HIS B 214      40.457  34.879  30.986  1.00 44.23           C  
ANISOU 2913  C   HIS B 214     4439   4879   7488      0      0      0
ATOM   2914  O   HIS B 214      41.401  34.477  30.308  1.00 45.48           O  
ANISOU 2914  O   HIS B 214     4446   5183   7653      0      0      0
ATOM   2915  CB AHIS B 214      38.860  35.888  29.327  0.50 47.34           C  
ANISOU 2915  CB AHIS B 214     5143   5228   7616      0      0      0
ATOM   2916  CB BHIS B 214      38.816  35.294  29.049  0.50 45.99           C  
ANISOU 2916  CB BHIS B 214     5043   5331   7101      0      0      0
ATOM   2917  CG AHIS B 214      37.497  35.951  28.678  0.50 48.18           C  
ANISOU 2917  CG AHIS B 214     5446   5628   7232      0      0      0
ATOM   2918  CG BHIS B 214      37.973  34.475  28.120  0.50 45.49           C  
ANISOU 2918  CG BHIS B 214     5168   5932   6184      0      0      0
ATOM   2919  ND1AHIS B 214      36.582  36.972  28.958  0.50 50.76           N  
ANISOU 2919  ND1AHIS B 214     5787   5569   7932      0      0      0
ATOM   2920  ND1BHIS B 214      36.691  34.835  27.761  0.50 46.93           N  
ANISOU 2920  ND1BHIS B 214     5440   6391   6001      0      0      0
ATOM   2921  CD2AHIS B 214      36.931  35.086  27.764  0.50 47.78           C  
ANISOU 2921  CD2AHIS B 214     5511   6296   6348      0      0      0
ATOM   2922  CD2BHIS B 214      38.217  33.293  27.507  0.50 44.80           C  
ANISOU 2922  CD2BHIS B 214     5130   6336   5554      0      0      0
ATOM   2923  CE1AHIS B 214      35.516  36.687  28.220  0.50 51.34           C  
ANISOU 2923  CE1AHIS B 214     5956   6170   7381      0      0      0
ATOM   2924  CE1BHIS B 214      36.191  33.920  26.948  0.50 47.00           C  
ANISOU 2924  CE1BHIS B 214     5496   7140   5224      0      0      0
ATOM   2925  NE2AHIS B 214      35.667  35.580  27.492  0.50 49.30           N  
ANISOU 2925  NE2AHIS B 214     5734   6641   6355      0      0      0
ATOM   2926  NE2BHIS B 214      37.097  32.974  26.778  0.50 45.86           N  
ANISOU 2926  NE2BHIS B 214     5352   7079   4994      0      0      0
ATOM   2927  H   HIS B 214      37.350  35.750  31.291  1.00  0.00           H  
ATOM   2928  HA AHIS B 214      38.903  33.819  29.953  0.50  0.00           H  
ATOM   2929  HA BHIS B 214      38.914  33.575  30.249  0.50  0.00           H  
ATOM   2930  HB3AHIS B 214      39.589  35.725  28.532  0.50  0.00           H  
ATOM   2931  HB3BHIS B 214      39.795  35.459  28.599  0.50  0.00           H  
ATOM   2932  HB2AHIS B 214      39.083  36.873  29.741  0.50  0.00           H  
ATOM   2933  HB2BHIS B 214      38.370  36.282  29.167  0.50  0.00           H  
ATOM   2934  HD2AHIS B 214      37.310  34.185  27.304  0.50  0.00           H  
ATOM   2935  HD2BHIS B 214      39.165  32.796  27.651  0.50  0.00           H  
ATOM   2936  HE1AHIS B 214      34.618  37.287  28.214  0.50  0.00           H  
ATOM   2937  HE1BHIS B 214      35.193  34.037  26.552  0.50  0.00           H  
ATOM   2938  HE2AHIS B 214      34.984  35.179  26.863  0.50  0.00           H  
ATOM   2939  HE2BHIS B 214      37.075  32.125  26.232  0.50  0.00           H  
ATOM   2940  N   LYS B 215      40.613  35.355  32.235  1.00 45.08           N  
ANISOU 2940  N   LYS B 215     4361   4763   8005      0      0      0
ATOM   2941  CA  LYS B 215      41.873  35.403  32.975  1.00 47.55           C  
ANISOU 2941  CA  LYS B 215     4216   5161   8690      0      0      0
ATOM   2942  C   LYS B 215      42.258  34.019  33.536  1.00 44.35           C  
ANISOU 2942  C   LYS B 215     3782   5356   7712      0      0      0
ATOM   2943  O   LYS B 215      43.447  33.761  33.724  1.00 46.51           O  
ANISOU 2943  O   LYS B 215     3688   5879   8106      0      0      0
ATOM   2944  CB  LYS B 215      41.708  36.372  34.165  1.00 50.34           C  
ANISOU 2944  CB  LYS B 215     4340   5321   9467      0      0      0
ATOM   2945  CG  LYS B 215      41.456  37.827  33.742  1.00 56.26           C  
ANISOU 2945  CG  LYS B 215     4970   5294  11114      0      0      0
ATOM   2946  CD  LYS B 215      41.339  38.817  34.908  1.00  0.00           C  
ATOM   2947  CE  LYS B 215      41.087  40.276  34.504  1.00  0.00           C  
ATOM   2948  NZ  LYS B 215      40.984  41.184  35.660  1.00  0.00           N1+
ATOM   2949  H   LYS B 215      39.785  35.660  32.727  1.00  0.00           H  
ATOM   2950  HA  LYS B 215      42.674  35.755  32.321  1.00  0.00           H  
ATOM   2951  HB3 LYS B 215      42.611  36.352  34.778  1.00  0.00           H  
ATOM   2952  HB2 LYS B 215      40.897  36.039  34.815  1.00  0.00           H  
ATOM   2953  HG2 LYS B 215      42.261  38.197  33.107  1.00  0.00           H  
ATOM   2954  HG3 LYS B 215      40.520  37.927  33.191  1.00  0.00           H  
ATOM   2955  HD2 LYS B 215      40.509  38.525  35.551  1.00  0.00           H  
ATOM   2956  HD3 LYS B 215      42.264  38.810  35.484  1.00  0.00           H  
ATOM   2957  HE2 LYS B 215      41.908  40.628  33.880  1.00  0.00           H  
ATOM   2958  HE3 LYS B 215      40.153  40.343  33.947  1.00  0.00           H  
ATOM   2959  HZ1 LYS B 215      40.819  42.126  35.335  1.00  0.00           H  
ATOM   2960  HZ2 LYS B 215      40.218  40.892  36.251  1.00  0.00           H  
ATOM   2961  HZ3 LYS B 215      41.845  41.156  36.188  1.00  0.00           H  
ATOM   2962  N   ARG B 216      41.272  33.138  33.787  1.00 39.54           N  
ANISOU 2962  N   ARG B 216     3528   4943   6550      0      0      0
ATOM   2963  CA  ARG B 216      41.466  31.764  34.258  1.00 37.75           C  
ANISOU 2963  CA  ARG B 216     3307   5139   5896      0      0      0
ATOM   2964  C   ARG B 216      41.318  30.736  33.118  1.00 35.71           C  
ANISOU 2964  C   ARG B 216     3312   4870   5385      0      0      0
ATOM   2965  O   ARG B 216      41.907  29.660  33.213  1.00 36.66           O  
ANISOU 2965  O   ARG B 216     3296   5176   5458      0      0      0
ATOM   2966  CB  ARG B 216      40.388  31.437  35.309  1.00 35.75           C  
ANISOU 2966  CB  ARG B 216     3233   5064   5287      0      0      0
ATOM   2967  CG  ARG B 216      40.441  32.311  36.570  1.00 39.52           C  
ANISOU 2967  CG  ARG B 216     3414   5728   5874      0      0      0
ATOM   2968  CD  ARG B 216      39.479  31.802  37.655  1.00 40.57           C  
ANISOU 2968  CD  ARG B 216     3684   6213   5517      0      0      0
ATOM   2969  NE  ARG B 216      39.104  32.876  38.581  1.00 44.01           N  
ANISOU 2969  NE  ARG B 216     4070   6657   5997      0      0      0
ATOM   2970  CZ  ARG B 216      39.439  33.001  39.875  1.00 49.14           C  
ANISOU 2970  CZ  ARG B 216     4321   7883   6468      0      0      0
ATOM   2971  NH1 ARG B 216      40.242  32.117  40.484  1.00 52.79           N  
ANISOU 2971  NH1 ARG B 216     4348   9062   6646      0      0      0
ATOM   2972  NH2 ARG B 216      38.959  34.040  40.568  1.00 52.36           N1+
ANISOU 2972  NH2 ARG B 216     4714   8234   6946      0      0      0
ATOM   2973  H   ARG B 216      40.322  33.429  33.605  1.00  0.00           H  
ATOM   2974  HA  ARG B 216      42.452  31.641  34.709  1.00  0.00           H  
ATOM   2975  HB3 ARG B 216      40.498  30.395  35.616  1.00  0.00           H  
ATOM   2976  HB2 ARG B 216      39.398  31.526  34.863  1.00  0.00           H  
ATOM   2977  HG3 ARG B 216      40.212  33.346  36.313  1.00  0.00           H  
ATOM   2978  HG2 ARG B 216      41.456  32.312  36.969  1.00  0.00           H  
ATOM   2979  HD3 ARG B 216      39.887  30.933  38.170  1.00  0.00           H  
ATOM   2980  HD2 ARG B 216      38.550  31.476  37.189  1.00  0.00           H  
ATOM   2981  HE  ARG B 216      38.505  33.584  38.158  1.00  0.00           H  
ATOM   2982 HH12 ARG B 216      40.480  32.222  41.459  1.00  0.00           H  
ATOM   2983 HH11 ARG B 216      40.610  31.334  39.964  1.00  0.00           H  
ATOM   2984 HH22 ARG B 216      39.187  34.160  41.544  1.00  0.00           H  
ATOM   2985 HH21 ARG B 216      38.349  34.707  40.117  1.00  0.00           H  
ATOM   2986  N   GLY B 217      40.553  31.054  32.058  1.00 33.48           N  
ANISOU 2986  N   GLY B 217     3351   4441   4930      0      0      0
ATOM   2987  CA  GLY B 217      40.307  30.196  30.899  1.00 32.34           C  
ANISOU 2987  CA  GLY B 217     3398   4420   4471      0      0      0
ATOM   2988  C   GLY B 217      38.811  29.991  30.598  1.00 29.68           C  
ANISOU 2988  C   GLY B 217     3358   4182   3738      0      0      0
ATOM   2989  O   GLY B 217      37.959  30.533  31.303  1.00 27.84           O  
ANISOU 2989  O   GLY B 217     3213   3871   3494      0      0      0
ATOM   2990  H   GLY B 217      40.074  31.944  32.071  1.00  0.00           H  
ATOM   2991  HA3 GLY B 217      40.775  29.219  31.026  1.00  0.00           H  
ATOM   2992  HA2 GLY B 217      40.779  30.663  30.034  1.00  0.00           H  
ATOM   2993  N   PRO B 218      38.473  29.213  29.543  1.00 30.44           N  
ANISOU 2993  N   PRO B 218     3552   4527   3487      0      0      0
ATOM   2994  CA  PRO B 218      37.096  29.049  29.046  1.00 30.10           C  
ANISOU 2994  CA  PRO B 218     3651   4777   3007      0      0      0
ATOM   2995  C   PRO B 218      36.186  28.151  29.907  1.00 27.70           C  
ANISOU 2995  C   PRO B 218     3478   4326   2720      0      0      0
ATOM   2996  O   PRO B 218      34.965  28.237  29.778  1.00 27.21           O  
ANISOU 2996  O   PRO B 218     3459   4463   2417      0      0      0
ATOM   2997  CB  PRO B 218      37.266  28.470  27.636  1.00 33.26           C  
ANISOU 2997  CB  PRO B 218     4028   5580   3032      0      0      0
ATOM   2998  CG  PRO B 218      38.576  27.704  27.696  1.00 34.07           C  
ANISOU 2998  CG  PRO B 218     4063   5411   3469      0      0      0
ATOM   2999  CD  PRO B 218      39.424  28.485  28.699  1.00 32.52           C  
ANISOU 2999  CD  PRO B 218     3729   4906   3722      0      0      0
ATOM   3000  HA  PRO B 218      36.624  30.024  28.963  1.00  0.00           H  
ATOM   3001  HB3 PRO B 218      37.360  29.289  26.921  1.00  0.00           H  
ATOM   3002  HB2 PRO B 218      36.432  27.850  27.308  1.00  0.00           H  
ATOM   3003  HG3 PRO B 218      39.050  27.597  26.721  1.00  0.00           H  
ATOM   3004  HG2 PRO B 218      38.395  26.706  28.091  1.00  0.00           H  
ATOM   3005  HD2 PRO B 218      40.062  27.814  29.276  1.00  0.00           H  
ATOM   3006  HD3 PRO B 218      40.064  29.195  28.174  1.00  0.00           H  
ATOM   3007  N   GLY B 219      36.761  27.322  30.794  1.00 26.97           N  
ANISOU 3007  N   GLY B 219     3404   3930   2913      0      0      0
ATOM   3008  CA  GLY B 219      36.040  26.457  31.728  1.00 25.52           C  
ANISOU 3008  CA  GLY B 219     3341   3545   2808      0      0      0
ATOM   3009  C   GLY B 219      35.688  27.128  33.065  1.00 23.58           C  
ANISOU 3009  C   GLY B 219     3109   3216   2635      0      0      0
ATOM   3010  O   GLY B 219      35.207  26.446  33.970  1.00 23.22           O  
ANISOU 3010  O   GLY B 219     3152   3027   2643      0      0      0
ATOM   3011  H   GLY B 219      37.769  27.305  30.838  1.00  0.00           H  
ATOM   3012  HA3 GLY B 219      36.660  25.584  31.922  1.00  0.00           H  
ATOM   3013  HA2 GLY B 219      35.123  26.080  31.274  1.00  0.00           H  
ATOM   3014  N   PHE B 220      35.930  28.445  33.185  1.00 22.39           N  
ANISOU 3014  N   PHE B 220     2857   3127   2523      0      0      0
ATOM   3015  CA  PHE B 220      35.704  29.268  34.371  1.00 21.24           C  
ANISOU 3015  CA  PHE B 220     2674   2927   2468      0      0      0
ATOM   3016  C   PHE B 220      34.683  30.376  34.080  1.00 20.99           C  
ANISOU 3016  C   PHE B 220     2696   2857   2425      0      0      0
ATOM   3017  O   PHE B 220      34.494  30.762  32.927  1.00 21.60           O  
ANISOU 3017  O   PHE B 220     2736   2990   2480      0      0      0
ATOM   3018  CB  PHE B 220      37.042  29.879  34.825  1.00 22.78           C  
ANISOU 3018  CB  PHE B 220     2600   3170   2886      0      0      0
ATOM   3019  CG  PHE B 220      38.034  28.873  35.381  1.00 23.23           C  
ANISOU 3019  CG  PHE B 220     2507   3401   2917      0      0      0
ATOM   3020  CD1 PHE B 220      38.078  28.614  36.767  1.00 23.39           C  
ANISOU 3020  CD1 PHE B 220     2427   3670   2789      0      0      0
ATOM   3021  CD2 PHE B 220      38.927  28.205  34.517  1.00 23.49           C  
ANISOU 3021  CD2 PHE B 220     2473   3418   3034      0      0      0
ATOM   3022  CE1 PHE B 220      39.011  27.699  37.287  1.00 26.96           C  
ANISOU 3022  CE1 PHE B 220     2681   4388   3176      0      0      0
ATOM   3023  CE2 PHE B 220      39.858  27.286  35.037  1.00 26.40           C  
ANISOU 3023  CE2 PHE B 220     2666   3933   3433      0      0      0
ATOM   3024  CZ  PHE B 220      39.902  27.036  36.422  1.00 26.63           C  
ANISOU 3024  CZ  PHE B 220     2563   4245   3311      0      0      0
ATOM   3025  H   PHE B 220      36.302  28.924  32.377  1.00  0.00           H  
ATOM   3026  HA  PHE B 220      35.299  28.655  35.172  1.00  0.00           H  
ATOM   3027  HB3 PHE B 220      36.864  30.626  35.600  1.00  0.00           H  
ATOM   3028  HB2 PHE B 220      37.506  30.418  33.998  1.00  0.00           H  
ATOM   3029  HD1 PHE B 220      37.408  29.123  37.441  1.00  0.00           H  
ATOM   3030  HD2 PHE B 220      38.904  28.401  33.455  1.00  0.00           H  
ATOM   3031  HE1 PHE B 220      39.042  27.502  38.349  1.00  0.00           H  
ATOM   3032  HE2 PHE B 220      40.542  26.777  34.373  1.00  0.00           H  
ATOM   3033  HZ  PHE B 220      40.614  26.333  36.826  1.00  0.00           H  
ATOM   3034  N   THR B 221      34.044  30.890  35.144  1.00 20.02           N  
ANISOU 3034  N   THR B 221     2633   2673   2302      0      0      0
ATOM   3035  CA  THR B 221      32.954  31.861  35.119  1.00 20.03           C  
ANISOU 3035  CA  THR B 221     2662   2585   2362      0      0      0
ATOM   3036  C   THR B 221      33.087  32.925  36.221  1.00 21.51           C  
ANISOU 3036  C   THR B 221     2771   2565   2838      0      0      0
ATOM   3037  O   THR B 221      33.526  32.638  37.334  1.00 21.75           O  
ANISOU 3037  O   THR B 221     2726   2706   2832      0      0      0
ATOM   3038  CB  THR B 221      31.587  31.134  35.086  1.00 18.77           C  
ANISOU 3038  CB  THR B 221     2619   2555   1958      0      0      0
ATOM   3039  OG1 THR B 221      30.535  32.042  34.811  1.00 19.37           O  
ANISOU 3039  OG1 THR B 221     2667   2598   2094      0      0      0
ATOM   3040  CG2 THR B 221      31.228  30.386  36.381  1.00 18.13           C  
ANISOU 3040  CG2 THR B 221     2628   2425   1836      0      0      0
ATOM   3041  H   THR B 221      34.295  30.528  36.057  1.00  0.00           H  
ATOM   3042  HA  THR B 221      33.048  32.397  34.176  1.00  0.00           H  
ATOM   3043  HB  THR B 221      31.616  30.410  34.276  1.00  0.00           H  
ATOM   3044  HG1 THR B 221      29.738  31.548  34.682  1.00  0.00           H  
ATOM   3045 HG21 THR B 221      30.301  29.828  36.253  1.00  0.00           H  
ATOM   3046 HG22 THR B 221      32.004  29.673  36.655  1.00  0.00           H  
ATOM   3047 HG23 THR B 221      31.090  31.065  37.223  1.00  0.00           H  
ATOM   3048  N   ARG B 222      32.646  34.147  35.888  1.00 23.67           N  
ANISOU 3048  N   ARG B 222     3020   2590   3383      0      0      0
ATOM   3049  CA  ARG B 222      32.482  35.304  36.764  1.00 26.02           C  
ANISOU 3049  CA  ARG B 222     3243   2587   4057      0      0      0
ATOM   3050  C   ARG B 222      31.084  35.310  37.416  1.00 24.95           C  
ANISOU 3050  C   ARG B 222     3242   2446   3792      0      0      0
ATOM   3051  O   ARG B 222      30.886  36.031  38.391  1.00 27.01           O  
ANISOU 3051  O   ARG B 222     3466   2478   4319      0      0      0
ATOM   3052  CB  ARG B 222      32.541  36.589  35.901  1.00 30.41           C  
ANISOU 3052  CB  ARG B 222     3671   2668   5216      0      0      0
ATOM   3053  CG  ARG B 222      33.806  36.776  35.044  1.00 33.86           C  
ANISOU 3053  CG  ARG B 222     3953   3062   5850      0      0      0
ATOM   3054  CD  ARG B 222      35.068  37.107  35.846  1.00 40.53           C  
ANISOU 3054  CD  ARG B 222     4511   3710   7178      0      0      0
ATOM   3055  NE  ARG B 222      35.110  38.520  36.246  1.00 47.66           N  
ANISOU 3055  NE  ARG B 222     5286   3942   8880      0      0      0
ATOM   3056  CZ  ARG B 222      36.226  39.228  36.493  1.00 54.26           C  
ANISOU 3056  CZ  ARG B 222     5788   4422  10408      0      0      0
ATOM   3057  NH1 ARG B 222      37.445  38.672  36.399  1.00 54.81           N  
ANISOU 3057  NH1 ARG B 222     5579   4876  10371      0      0      0
ATOM   3058  NH2 ARG B 222      36.115  40.517  36.838  1.00 60.33           N1+
ANISOU 3058  NH2 ARG B 222     6451   4420  12049      0      0      0
ATOM   3059  H   ARG B 222      32.324  34.265  34.934  1.00  0.00           H  
ATOM   3060  HA  ARG B 222      33.251  35.316  37.538  1.00  0.00           H  
ATOM   3061  HB3 ARG B 222      32.415  37.467  36.536  1.00  0.00           H  
ATOM   3062  HB2 ARG B 222      31.690  36.599  35.222  1.00  0.00           H  
ATOM   3063  HG3 ARG B 222      33.623  37.579  34.329  1.00  0.00           H  
ATOM   3064  HG2 ARG B 222      33.986  35.893  34.431  1.00  0.00           H  
ATOM   3065  HD3 ARG B 222      35.917  36.938  35.189  1.00  0.00           H  
ATOM   3066  HD2 ARG B 222      35.192  36.455  36.712  1.00  0.00           H  
ATOM   3067  HE  ARG B 222      34.214  38.971  36.366  1.00  0.00           H  
ATOM   3068 HH12 ARG B 222      38.276  39.214  36.583  1.00  0.00           H  
ATOM   3069 HH11 ARG B 222      37.542  37.701  36.125  1.00  0.00           H  
ATOM   3070 HH22 ARG B 222      36.938  41.070  37.025  1.00  0.00           H  
ATOM   3071 HH21 ARG B 222      35.205  40.951  36.905  1.00  0.00           H  
ATOM   3072  N   GLY B 223      30.121  34.540  36.873  1.00 22.60           N  
ANISOU 3072  N   GLY B 223     3051   2409   3126      0      0      0
ATOM   3073  CA  GLY B 223      28.745  34.440  37.346  1.00 22.24           C  
ANISOU 3073  CA  GLY B 223     3069   2412   2971      0      0      0
ATOM   3074  C   GLY B 223      28.632  33.375  38.434  1.00 20.82           C  
ANISOU 3074  C   GLY B 223     2989   2392   2531      0      0      0
ATOM   3075  O   GLY B 223      28.324  32.220  38.141  1.00 19.66           O  
ANISOU 3075  O   GLY B 223     2891   2435   2144      0      0      0
ATOM   3076  H   GLY B 223      30.373  33.958  36.086  1.00  0.00           H  
ATOM   3077  HA3 GLY B 223      28.106  34.167  36.505  1.00  0.00           H  
ATOM   3078  HA2 GLY B 223      28.382  35.400  37.715  1.00  0.00           H  
ATOM   3079  N   LEU B 224      28.890  33.781  39.687  1.00 21.97           N  
ANISOU 3079  N   LEU B 224     3121   2493   2732      0      0      0
ATOM   3080  CA  LEU B 224      28.941  32.910  40.862  1.00 21.80           C  
ANISOU 3080  CA  LEU B 224     3154   2769   2361      0      0      0
ATOM   3081  C   LEU B 224      27.545  32.678  41.477  1.00 21.10           C  
ANISOU 3081  C   LEU B 224     3179   2704   2134      0      0      0
ATOM   3082  O   LEU B 224      27.412  31.823  42.352  1.00 21.64           O  
ANISOU 3082  O   LEU B 224     3312   2983   1928      0      0      0
ATOM   3083  CB  LEU B 224      29.842  33.567  41.935  1.00 24.48           C  
ANISOU 3083  CB  LEU B 224     3338   3334   2631      0      0      0
ATOM   3084  CG  LEU B 224      31.266  33.954  41.468  1.00 26.81           C  
ANISOU 3084  CG  LEU B 224     3407   3680   3099      0      0      0
ATOM   3085  CD1 LEU B 224      32.048  34.614  42.612  1.00 29.78           C  
ANISOU 3085  CD1 LEU B 224     3503   4510   3301      0      0      0
ATOM   3086  CD2 LEU B 224      32.056  32.768  40.891  1.00 25.23           C  
ANISOU 3086  CD2 LEU B 224     3218   3628   2738      0      0      0
ATOM   3087  H   LEU B 224      29.104  34.761  39.837  1.00  0.00           H  
ATOM   3088  HA  LEU B 224      29.352  31.938  40.585  1.00  0.00           H  
ATOM   3089  HB3 LEU B 224      29.928  32.892  42.789  1.00  0.00           H  
ATOM   3090  HB2 LEU B 224      29.351  34.465  42.315  1.00  0.00           H  
ATOM   3091  HG  LEU B 224      31.177  34.702  40.681  1.00  0.00           H  
ATOM   3092 HD11 LEU B 224      33.034  34.939  42.278  1.00  0.00           H  
ATOM   3093 HD12 LEU B 224      31.524  35.492  42.989  1.00  0.00           H  
ATOM   3094 HD13 LEU B 224      32.189  33.925  43.445  1.00  0.00           H  
ATOM   3095 HD21 LEU B 224      33.062  33.070  40.601  1.00  0.00           H  
ATOM   3096 HD22 LEU B 224      32.149  31.964  41.621  1.00  0.00           H  
ATOM   3097 HD23 LEU B 224      31.580  32.361  39.999  1.00  0.00           H  
ATOM   3098  N   GLY B 225      26.507  33.389  40.999  1.00 21.10           N  
ANISOU 3098  N   GLY B 225     3168   2502   2349      0      0      0
ATOM   3099  CA  GLY B 225      25.107  33.166  41.351  1.00 20.62           C  
ANISOU 3099  CA  GLY B 225     3139   2478   2218      0      0      0
ATOM   3100  C   GLY B 225      24.506  31.936  40.654  1.00 19.48           C  
ANISOU 3100  C   GLY B 225     2956   2455   1992      0      0      0
ATOM   3101  O   GLY B 225      23.652  31.268  41.237  1.00 19.96           O  
ANISOU 3101  O   GLY B 225     3003   2555   2028      0      0      0
ATOM   3102  H   GLY B 225      26.702  34.100  40.308  1.00  0.00           H  
ATOM   3103  HA3 GLY B 225      24.532  34.045  41.058  1.00  0.00           H  
ATOM   3104  HA2 GLY B 225      25.001  33.069  42.433  1.00  0.00           H  
ATOM   3105  N   HIS B 226      24.969  31.628  39.427  1.00 18.36           N  
ANISOU 3105  N   HIS B 226     2759   2376   1839      0      0      0
ATOM   3106  CA  HIS B 226      24.712  30.397  38.669  1.00 18.46           C  
ANISOU 3106  CA  HIS B 226     2689   2540   1784      0      0      0
ATOM   3107  C   HIS B 226      23.254  30.222  38.191  1.00 20.10           C  
ANISOU 3107  C   HIS B 226     2677   2969   1991      0      0      0
ATOM   3108  O   HIS B 226      22.785  29.096  38.021  1.00 20.63           O  
ANISOU 3108  O   HIS B 226     2675   3036   2128      0      0      0
ATOM   3109  CB  HIS B 226      25.306  29.148  39.373  1.00 18.61           C  
ANISOU 3109  CB  HIS B 226     2845   2407   1819      0      0      0
ATOM   3110  CG  HIS B 226      26.788  28.972  39.165  1.00 17.81           C  
ANISOU 3110  CG  HIS B 226     2819   2271   1676      0      0      0
ATOM   3111  ND1 HIS B 226      27.312  28.430  37.986  1.00 17.69           N  
ANISOU 3111  ND1 HIS B 226     2763   2260   1700      0      0      0
ATOM   3112  CD2 HIS B 226      27.831  29.262  40.019  1.00 17.36           C  
ANISOU 3112  CD2 HIS B 226     2810   2261   1523      0      0      0
ATOM   3113  CE1 HIS B 226      28.625  28.429  38.160  1.00 17.94           C  
ANISOU 3113  CE1 HIS B 226     2833   2271   1711      0      0      0
ATOM   3114  NE2 HIS B 226      28.987  28.916  39.345  1.00 17.23           N  
ANISOU 3114  NE2 HIS B 226     2764   2256   1526      0      0      0
ATOM   3115  H   HIS B 226      25.662  32.250  39.035  1.00  0.00           H  
ATOM   3116  HA  HIS B 226      25.267  30.536  37.741  1.00  0.00           H  
ATOM   3117  HB3 HIS B 226      24.846  28.233  39.006  1.00  0.00           H  
ATOM   3118  HB2 HIS B 226      25.099  29.162  40.443  1.00  0.00           H  
ATOM   3119  HD2 HIS B 226      27.845  29.675  41.015  1.00  0.00           H  
ATOM   3120  HE1 HIS B 226      29.323  28.068  37.420  1.00  0.00           H  
ATOM   3121  HE2 HIS B 226      29.939  29.035  39.673  1.00  0.00           H  
ATOM   3122  N   GLY B 227      22.531  31.329  37.966  1.00 22.39           N  
ANISOU 3122  N   GLY B 227     2803   2575   3131      0      0      0
ATOM   3123  CA  GLY B 227      21.134  31.303  37.554  1.00 22.04           C  
ANISOU 3123  CA  GLY B 227     2816   2513   3048      0      0      0
ATOM   3124  C   GLY B 227      20.603  32.694  37.216  1.00 21.60           C  
ANISOU 3124  C   GLY B 227     2681   2540   2986      0      0      0
ATOM   3125  O   GLY B 227      21.367  33.598  36.877  1.00 21.66           O  
ANISOU 3125  O   GLY B 227     2592   2616   3021      0      0      0
ATOM   3126  H   GLY B 227      22.957  32.234  38.112  1.00  0.00           H  
ATOM   3127  HA3 GLY B 227      20.534  30.863  38.352  1.00  0.00           H  
ATOM   3128  HA2 GLY B 227      21.019  30.671  36.675  1.00  0.00           H  
ATOM   3129  N   VAL B 228      19.270  32.839  37.293  1.00 21.08           N  
ANISOU 3129  N   VAL B 228     2655   2463   2891      0      0      0
ATOM   3130  CA  VAL B 228      18.518  34.054  36.977  1.00 20.99           C  
ANISOU 3130  CA  VAL B 228     2580   2521   2873      0      0      0
ATOM   3131  C   VAL B 228      18.397  34.908  38.260  1.00 20.74           C  
ANISOU 3131  C   VAL B 228     2526   2508   2845      0      0      0
ATOM   3132  O   VAL B 228      17.330  35.016  38.860  1.00 20.77           O  
ANISOU 3132  O   VAL B 228     2566   2502   2824      0      0      0
ATOM   3133  CB  VAL B 228      17.127  33.652  36.394  1.00 20.90           C  
ANISOU 3133  CB  VAL B 228     2602   2506   2835      0      0      0
ATOM   3134  CG1 VAL B 228      16.316  34.870  35.910  1.00 19.54           C  
ANISOU 3134  CG1 VAL B 228     2357   2408   2659      0      0      0
ATOM   3135  CG2 VAL B 228      17.255  32.641  35.237  1.00 20.58           C  
ANISOU 3135  CG2 VAL B 228     2610   2430   2781      0      0      0
ATOM   3136  H   VAL B 228      18.729  32.033  37.570  1.00  0.00           H  
ATOM   3137  HA  VAL B 228      19.057  34.626  36.224  1.00  0.00           H  
ATOM   3138  HB  VAL B 228      16.539  33.157  37.169  1.00  0.00           H  
ATOM   3139 HG11 VAL B 228      15.408  34.558  35.396  1.00  0.00           H  
ATOM   3140 HG12 VAL B 228      16.003  35.514  36.730  1.00  0.00           H  
ATOM   3141 HG13 VAL B 228      16.896  35.475  35.215  1.00  0.00           H  
ATOM   3142 HG21 VAL B 228      16.288  32.437  34.777  1.00  0.00           H  
ATOM   3143 HG22 VAL B 228      17.923  33.011  34.459  1.00  0.00           H  
ATOM   3144 HG23 VAL B 228      17.643  31.684  35.581  1.00  0.00           H  
ATOM   3145  N   ASP B 229      19.522  35.492  38.697  1.00 20.98           N  
ANISOU 3145  N   ASP B 229     2498   2569   2905      0      0      0
ATOM   3146  CA  ASP B 229      19.653  36.337  39.890  1.00 20.74           C  
ANISOU 3146  CA  ASP B 229     2453   2553   2874      0      0      0
ATOM   3147  C   ASP B 229      19.574  37.838  39.532  1.00 20.01           C  
ANISOU 3147  C   ASP B 229     2291   2507   2803      0      0      0
ATOM   3148  O   ASP B 229      19.351  38.657  40.424  1.00 19.64           O  
ANISOU 3148  O   ASP B 229     2238   2467   2756      0      0      0
ATOM   3149  CB  ASP B 229      21.026  36.042  40.563  1.00 21.43           C  
ANISOU 3149  CB  ASP B 229     2536   2630   2977      0      0      0
ATOM   3150  CG  ASP B 229      22.295  36.323  39.739  1.00 23.11           C  
ANISOU 3150  CG  ASP B 229     2655   2880   3246      0      0      0
ATOM   3151  OD1 ASP B 229      22.205  36.321  38.493  1.00 23.17           O  
ANISOU 3151  OD1 ASP B 229     2613   2920   3272      0      0      0
ATOM   3152  OD2 ASP B 229      23.350  36.539  40.373  1.00 24.90           O1-
ANISOU 3152  OD2 ASP B 229     2854   3109   3496      0      0      0
ATOM   3153  H   ASP B 229      20.372  35.348  38.164  1.00  0.00           H  
ATOM   3154  HA  ASP B 229      18.858  36.111  40.603  1.00  0.00           H  
ATOM   3155  HB3 ASP B 229      21.059  34.993  40.858  1.00  0.00           H  
ATOM   3156  HB2 ASP B 229      21.097  36.609  41.493  1.00  0.00           H  
ATOM   3157  N   LEU B 230      19.778  38.194  38.250  1.00 19.88           N  
ANISOU 3157  N   LEU B 230     2239   2516   2800      0      0      0
ATOM   3158  CA  LEU B 230      19.669  39.524  37.651  1.00 19.55           C  
ANISOU 3158  CA  LEU B 230     2147   2504   2776      0      0      0
ATOM   3159  C   LEU B 230      20.921  40.402  37.846  1.00 19.56           C  
ANISOU 3159  C   LEU B 230     2092   2514   2824      0      0      0
ATOM   3160  O   LEU B 230      20.816  41.629  37.851  1.00 19.20           O  
ANISOU 3160  O   LEU B 230     2032   2467   2796      0      0      0
ATOM   3161  CB  LEU B 230      18.288  40.203  37.875  1.00 19.07           C  
ANISOU 3161  CB  LEU B 230     2106   2444   2696      0      0      0
ATOM   3162  CG  LEU B 230      17.198  39.824  36.848  1.00 19.88           C  
ANISOU 3162  CG  LEU B 230     2215   2567   2771      0      0      0
ATOM   3163  CD1 LEU B 230      16.891  38.323  36.769  1.00 19.35           C  
ANISOU 3163  CD1 LEU B 230     2187   2487   2677      0      0      0
ATOM   3164  CD2 LEU B 230      15.924  40.632  37.113  1.00 19.53           C  
ANISOU 3164  CD2 LEU B 230     2166   2534   2721      0      0      0
ATOM   3165  H   LEU B 230      19.996  37.446  37.604  1.00  0.00           H  
ATOM   3166  HA  LEU B 230      19.715  39.328  36.583  1.00  0.00           H  
ATOM   3167  HB3 LEU B 230      18.398  41.283  37.794  1.00  0.00           H  
ATOM   3168  HB2 LEU B 230      17.916  40.034  38.885  1.00  0.00           H  
ATOM   3169  HG  LEU B 230      17.550  40.119  35.865  1.00  0.00           H  
ATOM   3170 HD11 LEU B 230      16.070  38.125  36.080  1.00  0.00           H  
ATOM   3171 HD12 LEU B 230      17.747  37.754  36.413  1.00  0.00           H  
ATOM   3172 HD13 LEU B 230      16.611  37.923  37.737  1.00  0.00           H  
ATOM   3173 HD21 LEU B 230      15.168  40.431  36.355  1.00  0.00           H  
ATOM   3174 HD22 LEU B 230      15.503  40.391  38.088  1.00  0.00           H  
ATOM   3175 HD23 LEU B 230      16.123  41.704  37.096  1.00  0.00           H  
ATOM   3176  N   ASN B 231      22.119  39.795  37.974  1.00 20.03           N  
ANISOU 3176  N   ASN B 231     2120   2582   2908      0      0      0
ATOM   3177  CA  ASN B 231      23.403  40.509  38.102  1.00 20.49           C  
ANISOU 3177  CA  ASN B 231     2097   2666   3023      0      0      0
ATOM   3178  C   ASN B 231      23.776  41.389  36.889  1.00 20.77           C  
ANISOU 3178  C   ASN B 231     2076   2730   3086      0      0      0
ATOM   3179  O   ASN B 231      24.639  42.254  37.005  1.00 20.97           O  
ANISOU 3179  O   ASN B 231     2041   2765   3160      0      0      0
ATOM   3180  CB  ASN B 231      24.570  39.543  38.430  1.00 21.17           C  
ANISOU 3180  CB  ASN B 231     2140   2768   3135      0      0      0
ATOM   3181  CG  ASN B 231      24.907  38.498  37.358  1.00 22.07           C  
ANISOU 3181  CG  ASN B 231     2217   2912   3259      0      0      0
ATOM   3182  OD1 ASN B 231      25.288  38.840  36.240  1.00 24.47           O  
ANISOU 3182  OD1 ASN B 231     2436   3264   3599      0      0      0
ATOM   3183  ND2 ASN B 231      24.792  37.218  37.694  1.00 21.94           N  
ANISOU 3183  ND2 ASN B 231     2268   2862   3205      0      0      0
ATOM   3184  H   ASN B 231      22.147  38.783  37.963  1.00  0.00           H  
ATOM   3185  HA  ASN B 231      23.299  41.188  38.950  1.00  0.00           H  
ATOM   3186  HB3 ASN B 231      24.368  39.040  39.378  1.00  0.00           H  
ATOM   3187  HB2 ASN B 231      25.478  40.120  38.595  1.00  0.00           H  
ATOM   3188 HD22 ASN B 231      24.984  36.506  37.001  1.00  0.00           H  
ATOM   3189 HD21 ASN B 231      24.430  36.955  38.605  1.00  0.00           H  
ATOM   3190  N   HIS B 232      23.130  41.169  35.734  1.00 20.86           N  
ANISOU 3190  N   HIS B 232     2115   2752   3060      0      0      0
ATOM   3191  CA  HIS B 232      23.315  41.925  34.499  1.00 21.39           C  
ANISOU 3191  CA  HIS B 232     2155   2845   3128      0      0      0
ATOM   3192  C   HIS B 232      22.537  43.260  34.495  1.00 21.03           C  
ANISOU 3192  C   HIS B 232     2144   2764   3080      0      0      0
ATOM   3193  O   HIS B 232      22.714  44.062  33.577  1.00 21.60           O  
ANISOU 3193  O   HIS B 232     2206   2840   3162      0      0      0
ATOM   3194  CB  HIS B 232      22.876  41.025  33.328  1.00 21.46           C  
ANISOU 3194  CB  HIS B 232     2196   2880   3079      0      0      0
ATOM   3195  CG  HIS B 232      21.406  40.701  33.183  1.00 21.01           C  
ANISOU 3195  CG  HIS B 232     2218   2799   2963      0      0      0
ATOM   3196  ND1 HIS B 232      20.653  40.103  34.199  1.00 21.64           N  
ANISOU 3196  ND1 HIS B 232     2334   2844   3045      0      0      0
ATOM   3197  CD2 HIS B 232      20.604  40.837  32.070  1.00 19.93           C  
ANISOU 3197  CD2 HIS B 232     2128   2680   2766      0      0      0
ATOM   3198  CE1 HIS B 232      19.460  39.888  33.660  1.00 19.86           C  
ANISOU 3198  CE1 HIS B 232     2155   2617   2772      0      0      0
ATOM   3199  NE2 HIS B 232      19.368  40.321  32.405  1.00 20.99           N  
ANISOU 3199  NE2 HIS B 232     2307   2792   2878      0      0      0
ATOM   3200  H   HIS B 232      22.438  40.432  35.714  1.00  0.00           H  
ATOM   3201  HA  HIS B 232      24.377  42.142  34.386  1.00  0.00           H  
ATOM   3202  HB3 HIS B 232      23.423  40.084  33.380  1.00  0.00           H  
ATOM   3203  HB2 HIS B 232      23.208  41.481  32.402  1.00  0.00           H  
ATOM   3204  HD2 HIS B 232      20.811  41.216  31.082  1.00  0.00           H  
ATOM   3205  HE1 HIS B 232      18.654  39.389  34.172  1.00  0.00           H  
ATOM   3206  HE2 HIS B 232      18.558  40.262  31.805  1.00  0.00           H  
ATOM   3207  N   ILE B 233      21.724  43.511  35.537  1.00 20.45           N  
ANISOU 3207  N   ILE B 233     2120   2656   2996      0      0      0
ATOM   3208  CA  ILE B 233      21.003  44.753  35.820  1.00 20.47           C  
ANISOU 3208  CA  ILE B 233     2157   2617   3006      0      0      0
ATOM   3209  C   ILE B 233      21.540  45.361  37.134  1.00 20.87           C  
ANISOU 3209  C   ILE B 233     2196   2634   3099      0      0      0
ATOM   3210  O   ILE B 233      21.766  46.570  37.190  1.00 21.06           O  
ANISOU 3210  O   ILE B 233     2226   2618   3158      0      0      0
ATOM   3211  CB  ILE B 233      19.474  44.454  35.895  1.00 19.89           C  
ANISOU 3211  CB  ILE B 233     2135   2536   2886      0      0      0
ATOM   3212  CG1 ILE B 233      18.911  43.962  34.538  1.00 19.58           C  
ANISOU 3212  CG1 ILE B 233     2109   2529   2802      0      0      0
ATOM   3213  CG2 ILE B 233      18.635  45.653  36.399  1.00 20.08           C  
ANISOU 3213  CG2 ILE B 233     2191   2514   2923      0      0      0
ATOM   3214  CD1 ILE B 233      17.665  43.082  34.689  1.00 17.33           C  
ANISOU 3214  CD1 ILE B 233     1845   2261   2478      0      0      0
ATOM   3215  H   ILE B 233      21.629  42.775  36.223  1.00  0.00           H  
ATOM   3216  HA  ILE B 233      21.177  45.483  35.026  1.00  0.00           H  
ATOM   3217  HB  ILE B 233      19.340  43.648  36.619  1.00  0.00           H  
ATOM   3218 HG13 ILE B 233      19.650  43.370  33.999  1.00  0.00           H  
ATOM   3219 HG12 ILE B 233      18.694  44.812  33.891  1.00  0.00           H  
ATOM   3220 HG21 ILE B 233      17.569  45.427  36.397  1.00  0.00           H  
ATOM   3221 HG22 ILE B 233      18.886  45.928  37.423  1.00  0.00           H  
ATOM   3222 HG23 ILE B 233      18.785  46.532  35.771  1.00  0.00           H  
ATOM   3223 HD11 ILE B 233      17.297  42.757  33.715  1.00  0.00           H  
ATOM   3224 HD12 ILE B 233      17.906  42.193  35.264  1.00  0.00           H  
ATOM   3225 HD13 ILE B 233      16.854  43.597  35.202  1.00  0.00           H  
ATOM   3226  N   TYR B 234      21.735  44.535  38.179  1.00 20.69           N  
ANISOU 3226  N   TYR B 234     2173   2622   3068      0      0      0
ATOM   3227  CA  TYR B 234      22.032  44.965  39.551  1.00 21.57           C  
ANISOU 3227  CA  TYR B 234     2292   2707   3195      0      0      0
ATOM   3228  C   TYR B 234      23.511  44.831  39.953  1.00 22.55           C  
ANISOU 3228  C   TYR B 234     2341   2855   3370      0      0      0
ATOM   3229  O   TYR B 234      23.860  45.243  41.056  1.00 23.65           O  
ANISOU 3229  O   TYR B 234     2483   2976   3526      0      0      0
ATOM   3230  CB  TYR B 234      21.214  44.076  40.516  1.00 20.70           C  
ANISOU 3230  CB  TYR B 234     2244   2595   3027      0      0      0
ATOM   3231  CG  TYR B 234      19.712  44.181  40.342  1.00 19.90           C  
ANISOU 3231  CG  TYR B 234     2192   2483   2885      0      0      0
ATOM   3232  CD1 TYR B 234      19.071  45.429  40.470  1.00 19.31           C  
ANISOU 3232  CD1 TYR B 234     2147   2375   2815      0      0      0
ATOM   3233  CD2 TYR B 234      18.951  43.036  40.031  1.00 18.58           C  
ANISOU 3233  CD2 TYR B 234     2039   2340   2681      0      0      0
ATOM   3234  CE1 TYR B 234      17.684  45.537  40.264  1.00 18.97           C  
ANISOU 3234  CE1 TYR B 234     2128   2337   2744      0      0      0
ATOM   3235  CE2 TYR B 234      17.565  43.144  39.816  1.00 18.20           C  
ANISOU 3235  CE2 TYR B 234     2010   2298   2605      0      0      0
ATOM   3236  CZ  TYR B 234      16.932  44.393  39.933  1.00 18.95           C  
ANISOU 3236  CZ  TYR B 234     2117   2376   2709      0      0      0
ATOM   3237  OH  TYR B 234      15.589  44.479  39.729  1.00 18.10           O  
ANISOU 3237  OH  TYR B 234     2009   2288   2582      0      0      0
ATOM   3238  H   TYR B 234      21.523  43.554  38.050  1.00  0.00           H  
ATOM   3239  HA  TYR B 234      21.751  46.010  39.692  1.00  0.00           H  
ATOM   3240  HB3 TYR B 234      21.427  44.345  41.551  1.00  0.00           H  
ATOM   3241  HB2 TYR B 234      21.517  43.032  40.408  1.00  0.00           H  
ATOM   3242  HD1 TYR B 234      19.643  46.311  40.716  1.00  0.00           H  
ATOM   3243  HD2 TYR B 234      19.424  42.070  39.953  1.00  0.00           H  
ATOM   3244  HE1 TYR B 234      17.213  46.503  40.350  1.00  0.00           H  
ATOM   3245  HE2 TYR B 234      16.985  42.268  39.571  1.00  0.00           H  
ATOM   3246  HH  TYR B 234      15.232  45.330  39.946  1.00  0.00           H  
ATOM   3247  N   GLY B 235      24.379  44.257  39.107  1.00 22.89           N  
ANISOU 3247  N   GLY B 235     2315   2945   3438      0      0      0
ATOM   3248  CA  GLY B 235      25.786  43.990  39.408  1.00 24.05           C  
ANISOU 3248  CA  GLY B 235     2364   3133   3641      0      0      0
ATOM   3249  C   GLY B 235      26.003  42.653  40.133  1.00 24.46           C  
ANISOU 3249  C   GLY B 235     2420   3205   3667      0      0      0
ATOM   3250  O   GLY B 235      25.121  42.169  40.845  1.00 23.84           O  
ANISOU 3250  O   GLY B 235     2436   3095   3527      0      0      0
ATOM   3251  H   GLY B 235      24.032  43.917  38.221  1.00  0.00           H  
ATOM   3252  HA3 GLY B 235      26.211  44.794  40.009  1.00  0.00           H  
ATOM   3253  HA2 GLY B 235      26.332  43.981  38.467  1.00  0.00           H  
ATOM   3254  N   GLU B 236      27.197  42.064  39.947  1.00 25.12           N  
ANISOU 3254  N   GLU B 236     2403   3344   3799      0      0      0
ATOM   3255  CA  GLU B 236      27.614  40.785  40.535  1.00 26.06           C  
ANISOU 3255  CA  GLU B 236     2524   3476   3903      0      0      0
ATOM   3256  C   GLU B 236      27.992  40.935  42.020  1.00 26.93           C  
ANISOU 3256  C   GLU B 236     2646   3583   4004      0      0      0
ATOM   3257  O   GLU B 236      27.643  40.075  42.827  1.00 27.13           O  
ANISOU 3257  O   GLU B 236     2752   3584   3973      0      0      0
ATOM   3258  CB  GLU B 236      28.834  40.267  39.731  1.00 26.86           C  
ANISOU 3258  CB  GLU B 236     2501   3641   4063      0      0      0
ATOM   3259  CG  GLU B 236      29.432  38.905  40.170  1.00 28.35           C  
ANISOU 3259  CG  GLU B 236     2679   3840   4253      0      0      0
ATOM   3260  CD  GLU B 236      28.511  37.700  39.941  1.00 27.63           C  
ANISOU 3260  CD  GLU B 236     2721   3684   4092      0      0      0
ATOM   3261  OE1 GLU B 236      27.731  37.747  38.965  1.00 26.66           O  
ANISOU 3261  OE1 GLU B 236     2656   3537   3936      0      0      0
ATOM   3262  OE2 GLU B 236      28.630  36.730  40.720  1.00 28.16           O1-
ANISOU 3262  OE2 GLU B 236     2837   3722   4139      0      0      0
ATOM   3263  H   GLU B 236      27.860  42.520  39.338  1.00  0.00           H  
ATOM   3264  HA  GLU B 236      26.796  40.067  40.460  1.00  0.00           H  
ATOM   3265  HB3 GLU B 236      29.631  41.011  39.776  1.00  0.00           H  
ATOM   3266  HB2 GLU B 236      28.564  40.215  38.676  1.00  0.00           H  
ATOM   3267  HG3 GLU B 236      29.739  38.931  41.216  1.00  0.00           H  
ATOM   3268  HG2 GLU B 236      30.343  38.720  39.600  1.00  0.00           H  
ATOM   3269  N   THR B 237      28.690  42.029  42.370  1.00 27.48           N  
ANISOU 3269  N   THR B 237     2648   3671   4122      0      0      0
ATOM   3270  CA  THR B 237      29.143  42.357  43.721  1.00 28.61           C  
ANISOU 3270  CA  THR B 237     2799   3821   4252      0      0      0
ATOM   3271  C   THR B 237      28.224  43.423  44.346  1.00 28.25           C  
ANISOU 3271  C   THR B 237     2851   3719   4165      0      0      0
ATOM   3272  O   THR B 237      27.511  44.145  43.644  1.00 27.56           O  
ANISOU 3272  O   THR B 237     2786   3594   4091      0      0      0
ATOM   3273  CB  THR B 237      30.606  42.874  43.653  1.00 29.95           C  
ANISOU 3273  CB  THR B 237     2798   4063   4518      0      0      0
ATOM   3274  OG1 THR B 237      30.720  44.102  42.957  1.00 30.56           O  
ANISOU 3274  OG1 THR B 237     2813   4137   4662      0      0      0
ATOM   3275  CG2 THR B 237      31.584  41.855  43.045  1.00 30.81           C  
ANISOU 3275  CG2 THR B 237     2787   4239   4679      0      0      0
ATOM   3276  H   THR B 237      28.921  42.695  41.648  1.00  0.00           H  
ATOM   3277  HA  THR B 237      29.118  41.467  44.353  1.00  0.00           H  
ATOM   3278  HB  THR B 237      30.941  43.071  44.673  1.00  0.00           H  
ATOM   3279  HG1 THR B 237      31.624  44.379  42.989  1.00  0.00           H  
ATOM   3280 HG21 THR B 237      32.613  42.212  43.110  1.00  0.00           H  
ATOM   3281 HG22 THR B 237      31.533  40.902  43.572  1.00  0.00           H  
ATOM   3282 HG23 THR B 237      31.368  41.663  41.993  1.00  0.00           H  
ATOM   3283  N   LEU B 238      28.269  43.523  45.685  1.00 28.77           N  
ANISOU 3283  N   LEU B 238     2979   3778   4173      0      0      0
ATOM   3284  CA  LEU B 238      27.497  44.469  46.493  1.00 28.77           C  
ANISOU 3284  CA  LEU B 238     3087   3726   4118      0      0      0
ATOM   3285  C   LEU B 238      27.997  45.919  46.329  1.00 29.36           C  
ANISOU 3285  C   LEU B 238     3101   3781   4272      0      0      0
ATOM   3286  O   LEU B 238      27.193  46.844  46.422  1.00 28.82           O  
ANISOU 3286  O   LEU B 238     3114   3648   4188      0      0      0
ATOM   3287  CB  LEU B 238      27.608  44.028  47.972  1.00 29.22           C  
ANISOU 3287  CB  LEU B 238     3234   3789   4079      0      0      0
ATOM   3288  CG  LEU B 238      26.685  44.761  48.973  1.00 29.73           C  
ANISOU 3288  CG  LEU B 238     3437   3805   4054      0      0      0
ATOM   3289  CD1 LEU B 238      25.197  44.527  48.667  1.00 28.79           C  
ANISOU 3289  CD1 LEU B 238     3409   3646   3884      0      0      0
ATOM   3290  CD2 LEU B 238      27.005  44.333  50.412  1.00 31.32           C  
ANISOU 3290  CD2 LEU B 238     3725   4029   4147      0      0      0
ATOM   3291  H   LEU B 238      28.877  42.891  46.186  1.00  0.00           H  
ATOM   3292  HA  LEU B 238      26.459  44.414  46.166  1.00  0.00           H  
ATOM   3293  HB3 LEU B 238      28.645  44.138  48.297  1.00  0.00           H  
ATOM   3294  HB2 LEU B 238      27.396  42.959  48.037  1.00  0.00           H  
ATOM   3295  HG  LEU B 238      26.876  45.833  48.918  1.00  0.00           H  
ATOM   3296 HD11 LEU B 238      24.564  44.940  49.452  1.00  0.00           H  
ATOM   3297 HD12 LEU B 238      24.908  45.011  47.735  1.00  0.00           H  
ATOM   3298 HD13 LEU B 238      24.968  43.465  48.585  1.00  0.00           H  
ATOM   3299 HD21 LEU B 238      26.391  44.879  51.130  1.00  0.00           H  
ATOM   3300 HD22 LEU B 238      26.824  43.268  50.560  1.00  0.00           H  
ATOM   3301 HD23 LEU B 238      28.048  44.532  50.660  1.00  0.00           H  
ATOM   3302  N   ASP B 239      29.294  46.117  46.027  1.00 30.50           N  
ANISOU 3302  N   ASP B 239     3103   3980   4506      0      0      0
ATOM   3303  CA  ASP B 239      29.902  47.422  45.739  1.00 31.91           C  
ANISOU 3303  CA  ASP B 239     3206   4139   4777      0      0      0
ATOM   3304  C   ASP B 239      29.420  47.992  44.397  1.00 30.33           C  
ANISOU 3304  C   ASP B 239     3023   3887   4613      0      0      0
ATOM   3305  O   ASP B 239      29.157  49.189  44.309  1.00 30.15           O  
ANISOU 3305  O   ASP B 239     3068   3783   4603      0      0      0
ATOM   3306  CB  ASP B 239      31.444  47.304  45.690  1.00 33.89           C  
ANISOU 3306  CB  ASP B 239     3262   4482   5132      0      0      0
ATOM   3307  CG  ASP B 239      32.072  46.786  46.985  1.00 38.85           C  
ANISOU 3307  CG  ASP B 239     3860   5150   5751      0      0      0
ATOM   3308  OD1 ASP B 239      31.734  47.348  48.050  1.00 43.11           O  
ANISOU 3308  OD1 ASP B 239     4522   5630   6229      0      0      0
ATOM   3309  OD2 ASP B 239      32.886  45.843  46.883  1.00 45.08           O1-
ANISOU 3309  OD2 ASP B 239     4500   6036   6593      0      0      0
ATOM   3310  H   ASP B 239      29.898  45.310  45.975  1.00  0.00           H  
ATOM   3311  HA  ASP B 239      29.619  48.121  46.530  1.00  0.00           H  
ATOM   3312  HB3 ASP B 239      31.887  48.278  45.476  1.00  0.00           H  
ATOM   3313  HB2 ASP B 239      31.743  46.646  44.872  1.00  0.00           H  
ATOM   3314  N   ARG B 240      29.263  47.134  43.373  1.00 28.89           N  
ANISOU 3314  N   ARG B 240     2790   3746   4441      0      0      0
ATOM   3315  CA  ARG B 240      28.748  47.500  42.053  1.00 27.50           C  
ANISOU 3315  CA  ARG B 240     2630   3536   4283      0      0      0
ATOM   3316  C   ARG B 240      27.238  47.796  42.105  1.00 26.29           C  
ANISOU 3316  C   ARG B 240     2633   3301   4053      0      0      0
ATOM   3317  O   ARG B 240      26.781  48.709  41.421  1.00 25.48           O  
ANISOU 3317  O   ARG B 240     2580   3131   3970      0      0      0
ATOM   3318  CB  ARG B 240      29.040  46.344  41.074  1.00 27.24           C  
ANISOU 3318  CB  ARG B 240     2520   3572   4257      0      0      0
ATOM   3319  CG  ARG B 240      28.671  46.649  39.613  1.00 26.40           C  
ANISOU 3319  CG  ARG B 240     2417   3451   4161      0      0      0
ATOM   3320  CD  ARG B 240      29.156  45.564  38.645  1.00 26.06           C  
ANISOU 3320  CD  ARG B 240     2299   3485   4116      0      0      0
ATOM   3321  NE  ARG B 240      28.914  45.973  37.256  1.00 26.08           N  
ANISOU 3321  NE  ARG B 240     2316   3484   4110      0      0      0
ATOM   3322  CZ  ARG B 240      29.807  46.542  36.430  1.00 26.97           C  
ANISOU 3322  CZ  ARG B 240     2338   3629   4281      0      0      0
ATOM   3323  NH1 ARG B 240      31.068  46.784  36.817  1.00 26.28           N  
ANISOU 3323  NH1 ARG B 240     2119   3585   4282      0      0      0
ATOM   3324  NH2 ARG B 240      29.425  46.890  35.196  1.00 26.24           N1+
ANISOU 3324  NH2 ARG B 240     2286   3529   4156      0      0      0
ATOM   3325  H   ARG B 240      29.493  46.162  43.525  1.00  0.00           H  
ATOM   3326  HA  ARG B 240      29.269  48.397  41.712  1.00  0.00           H  
ATOM   3327  HB3 ARG B 240      28.531  45.434  41.397  1.00  0.00           H  
ATOM   3328  HB2 ARG B 240      30.107  46.122  41.118  1.00  0.00           H  
ATOM   3329  HG3 ARG B 240      29.109  47.606  39.327  1.00  0.00           H  
ATOM   3330  HG2 ARG B 240      27.592  46.765  39.507  1.00  0.00           H  
ATOM   3331  HD3 ARG B 240      28.626  44.631  38.830  1.00  0.00           H  
ATOM   3332  HD2 ARG B 240      30.213  45.346  38.797  1.00  0.00           H  
ATOM   3333  HE  ARG B 240      27.999  45.755  36.885  1.00  0.00           H  
ATOM   3334 HH12 ARG B 240      31.718  47.209  36.166  1.00  0.00           H  
ATOM   3335 HH11 ARG B 240      31.389  46.478  37.722  1.00  0.00           H  
ATOM   3336 HH22 ARG B 240      30.088  47.317  34.564  1.00  0.00           H  
ATOM   3337 HH21 ARG B 240      28.464  46.775  34.901  1.00  0.00           H  
ATOM   3338  N   GLN B 241      26.485  47.070  42.952  1.00 25.03           N  
ANISOU 3338  N   GLN B 241     2551   3147   3810      0      0      0
ATOM   3339  CA  GLN B 241      25.061  47.276  43.213  1.00 24.25           C  
ANISOU 3339  CA  GLN B 241     2580   2993   3641      0      0      0
ATOM   3340  C   GLN B 241      24.800  48.624  43.902  1.00 24.35           C  
ANISOU 3340  C   GLN B 241     2661   2931   3658      0      0      0
ATOM   3341  O   GLN B 241      23.893  49.344  43.493  1.00 24.16           O  
ANISOU 3341  O   GLN B 241     2702   2847   3633      0      0      0
ATOM   3342  CB  GLN B 241      24.550  46.111  44.091  1.00 23.28           C  
ANISOU 3342  CB  GLN B 241     2523   2894   3430      0      0      0
ATOM   3343  CG  GLN B 241      23.033  46.133  44.387  1.00 23.67           C  
ANISOU 3343  CG  GLN B 241     2679   2904   3410      0      0      0
ATOM   3344  CD  GLN B 241      22.685  45.420  45.694  1.00 25.33           C  
ANISOU 3344  CD  GLN B 241     2967   3129   3527      0      0      0
ATOM   3345  OE1 GLN B 241      22.114  46.027  46.598  1.00 23.94           O  
ANISOU 3345  OE1 GLN B 241     2867   2929   3300      0      0      0
ATOM   3346  NE2 GLN B 241      23.044  44.140  45.810  1.00 22.96           N  
ANISOU 3346  NE2 GLN B 241     2660   2865   3200      0      0      0
ATOM   3347  H   GLN B 241      26.941  46.329  43.467  1.00  0.00           H  
ATOM   3348  HA  GLN B 241      24.533  47.288  42.261  1.00  0.00           H  
ATOM   3349  HB3 GLN B 241      25.102  46.120  45.031  1.00  0.00           H  
ATOM   3350  HB2 GLN B 241      24.802  45.161  43.618  1.00  0.00           H  
ATOM   3351  HG3 GLN B 241      22.490  45.668  43.564  1.00  0.00           H  
ATOM   3352  HG2 GLN B 241      22.645  47.147  44.460  1.00  0.00           H  
ATOM   3353 HE22 GLN B 241      22.843  43.643  46.666  1.00  0.00           H  
ATOM   3354 HE21 GLN B 241      23.542  43.685  45.060  1.00  0.00           H  
ATOM   3355  N   HIS B 242      25.604  48.974  44.917  1.00 24.89           N  
ANISOU 3355  N   HIS B 242     2721   3003   3733      0      0      0
ATOM   3356  CA  HIS B 242      25.506  50.221  45.676  1.00 25.84           C  
ANISOU 3356  CA  HIS B 242     2920   3045   3852      0      0      0
ATOM   3357  C   HIS B 242      25.918  51.455  44.852  1.00 26.42           C  
ANISOU 3357  C   HIS B 242     2972   3045   4019      0      0      0
ATOM   3358  O   HIS B 242      25.381  52.537  45.079  1.00 26.75           O  
ANISOU 3358  O   HIS B 242     3115   2991   4057      0      0      0
ATOM   3359  CB  HIS B 242      26.383  50.096  46.940  1.00 26.91           C  
ANISOU 3359  CB  HIS B 242     3055   3210   3960      0      0      0
ATOM   3360  CG  HIS B 242      25.785  49.260  48.053  1.00 26.62           C  
ANISOU 3360  CG  HIS B 242     3114   3202   3799      0      0      0
ATOM   3361  ND1 HIS B 242      24.743  48.363  47.870  1.00 28.03           N  
ANISOU 3361  ND1 HIS B 242     3342   3397   3911      0      0      0
ATOM   3362  CD2 HIS B 242      26.084  49.198  49.397  1.00 25.50           C  
ANISOU 3362  CD2 HIS B 242     3033   3076   3581      0      0      0
ATOM   3363  CE1 HIS B 242      24.440  47.853  49.065  1.00 28.32           C  
ANISOU 3363  CE1 HIS B 242     3474   3457   3829      0      0      0
ATOM   3364  NE2 HIS B 242      25.222  48.304  50.038  1.00 27.54           N  
ANISOU 3364  NE2 HIS B 242     3378   3357   3729      0      0      0
ATOM   3365  H   HIS B 242      26.324  48.322  45.201  1.00  0.00           H  
ATOM   3366  HA  HIS B 242      24.468  50.373  45.979  1.00  0.00           H  
ATOM   3367  HB3 HIS B 242      26.575  51.082  47.364  1.00  0.00           H  
ATOM   3368  HB2 HIS B 242      27.361  49.685  46.683  1.00  0.00           H  
ATOM   3369  HD1 HIS B 242      24.285  48.146  46.997  1.00  0.00           H  
ATOM   3370  HD2 HIS B 242      26.835  49.738  49.953  1.00  0.00           H  
ATOM   3371  HE1 HIS B 242      23.645  47.139  49.223  1.00  0.00           H  
ATOM   3372  N   LYS B 243      26.802  51.292  43.854  1.00 26.89           N  
ANISOU 3372  N   LYS B 243     2909   3148   4160      0      0      0
ATOM   3373  CA  LYS B 243      27.166  52.344  42.904  1.00 27.98           C  
ANISOU 3373  CA  LYS B 243     3033   3217   4382      0      0      0
ATOM   3374  C   LYS B 243      26.065  52.596  41.851  1.00 26.95           C  
ANISOU 3374  C   LYS B 243     2982   3034   4224      0      0      0
ATOM   3375  O   LYS B 243      25.945  53.725  41.378  1.00 27.69           O  
ANISOU 3375  O   LYS B 243     3138   3028   4355      0      0      0
ATOM   3376  CB  LYS B 243      28.449  51.925  42.166  1.00 28.65           C  
ANISOU 3376  CB  LYS B 243     2954   3378   4552      0      0      0
ATOM   3377  CG  LYS B 243      29.744  52.154  42.957  1.00 31.39           C  
ANISOU 3377  CG  LYS B 243     3195   3773   4958      0      0      0
ATOM   3378  CD  LYS B 243      30.966  51.649  42.175  1.00 34.62           C  
ANISOU 3378  CD  LYS B 243     3419   4289   5447      0      0      0
ATOM   3379  CE  LYS B 243      32.298  51.982  42.857  1.00 38.27           C  
ANISOU 3379  CE  LYS B 243     3746   4791   6003      0      0      0
ATOM   3380  NZ  LYS B 243      33.439  51.527  42.044  1.00 40.85           N1+
ANISOU 3380  NZ  LYS B 243     3868   5249   6403      0      0      0
ATOM   3381  H   LYS B 243      27.218  50.381  43.723  1.00  0.00           H  
ATOM   3382  HA  LYS B 243      27.344  53.280  43.437  1.00  0.00           H  
ATOM   3383  HB3 LYS B 243      28.536  52.519  41.261  1.00  0.00           H  
ATOM   3384  HB2 LYS B 243      28.380  50.885  41.844  1.00  0.00           H  
ATOM   3385  HG3 LYS B 243      29.693  51.663  43.928  1.00  0.00           H  
ATOM   3386  HG2 LYS B 243      29.854  53.219  43.162  1.00  0.00           H  
ATOM   3387  HD3 LYS B 243      30.952  52.091  41.179  1.00  0.00           H  
ATOM   3388  HD2 LYS B 243      30.883  50.571  42.033  1.00  0.00           H  
ATOM   3389  HE3 LYS B 243      32.351  51.511  43.839  1.00  0.00           H  
ATOM   3390  HE2 LYS B 243      32.387  53.058  43.008  1.00  0.00           H  
ATOM   3391  HZ1 LYS B 243      33.402  51.966  41.132  1.00  0.00           H  
ATOM   3392  HZ2 LYS B 243      34.304  51.780  42.500  1.00  0.00           H  
ATOM   3393  HZ3 LYS B 243      33.400  50.524  41.933  1.00  0.00           H  
ATOM   3394  N   LEU B 244      25.264  51.569  41.506  1.00 25.55           N  
ANISOU 3394  N   LEU B 244     2805   2921   3982      0      0      0
ATOM   3395  CA  LEU B 244      24.147  51.643  40.558  1.00 25.09           C  
ANISOU 3395  CA  LEU B 244     2809   2835   3891      0      0      0
ATOM   3396  C   LEU B 244      22.818  52.033  41.239  1.00 24.92           C  
ANISOU 3396  C   LEU B 244     2908   2743   3818      0      0      0
ATOM   3397  O   LEU B 244      21.900  52.451  40.537  1.00 24.72           O  
ANISOU 3397  O   LEU B 244     2938   2671   3783      0      0      0
ATOM   3398  CB  LEU B 244      23.940  50.248  39.913  1.00 23.66           C  
ANISOU 3398  CB  LEU B 244     2574   2750   3666      0      0      0
ATOM   3399  CG  LEU B 244      25.027  49.828  38.900  1.00 24.15           C  
ANISOU 3399  CG  LEU B 244     2525   2879   3772      0      0      0
ATOM   3400  CD1 LEU B 244      24.956  48.320  38.610  1.00 24.06           C  
ANISOU 3400  CD1 LEU B 244     2473   2954   3715      0      0      0
ATOM   3401  CD2 LEU B 244      24.946  50.624  37.584  1.00 25.62           C  
ANISOU 3401  CD2 LEU B 244     2732   3022   3979      0      0      0
ATOM   3402  H   LEU B 244      25.440  50.670  41.932  1.00  0.00           H  
ATOM   3403  HA  LEU B 244      24.354  52.387  39.787  1.00  0.00           H  
ATOM   3404  HB3 LEU B 244      22.980  50.206  39.399  1.00  0.00           H  
ATOM   3405  HB2 LEU B 244      23.877  49.501  40.706  1.00  0.00           H  
ATOM   3406  HG  LEU B 244      26.000  50.018  39.347  1.00  0.00           H  
ATOM   3407 HD11 LEU B 244      25.773  48.015  37.956  1.00  0.00           H  
ATOM   3408 HD12 LEU B 244      25.035  47.732  39.525  1.00  0.00           H  
ATOM   3409 HD13 LEU B 244      24.018  48.050  38.123  1.00  0.00           H  
ATOM   3410 HD21 LEU B 244      25.710  50.295  36.879  1.00  0.00           H  
ATOM   3411 HD22 LEU B 244      23.977  50.495  37.100  1.00  0.00           H  
ATOM   3412 HD23 LEU B 244      25.098  51.690  37.745  1.00  0.00           H  
ATOM   3413  N   ARG B 245      22.699  51.910  42.574  1.00 25.03           N  
ANISOU 3413  N   ARG B 245     2961   2756   3792      0      0      0
ATOM   3414  CA  ARG B 245      21.508  52.261  43.352  1.00 25.19           C  
ANISOU 3414  CA  ARG B 245     3083   2735   3753      0      0      0
ATOM   3415  C   ARG B 245      21.498  53.757  43.685  1.00 26.43           C  
ANISOU 3415  C   ARG B 245     3336   2765   3940      0      0      0
ATOM   3416  O   ARG B 245      22.530  54.336  44.023  1.00 27.05           O  
ANISOU 3416  O   ARG B 245     3419   2792   4068      0      0      0
ATOM   3417  CB  ARG B 245      21.508  51.479  44.681  1.00 24.69           C  
ANISOU 3417  CB  ARG B 245     3036   2734   3611      0      0      0
ATOM   3418  CG  ARG B 245      20.887  50.080  44.535  1.00 23.58           C  
ANISOU 3418  CG  ARG B 245     2850   2687   3421      0      0      0
ATOM   3419  CD  ARG B 245      21.017  49.241  45.810  1.00 23.35           C  
ANISOU 3419  CD  ARG B 245     2850   2708   3314      0      0      0
ATOM   3420  NE  ARG B 245      20.166  49.760  46.889  1.00 23.64           N  
ANISOU 3420  NE  ARG B 245     2985   2713   3285      0      0      0
ATOM   3421  CZ  ARG B 245      19.971  49.164  48.075  1.00 25.09           C  
ANISOU 3421  CZ  ARG B 245     3225   2930   3378      0      0      0
ATOM   3422  NH1 ARG B 245      20.515  47.974  48.364  1.00 23.08           N  
ANISOU 3422  NH1 ARG B 245     2943   2733   3092      0      0      0
ATOM   3423  NH2 ARG B 245      19.225  49.767  49.007  1.00 22.64           N1+
ANISOU 3423  NH2 ARG B 245     3006   2595   3001      0      0      0
ATOM   3424  H   ARG B 245      23.492  51.550  43.087  1.00  0.00           H  
ATOM   3425  HA  ARG B 245      20.607  52.012  42.796  1.00  0.00           H  
ATOM   3426  HB3 ARG B 245      20.937  52.016  45.441  1.00  0.00           H  
ATOM   3427  HB2 ARG B 245      22.523  51.408  45.074  1.00  0.00           H  
ATOM   3428  HG3 ARG B 245      21.351  49.546  43.707  1.00  0.00           H  
ATOM   3429  HG2 ARG B 245      19.834  50.177  44.266  1.00  0.00           H  
ATOM   3430  HD3 ARG B 245      22.054  49.202  46.146  1.00  0.00           H  
ATOM   3431  HD2 ARG B 245      20.713  48.217  45.600  1.00  0.00           H
[truncated: 654,157 more chars]
