# Supplementary material for: Role of water in cyclooxygenase catalysis and design of anti-inflammatory agents targeting two sites of the enzyme
Source: Sci Rep. 2020 Jul 1;10:10764. doi: 10.1038/s41598-020-67655-6 (PMC7329864; doi:10.1038/s41598-020-67655-6)
Supplement: Supplementary file 11 — Supplementary file11 [file 41598_2020_67655_MOESM11_ESM.pdb]

HEADER    OXIDOREDUCTASE                          10-JUN-09   3HS5
REMARK   4 3HS5 COMPLIES WITH FORMAT V. 3.20, 01-DEC-08
REMARK 888
REMARK 888 WRITTEN BY MAESTRO (A PRODUCT OF SCHRODINGER, LLC)
TITLE     X-RAY CRYSTAL STRUCTURE OF ARACHIDONIC ACID BOUND TO THE
TITLE    2 CYCLOOXYGENASE CHANNEL OF CYCLOOXYGENASE-2
EXPDTA    X-RAY DIFFRACTION
REMARK   2 RESOLUTION.    2.10 ANGSTROMS
REMARK 200  TEMPERATURE           (KELVIN) : 100.00
REMARK 200  PH                             : 7.50
REMARK 350 BIOMOLECULE:  1
REMARK 350 APPLY THE FOLLOWING TO CHAINS: A, B
REMARK 350   BIOMT1  1   1.000000 0.000000 0.000000   0.000000
REMARK 350   BIOMT2  1   0.000000 1.000000 0.000000   0.000000
REMARK 350   BIOMT3  1   0.000000 0.000000 1.000000   0.000000
CRYST1  119.983  132.553  180.516  90.00  90.00  90.00 I 2 2 2      16
HELIX    1   1 PHE B   74  LEU B   82  1
HELIX    2   2 THR B   88  THR B   94  1
HELIX    3   3 LYS B   97  VAL B  103  1
HELIX    4   4 LEU B  108  SER B  119  1
HELIX    5   5 TRP B  139  SER B  143  1
HELIX    6   6 SER B  174  VAL B  181  1
HELIX    7   7 MET B  196  THR B  206  1
HELIX    8   8 ASN B  231  TYR B  234  1
HELIX    9   9 LEU B  238  LEU B  244  1
HELIX   10  10 VAL B  266  THR B  269  1
HELIX   11  11 LEU B  298  GLU B  319  1
HELIX   12  12 ASP B  325  GLU B  346  1
HELIX   13  13 TYR B  348  SER B  353  1
HELIX   14  14 SER B  379  LEU B  384  1
HELIX   15  15 PHE B  404  PHE B  407  1
HELIX   16  16 SER B  412  HIS B  417  1
HELIX   17  17 LEU B  419  ARG B  428  1
HELIX   18  18 GLN B  445  GLU B  457  1
HELIX   19  19 LEU B  463  ARG B  469  1
HELIX   20  20 PHE B  478  THR B  482  1
HELIX   21  21 GLU B  486  TYR B  495  1
HELIX   22  22 TYR B  504  LEU B  507  1
HELIX   23  23 GLU B  520  MET B  535  1
HELIX   24  24 GLU B  553  ASN B  560  1
HELIX   25  25 ILE B  564  CYS B  569  1
HELIX   26  26 ALA B  382  ALA B  382  1
HELIX   27  27 ALA B  382  ALA B  382  1
TURN     1   1 HIS B  33  GLY B  45
TURN     2   2 THR B  50  GLN B  54
TURN     3   3 CYS B  59  GLU B  73
TURN     4   4 LYS B  83  ASN B  87
TURN     5   5 HIS B  95  PHE B  96
TURN     6   6 ASN B 104  PHE B 107
TURN     7   7 ARG B 120  THR B 129
TURN     8   8 VAL B 132  SER B 138
TURN     9   9 ASN B 144  SER B 146
TURN    10  10 ALA B 151  ASP B 173
TURN    11  11 LEU B 182  ASN B 195
TURN    12  12 HIS B 207  GLY B 219
TURN    13  13 ARG B 222  LEU B 230
TURN    14  14 GLY B 235  THR B 237
TURN    15  15 ARG B 245  TYR B 254
TURN    16  16 GLY B 258  GLY B 259
TURN    17  17 PRO B 263  THR B 265
TURN    18  18 GLN B 270  GLY B 297
TURN    19  19 HIS B 320  GLY B 324
TURN    20  20 ASP B 347  ASP B 347
TURN    21  21 GLY B 354  ALA B 378
TURN    22  22 TYR B 385  THR B 394
TURN    23  23 GLU B 398  ASP B 399
TURN    24  24 SER B 403  SER B 403
TURN    25  25 LEU B 408  ASN B 411
TURN    26  26 GLY B 418  GLY B 418
TURN    27  27 GLN B 429  VAL B 444
TURN    28  28 MET B 458  SER B 462
TURN    29  29 PHE B 470  SER B 477
TURN    30  30 GLY B 483  LYS B 485
TURN    31  31 SER B 496  LEU B 503
TURN    32  32 LEU B 508  GLY B 519
TURN    33  33 GLY B 536  GLY B 552
TURN    34  34 THR B 561  SER B 563
TURN    35  35 ASN B 570  VAL B 582
SHEET    1   1 1 GLU B  46  SER B  49  0
SHEET    1   2 1 TYR B  55  ASP B  58  0
SHEET    1   3 1 TYR B 130  ASN B 131  0
SHEET    1   4 1 TYR B 147  ARG B 150  0
SHEET    1   5 1 PHE B 220  THR B 221  0
SHEET    1   6 1 GLN B 255  ILE B 257  0
SHEET    1   7 1 GLU B 260  TYR B 262  0
SHEET    1   8 1 PHE B 395  ILE B 397  0
SHEET    1   9 1 GLN B 400  TYR B 402  0
SEQRES   1 B  551  HIS HIS PRO CYS CYS SER ASN PRO CYS GLN ASN ARG GLY
SEQRES   2 B  551  GLU CYS MET SER THR GLY PHE ASP GLN TYR LYS CYS ASP
SEQRES   3 B  551  CYS THR ARG THR GLY PHE TYR GLY GLU ASN CYS THR THR
SEQRES   4 B  551  PRO GLU PHE LEU THR ARG ILE LYS LEU LEU LEU LYS PRO
SEQRES   5 B  551  THR PRO ASN THR VAL HIS TYR ILE LEU THR HIS PHE LYS
SEQRES   6 B  551  GLY VAL TRP ASN ILE VAL ASN ASN ILE PRO PHE LEU ARG
SEQRES   7 B  551  SER LEU ILE MET LYS TYR VAL LEU THR SER ARG SER TYR
SEQRES   8 B  551  LEU ILE ASP SER PRO PRO THR TYR ASN VAL HIS TYR GLY
SEQRES   9 B  551  TYR LYS SER TRP GLU ALA PHE SER ASN LEU SER TYR TYR
SEQRES  10 B  551  THR ARG ALA LEU PRO PRO VAL ALA ASP ASP CYS PRO THR
SEQRES  11 B  551  PRO MET GLY VAL LYS GLY ASN LYS GLU LEU PRO ASP SER
SEQRES  12 B  551  LYS GLU VAL LEU GLU LYS VAL LEU LEU ARG ARG GLU PHE
SEQRES  13 B  551  ILE PRO ASP PRO GLN GLY SER ASN MET MET PHE ALA PHE
SEQRES  14 B  551  PHE ALA GLN HIS PHE THR HIS GLN PHE PHE LYS THR ASP
SEQRES  15 B  551  HIS LYS ARG GLY PRO GLY PHE THR ARG GLY LEU GLY HIS
SEQRES  16 B  551  GLY VAL ASP LEU ASN HIS ILE TYR GLY GLU THR LEU ASP
SEQRES  17 B  551  ARG GLN HIS LYS LEU ARG LEU PHE LYS ASP GLY LYS LEU
SEQRES  18 B  551  LYS TYR GLN VAL ILE GLY GLY GLU VAL TYR PRO PRO THR
SEQRES  19 B  551  VAL LYS ASP THR GLN VAL GLU MET ILE TYR PRO PRO HIS
SEQRES  20 B  551  ILE PRO GLU ASN LEU GLN PHE ALA VAL GLY GLN GLU VAL
SEQRES  21 B  551  PHE GLY LEU VAL PRO GLY LEU MET MET TYR ALA THR ILE
SEQRES  22 B  551  TRP LEU ARG GLU HIS ASN ARG VAL CYS ASP ILE LEU LYS
SEQRES  23 B  551  GLN GLU HIS PRO GLU TRP GLY ASP GLU GLN LEU PHE GLN
SEQRES  24 B  551  THR SER ARG LEU ILE LEU ILE GLY GLU THR ILE LYS ILE
SEQRES  25 B  551  VAL ILE GLU ASP TYR VAL GLN HIS LEU SER GLY TYR HIS
SEQRES  26 B  551  PHE LYS LEU LYS PHE ASP PRO GLU LEU LEU PHE ASN GLN
SEQRES  27 B  551  GLN PHE GLN TYR GLN ASN ARG ILE ALA SER GLU PHE ALA
SEQRES  28 B  551  THR LEU TYR HIS TRP HIS PRO LEU LEU PRO ASP THR PHE
SEQRES  29 B  551  ASN ILE GLU ASP GLN GLU TYR SER PHE LYS GLN PHE LEU
SEQRES  30 B  551  TYR ASN ASN SER ILE LEU LEU GLU HIS GLY LEU THR GLN
SEQRES  31 B  551  PHE VAL GLU SER PHE THR ARG GLN ILE ALA GLY ARG VAL
SEQRES  32 B  551  ALA GLY GLY ARG ASN VAL PRO ILE ALA VAL GLN ALA VAL
SEQRES  33 B  551  ALA LYS ALA SER ILE ASP GLN SER ARG GLU MET LYS TYR
SEQRES  34 B  551  GLN SER LEU ASN GLU TYR ARG LYS ARG PHE SER LEU LYS
SEQRES  35 B  551  PRO TYR THR SER PHE GLU GLU LEU THR GLY GLU LYS GLU
SEQRES  36 B  551  MET ALA ALA GLU LEU LYS ALA LEU TYR SER ASP ILE ASP
SEQRES  37 B  551  VAL MET GLU LEU TYR PRO ALA LEU LEU VAL GLU LYS PRO
SEQRES  38 B  551  ARG PRO ASP ALA ILE PHE GLY GLU THR MET VAL GLU LEU
SEQRES  39 B  551  GLY ALA PRO PHE SER LEU LYS GLY LEU MET GLY ASN PRO
SEQRES  40 B  551  ILE CYS SER PRO GLN TYR TRP LYS PRO SER THR PHE GLY
SEQRES  41 B  551  GLY GLU VAL GLY PHE LYS ILE ILE ASN THR ALA SER ILE
SEQRES  42 B  551  GLN SER LEU ILE CYS ASN ASN VAL LYS GLY CYS PRO PHE
SEQRES  43 B  551  THR SER PHE ASN VAL
SSBOND   1 CYS B   36    CYS B   47                          1555   1555  2.04
SSBOND   2 CYS B   37    CYS B  159                          1555   1555  2.04
SSBOND   3 CYS B   41    CYS B   57                          1555   1555  2.03
SSBOND   4 CYS B   59    CYS B   69                          1555   1555  2.04
SSBOND   5 CYS B  569    CYS B  575                          1555   1555  2.04
MODEL        1
ATOM      1  N   HIS B  33      48.126   4.939  28.317  1.00 45.72           N  
ANISOU    1  N   HIS B  33     6749   5281   5340      0      0      0
ATOM      2  CA  HIS B  33      47.063   5.919  28.549  1.00 44.78           C  
ANISOU    2  CA  HIS B  33     6582   5045   5387      0      0      0
ATOM      3  C   HIS B  33      46.070   5.448  29.624  1.00 43.38           C  
ANISOU    3  C   HIS B  33     6506   4702   5275      0      0      0
ATOM      4  O   HIS B  33      46.114   4.293  30.052  1.00 43.24           O  
ANISOU    4  O   HIS B  33     6616   4634   5179      0      0      0
ATOM      5  CB  HIS B  33      46.351   6.283  27.227  1.00 45.20           C  
ANISOU    5  CB  HIS B  33     6695   5075   5404      0      0      0
ATOM      6  CG  HIS B  33      45.622   5.165  26.517  1.00 46.03           C  
ANISOU    6  CG  HIS B  33     7022   5101   5366      0      0      0
ATOM      7  ND1 HIS B  33      44.327   4.797  26.850  1.00 46.15           N1+
ANISOU    7  ND1 HIS B  33     7167   4945   5424      0      0      0
ATOM      8  CD2 HIS B  33      46.015   4.351  25.470  1.00 47.32           C  
ANISOU    8  CD2 HIS B  33     7285   5343   5351      0      0      0
ATOM      9  CE1 HIS B  33      43.978   3.807  26.033  1.00 46.89           C  
ANISOU    9  CE1 HIS B  33     7430   5003   5384      0      0      0
ATOM     10  NE2 HIS B  33      44.956   3.505  25.182  1.00 47.70           N  
ANISOU   10  NE2 HIS B  33     7520   5252   5351      0      0      0
ATOM     11  H1  HIS B  33      48.673   4.794  29.153  1.00  0.00           H  
ATOM     12  H2  HIS B  33      47.744   4.036  28.075  1.00  0.00           H  
ATOM     13  HA  HIS B  33      47.541   6.822  28.928  1.00  0.00           H  
ATOM     14  HB3 HIS B  33      47.096   6.669  26.531  1.00  0.00           H  
ATOM     15  HB2 HIS B  33      45.652   7.103  27.389  1.00  0.00           H  
ATOM     16  HD1 HIS B  33      43.765   5.181  27.603  1.00  0.00           H  
ATOM     17  HD2 HIS B  33      46.936   4.303  24.908  1.00  0.00           H  
ATOM     18  HE1 HIS B  33      43.021   3.306  26.064  1.00  0.00           H  
ATOM     19  HE2 HIS B  33      44.934   2.788  24.470  1.00  0.00           H  
ATOM     20  N   HIS B  34      45.154   6.343  30.034  1.00 42.22           N  
ANISOU   20  N   HIS B  34     6293   4471   5279      0      0      0
ATOM     21  CA  HIS B  34      44.072   6.080  30.985  1.00 41.16           C  
ANISOU   21  CA  HIS B  34     6226   4211   5202      0      0      0
ATOM     22  C   HIS B  34      43.093   5.035  30.394  1.00 41.01           C  
ANISOU   22  C   HIS B  34     6443   4066   5074      0      0      0
ATOM     23  O   HIS B  34      42.688   5.185  29.240  1.00 41.51           O  
ANISOU   23  O   HIS B  34     6590   4108   5076      0      0      0
ATOM     24  CB  HIS B  34      43.352   7.417  31.270  1.00 40.32           C  
ANISOU   24  CB  HIS B  34     6021   4035   5264      0      0      0
ATOM     25  CG  HIS B  34      42.485   7.444  32.504  1.00 39.45           C  
ANISOU   25  CG  HIS B  34     5887   3872   5229      0      0      0
ATOM     26  ND1 HIS B  34      41.301   6.710  32.620  1.00 38.58           N  
ANISOU   26  ND1 HIS B  34     5937   3673   5051      0      0      0
ATOM     27  CD2 HIS B  34      42.677   8.160  33.667  1.00 40.17           C  
ANISOU   27  CD2 HIS B  34     5799   4000   5461      0      0      0
ATOM     28  CE1 HIS B  34      40.840   6.993  33.832  1.00 38.84           C  
ANISOU   28  CE1 HIS B  34     5887   3711   5160      0      0      0
ATOM     29  NE2 HIS B  34      41.614   7.851  34.496  1.00 39.22           N  
ANISOU   29  NE2 HIS B  34     5730   3843   5329      0      0      0
ATOM     30  H   HIS B  34      45.219   7.288  29.678  1.00  0.00           H  
ATOM     31  HA  HIS B  34      44.544   5.733  31.903  1.00  0.00           H  
ATOM     32  HB3 HIS B  34      42.755   7.737  30.417  1.00  0.00           H  
ATOM     33  HB2 HIS B  34      44.100   8.195  31.418  1.00  0.00           H  
ATOM     34  HD2 HIS B  34      43.463   8.840  33.961  1.00  0.00           H  
ATOM     35  HE1 HIS B  34      39.932   6.573  34.239  1.00  0.00           H  
ATOM     36  HE2 HIS B  34      41.455   8.203  35.429  1.00  0.00           H  
ATOM     37  N   PRO B  35      42.710   3.972  31.134  1.00 40.69           N  
ANISOU   37  N   PRO B  35     6497   3953   5011      0      0      0
ATOM     38  CA  PRO B  35      41.890   2.870  30.602  1.00 41.02           C  
ANISOU   38  CA  PRO B  35     6758   3845   4982      0      0      0
ATOM     39  C   PRO B  35      40.395   3.195  30.374  1.00 40.33           C  
ANISOU   39  C   PRO B  35     6730   3662   4933      0      0      0
ATOM     40  O   PRO B  35      39.677   2.342  29.855  1.00 40.81           O  
ANISOU   40  O   PRO B  35     6949   3627   4931      0      0      0
ATOM     41  CB  PRO B  35      42.089   1.729  31.610  1.00 41.30           C  
ANISOU   41  CB  PRO B  35     6841   3822   5028      0      0      0
ATOM     42  CG  PRO B  35      42.388   2.430  32.924  1.00 40.99           C  
ANISOU   42  CG  PRO B  35     6605   3964   5003      0      0      0
ATOM     43  CD  PRO B  35      43.115   3.706  32.516  1.00 40.52           C  
ANISOU   43  CD  PRO B  35     6372   3999   5025      0      0      0
ATOM     44  HA  PRO B  35      42.294   2.553  29.638  1.00  0.00           H  
ATOM     45  HB3 PRO B  35      42.957   1.137  31.317  1.00  0.00           H  
ATOM     46  HB2 PRO B  35      41.245   1.043  31.683  1.00  0.00           H  
ATOM     47  HG3 PRO B  35      42.982   1.823  33.607  1.00  0.00           H  
ATOM     48  HG2 PRO B  35      41.450   2.682  33.420  1.00  0.00           H  
ATOM     49  HD2 PRO B  35      42.879   4.530  33.190  1.00  0.00           H  
ATOM     50  HD3 PRO B  35      44.193   3.539  32.545  1.00  0.00           H  
ATOM     51  N   CYS B  36      39.937   4.415  30.705  1.00 39.37           N  
ANISOU   51  N   CYS B  36     6473   3573   4913      0      0      0
ATOM     52  CA  CYS B  36      38.584   4.916  30.438  1.00 39.04           C  
ANISOU   52  CA  CYS B  36     6463   3469   4900      0      0      0
ATOM     53  C   CYS B  36      38.519   5.851  29.212  1.00 39.16           C  
ANISOU   53  C   CYS B  36     6449   3543   4889      0      0      0
ATOM     54  O   CYS B  36      37.443   6.385  28.940  1.00 38.69           O  
ANISOU   54  O   CYS B  36     6404   3464   4832      0      0      0
ATOM     55  CB  CYS B  36      38.092   5.693  31.677  1.00 38.21           C  
ANISOU   55  CB  CYS B  36     6234   3362   4920      0      0      0
ATOM     56  SG  CYS B  36      37.775   4.647  33.120  1.00 39.36           S  
ANISOU   56  SG  CYS B  36     6417   3477   5063      0      0      0
ATOM     57  H   CYS B  36      40.578   5.060  31.148  1.00  0.00           H  
ATOM     58  HA  CYS B  36      37.896   4.090  30.248  1.00  0.00           H  
ATOM     59  HB3 CYS B  36      37.155   6.211  31.469  1.00  0.00           H  
ATOM     60  HB2 CYS B  36      38.799   6.473  31.947  1.00  0.00           H  
ATOM     61  N   CYS B  37      39.627   6.043  28.463  1.00 39.85           N  
ANISOU   61  N   CYS B  37     6484   3724   4935      0      0      0
ATOM     62  CA  CYS B  37      39.735   6.920  27.282  1.00 40.80           C  
ANISOU   62  CA  CYS B  37     6542   3932   5028      0      0      0
ATOM     63  C   CYS B  37      38.689   6.651  26.187  1.00 40.99           C  
ANISOU   63  C   CYS B  37     6671   3981   4923      0      0      0
ATOM     64  O   CYS B  37      38.151   7.595  25.616  1.00 41.47           O  
ANISOU   64  O   CYS B  37     6663   4100   4994      0      0      0
ATOM     65  CB  CYS B  37      41.152   6.846  26.672  1.00 41.79           C  
ANISOU   65  CB  CYS B  37     6610   4184   5085      0      0      0
ATOM     66  SG  CYS B  37      42.417   7.827  27.518  1.00 43.92           S  
ANISOU   66  SG  CYS B  37     6662   4499   5526      0      0      0
ATOM     67  H   CYS B  37      40.474   5.574  28.756  1.00  0.00           H  
ATOM     68  HA  CYS B  37      39.563   7.942  27.625  1.00  0.00           H  
ATOM     69  HB3 CYS B  37      41.148   7.191  25.637  1.00  0.00           H  
ATOM     70  HB2 CYS B  37      41.486   5.808  26.637  1.00  0.00           H  
ATOM     71  N   SER B  38      38.383   5.370  25.926  1.00 40.98           N  
ANISOU   71  N   SER B  38     6824   3938   4809      0      0      0
ATOM     72  CA  SER B  38      37.427   4.910  24.917  1.00 41.68           C  
ANISOU   72  CA  SER B  38     6998   4082   4756      0      0      0
ATOM     73  C   SER B  38      35.948   5.170  25.275  1.00 40.67           C  
ANISOU   73  C   SER B  38     6891   3890   4671      0      0      0
ATOM     74  O   SER B  38      35.086   4.981  24.418  1.00 41.34           O  
ANISOU   74  O   SER B  38     7032   4039   4636      0      0      0
ATOM     75  CB  SER B  38      37.667   3.397  24.708  1.00 42.61           C  
ANISOU   75  CB  SER B  38     7265   4172   4754      0      0      0
ATOM     76  OG  SER B  38      37.284   2.616  25.827  1.00 42.96           O  
ANISOU   76  OG  SER B  38     7416   4023   4884      0      0      0
ATOM     77  H   SER B  38      38.842   4.653  26.470  1.00  0.00           H  
ATOM     78  HA  SER B  38      37.639   5.439  23.988  1.00  0.00           H  
ATOM     79  HB3 SER B  38      38.720   3.207  24.498  1.00  0.00           H  
ATOM     80  HB2 SER B  38      37.110   3.044  23.839  1.00  0.00           H  
ATOM     81  HG  SER B  38      36.347   2.680  25.936  1.00  0.00           H  
ATOM     82  N   ASN B  39      35.664   5.575  26.527  1.00 39.19           N  
ANISOU   82  N   ASN B  39     6640   3608   4642      0      0      0
ATOM     83  CA  ASN B  39      34.346   5.834  27.120  1.00 38.43           C  
ANISOU   83  CA  ASN B  39     6550   3460   4591      0      0      0
ATOM     84  C   ASN B  39      33.522   4.529  27.179  1.00 38.88           C  
ANISOU   84  C   ASN B  39     6751   3458   4563      0      0      0
ATOM     85  O   ASN B  39      32.488   4.440  26.514  1.00 39.45           O  
ANISOU   85  O   ASN B  39     6843   3599   4546      0      0      0
ATOM     86  CB  ASN B  39      33.607   7.002  26.408  1.00 38.55           C  
ANISOU   86  CB  ASN B  39     6474   3579   4594      0      0      0
ATOM     87  CG  ASN B  39      34.423   8.300  26.373  1.00 38.71           C  
ANISOU   87  CG  ASN B  39     6360   3628   4722      0      0      0
ATOM     88  OD1 ASN B  39      34.796   8.832  27.416  1.00 38.24           O  
ANISOU   88  OD1 ASN B  39     6214   3482   4833      0      0      0
ATOM     89  ND2 ASN B  39      34.736   8.792  25.172  1.00 40.46           N  
ANISOU   89  ND2 ASN B  39     6547   3982   4844      0      0      0
ATOM     90  H   ASN B  39      36.452   5.722  27.144  1.00  0.00           H  
ATOM     91  HA  ASN B  39      34.525   6.142  28.151  1.00  0.00           H  
ATOM     92  HB3 ASN B  39      32.671   7.216  26.926  1.00  0.00           H  
ATOM     93  HB2 ASN B  39      33.326   6.723  25.391  1.00  0.00           H  
ATOM     94 HD22 ASN B  39      35.292   9.632  25.104  1.00  0.00           H  
ATOM     95 HD21 ASN B  39      34.415   8.323  24.337  1.00  0.00           H  
ATOM     96  N   PRO B  40      33.995   3.481  27.897  1.00 38.84           N  
ANISOU   96  N   PRO B  40     6838   3326   4593      0      0      0
ATOM     97  CA  PRO B  40      33.450   2.121  27.774  1.00 39.60           C  
ANISOU   97  CA  PRO B  40     7081   3318   4646      0      0      0
ATOM     98  C   PRO B  40      32.119   1.903  28.516  1.00 39.09           C  
ANISOU   98  C   PRO B  40     7024   3196   4632      0      0      0
ATOM     99  O   PRO B  40      31.342   1.042  28.109  1.00 39.85           O  
ANISOU   99  O   PRO B  40     7209   3250   4682      0      0      0
ATOM    100  CB  PRO B  40      34.547   1.226  28.365  1.00 39.96           C  
ANISOU  100  CB  PRO B  40     7204   3231   4749      0      0      0
ATOM    101  CG  PRO B  40      35.236   2.097  29.403  1.00 38.77           C  
ANISOU  101  CG  PRO B  40     6918   3124   4686      0      0      0
ATOM    102  CD  PRO B  40      35.135   3.507  28.823  1.00 38.32           C  
ANISOU  102  CD  PRO B  40     6732   3214   4615      0      0      0
ATOM    103  HA  PRO B  40      33.302   1.867  26.723  1.00  0.00           H  
ATOM    104  HB3 PRO B  40      35.260   0.957  27.585  1.00  0.00           H  
ATOM    105  HB2 PRO B  40      34.167   0.297  28.789  1.00  0.00           H  
ATOM    106  HG3 PRO B  40      36.264   1.793  29.601  1.00  0.00           H  
ATOM    107  HG2 PRO B  40      34.689   2.043  30.344  1.00  0.00           H  
ATOM    108  HD2 PRO B  40      35.005   4.252  29.609  1.00  0.00           H  
ATOM    109  HD3 PRO B  40      36.057   3.734  28.289  1.00  0.00           H  
ATOM    110  N   CYS B  41      31.850   2.683  29.575  1.00 37.49           N  
ANISOU  110  N   CYS B  41     6716   3007   4522      0      0      0
ATOM    111  CA  CYS B  41      30.669   2.552  30.425  1.00 37.26           C  
ANISOU  111  CA  CYS B  41     6676   2948   4534      0      0      0
ATOM    112  C   CYS B  41      29.528   3.385  29.826  1.00 36.90           C  
ANISOU  112  C   CYS B  41     6569   3033   4417      0      0      0
ATOM    113  O   CYS B  41      29.670   4.590  29.614  1.00 36.36           O  
ANISOU  113  O   CYS B  41     6393   3072   4349      0      0      0
ATOM    114  CB  CYS B  41      31.007   3.094  31.825  1.00 36.27           C  
ANISOU  114  CB  CYS B  41     6446   2821   4512      0      0      0
ATOM    115  SG  CYS B  41      32.545   2.453  32.533  1.00 37.82           S  
ANISOU  115  SG  CYS B  41     6664   2945   4763      0      0      0
ATOM    116  H   CYS B  41      32.528   3.383  29.838  1.00  0.00           H  
ATOM    117  HA  CYS B  41      30.388   1.502  30.508  1.00  0.00           H  
ATOM    118  HB3 CYS B  41      30.193   2.872  32.515  1.00  0.00           H  
ATOM    119  HB2 CYS B  41      31.115   4.179  31.802  1.00  0.00           H  
ATOM    120  N   GLN B  42      28.409   2.711  29.532  1.00 37.20           N  
ANISOU  120  N   GLN B  42     6671   3060   4404      0      0      0
ATOM    121  CA  GLN B  42      27.236   3.254  28.852  1.00 36.73           C  
ANISOU  121  CA  GLN B  42     6549   3162   4244      0      0      0
ATOM    122  C   GLN B  42      26.094   3.475  29.857  1.00 35.61           C  
ANISOU  122  C   GLN B  42     6329   3054   4147      0      0      0
ATOM    123  O   GLN B  42      26.099   2.917  30.954  1.00 35.13           O  
ANISOU  123  O   GLN B  42     6274   2889   4184      0      0      0
ATOM    124  CB  GLN B  42      26.764   2.212  27.806  1.00 38.34           C  
ANISOU  124  CB  GLN B  42     6844   3388   4335      0      0      0
ATOM    125  CG  GLN B  42      27.843   1.734  26.807  1.00 39.19           C  
ANISOU  125  CG  GLN B  42     7034   3473   4383      0      0      0
ATOM    126  CD  GLN B  42      28.557   2.864  26.059  1.00 38.33           C  
ANISOU  126  CD  GLN B  42     6836   3527   4200      0      0      0
ATOM    127  OE1 GLN B  42      27.924   3.793  25.564  1.00 37.23           O  
ANISOU  127  OE1 GLN B  42     6597   3586   3962      0      0      0
ATOM    128  NE2 GLN B  42      29.886   2.789  25.984  1.00 37.93           N  
ANISOU  128  NE2 GLN B  42     6813   3401   4197      0      0      0
ATOM    129  H   GLN B  42      28.380   1.725  29.763  1.00  0.00           H  
ATOM    130  HA  GLN B  42      27.469   4.202  28.363  1.00  0.00           H  
ATOM    131  HB3 GLN B  42      25.924   2.622  27.243  1.00  0.00           H  
ATOM    132  HB2 GLN B  42      26.371   1.333  28.321  1.00  0.00           H  
ATOM    133  HG3 GLN B  42      27.384   1.084  26.062  1.00  0.00           H  
ATOM    134  HG2 GLN B  42      28.577   1.118  27.328  1.00  0.00           H  
ATOM    135 HE22 GLN B  42      30.418   3.527  25.545  1.00  0.00           H  
ATOM    136 HE21 GLN B  42      30.369   2.021  26.432  1.00  0.00           H  
ATOM    137  N   ASN B  43      25.092   4.279  29.461  1.00 35.03           N  
ANISOU  137  N   ASN B  43     6167   3155   3986      0      0      0
ATOM    138  CA  ASN B  43      23.767   4.387  30.094  1.00 34.64           C  
ANISOU  138  CA  ASN B  43     6035   3187   3940      0      0      0
ATOM    139  C   ASN B  43      23.778   5.098  31.463  1.00 33.63           C  
ANISOU  139  C   ASN B  43     5819   3023   3937      0      0      0
ATOM    140  O   ASN B  43      22.960   4.777  32.324  1.00 33.11           O  
ANISOU  140  O   ASN B  43     5728   2949   3903      0      0      0
ATOM    141  CB  ASN B  43      23.008   3.031  30.117  1.00 35.47           C  
ANISOU  141  CB  ASN B  43     6212   3248   4016      0      0      0
ATOM    142  CG  ASN B  43      22.807   2.418  28.727  1.00 36.95           C  
ANISOU  142  CG  ASN B  43     6462   3501   4077      0      0      0
ATOM    143  OD1 ASN B  43      22.175   3.024  27.865  1.00 36.34           O  
ANISOU  143  OD1 ASN B  43     6309   3639   3861      0      0      0
ATOM    144  ND2 ASN B  43      23.360   1.226  28.495  1.00 36.46           N  
ANISOU  144  ND2 ASN B  43     6530   3263   4062      0      0      0
ATOM    145  H   ASN B  43      25.186   4.719  28.557  1.00  0.00           H  
ATOM    146  HA  ASN B  43      23.200   5.059  29.448  1.00  0.00           H  
ATOM    147  HB3 ASN B  43      22.014   3.176  30.539  1.00  0.00           H  
ATOM    148  HB2 ASN B  43      23.507   2.315  30.772  1.00  0.00           H  
ATOM    149 HD22 ASN B  43      23.245   0.792  27.592  1.00  0.00           H  
ATOM    150 HD21 ASN B  43      23.867   0.751  29.232  1.00  0.00           H  
ATOM    151  N   ARG B  44      24.723   6.033  31.666  1.00 33.36           N  
ANISOU  151  N   ARG B  44     5721   2982   3973      0      0      0
ATOM    152  CA  ARG B  44      25.006   6.784  32.899  1.00 33.11           C  
ANISOU  152  CA  ARG B  44     5580   2936   4066      0      0      0
ATOM    153  C   ARG B  44      26.008   6.084  33.837  1.00 33.11           C  
ANISOU  153  C   ARG B  44     5609   2835   4138      0      0      0
ATOM    154  O   ARG B  44      26.203   6.543  34.963  1.00 32.63           O  
ANISOU  154  O   ARG B  44     5439   2810   4149      0      0      0
ATOM    155  CB  ARG B  44      23.758   7.363  33.624  1.00 32.74           C  
ANISOU  155  CB  ARG B  44     5416   3015   4008      0      0      0
ATOM    156  CG  ARG B  44      22.826   8.255  32.775  1.00 34.05           C  
ANISOU  156  CG  ARG B  44     5534   3316   4089      0      0      0
ATOM    157  CD  ARG B  44      23.475   9.523  32.192  1.00 34.53           C  
ANISOU  157  CD  ARG B  44     5525   3362   4232      0      0      0
ATOM    158  NE  ARG B  44      24.292  10.239  33.184  1.00 35.76           N  
ANISOU  158  NE  ARG B  44     5594   3430   4564      0      0      0
ATOM    159  CZ  ARG B  44      23.866  11.135  34.091  1.00 36.14           C  
ANISOU  159  CZ  ARG B  44     5519   3527   4685      0      0      0
ATOM    160  NH1 ARG B  44      22.577  11.489  34.191  1.00 37.25           N  
ANISOU  160  NH1 ARG B  44     5611   3807   4735      0      0      0
ATOM    161  NH2 ARG B  44      24.762  11.678  34.923  1.00 36.74           N1+
ANISOU  161  NH2 ARG B  44     5507   3533   4920      0      0      0
ATOM    162  H   ARG B  44      25.348   6.211  30.893  1.00  0.00           H  
ATOM    163  HA  ARG B  44      25.571   7.646  32.544  1.00  0.00           H  
ATOM    164  HB3 ARG B  44      24.081   7.940  34.491  1.00  0.00           H  
ATOM    165  HB2 ARG B  44      23.169   6.554  34.055  1.00  0.00           H  
ATOM    166  HG3 ARG B  44      21.976   8.550  33.390  1.00  0.00           H  
ATOM    167  HG2 ARG B  44      22.402   7.669  31.960  1.00  0.00           H  
ATOM    168  HD3 ARG B  44      22.720  10.189  31.773  1.00  0.00           H  
ATOM    169  HD2 ARG B  44      24.129   9.246  31.365  1.00  0.00           H  
ATOM    170  HE  ARG B  44      25.270   9.988  33.200  1.00  0.00           H  
ATOM    171 HH12 ARG B  44      22.289  12.151  34.899  1.00  0.00           H  
ATOM    172 HH11 ARG B  44      21.886  11.075  33.583  1.00  0.00           H  
ATOM    173 HH22 ARG B  44      24.481  12.389  35.599  1.00  0.00           H  
ATOM    174 HH21 ARG B  44      25.733  11.406  34.890  1.00  0.00           H  
ATOM    175  N   GLY B  45      26.653   4.994  33.384  1.00 34.30           N  
ANISOU  175  N   GLY B  45     5893   2876   4261      0      0      0
ATOM    176  CA  GLY B  45      27.667   4.254  34.132  1.00 34.79           C  
ANISOU  176  CA  GLY B  45     5990   2846   4385      0      0      0
ATOM    177  C   GLY B  45      28.970   5.051  34.267  1.00 34.77           C  
ANISOU  177  C   GLY B  45     5914   2851   4447      0      0      0
ATOM    178  O   GLY B  45      29.456   5.609  33.283  1.00 34.39           O  
ANISOU  178  O   GLY B  45     5859   2813   4395      0      0      0
ATOM    179  H   GLY B  45      26.436   4.660  32.455  1.00  0.00           H  
ATOM    180  HA3 GLY B  45      27.877   3.322  33.607  1.00  0.00           H  
ATOM    181  HA2 GLY B  45      27.272   3.986  35.112  1.00  0.00           H  
ATOM    182  N   GLU B  46      29.522   5.101  35.488  1.00 35.05           N  
ANISOU  182  N   GLU B  46     5879   2905   4535      0      0      0
ATOM    183  CA  GLU B  46      30.706   5.885  35.842  1.00 35.45           C  
ANISOU  183  CA  GLU B  46     5824   2994   4651      0      0      0
ATOM    184  C   GLU B  46      31.951   4.999  35.688  1.00 35.62           C  
ANISOU  184  C   GLU B  46     5932   2950   4653      0      0      0
ATOM    185  O   GLU B  46      32.025   3.937  36.307  1.00 35.85           O  
ANISOU  185  O   GLU B  46     6034   2933   4653      0      0      0
ATOM    186  CB  GLU B  46      30.605   6.315  37.331  1.00 35.64           C  
ANISOU  186  CB  GLU B  46     5671   3145   4726      0      0      0
ATOM    187  CG  GLU B  46      29.264   6.938  37.790  1.00 38.42           C  
ANISOU  187  CG  GLU B  46     5944   3583   5072      0      0      0
ATOM    188  CD  GLU B  46      28.991   8.362  37.295  1.00 42.00           C  
ANISOU  188  CD  GLU B  46     6273   4075   5610      0      0      0
ATOM    189  OE1 GLU B  46      29.501   8.737  36.217  1.00 44.07           O  
ANISOU  189  OE1 GLU B  46     6570   4255   5920      0      0      0
ATOM    190  OE2 GLU B  46      28.283   9.079  38.035  1.00 43.44           O1-
ANISOU  190  OE2 GLU B  46     6318   4371   5816      0      0      0
ATOM    191  H   GLU B  46      29.070   4.593  36.237  1.00  0.00           H  
ATOM    192  HA  GLU B  46      30.789   6.764  35.200  1.00  0.00           H  
ATOM    193  HB3 GLU B  46      31.417   7.009  37.554  1.00  0.00           H  
ATOM    194  HB2 GLU B  46      30.782   5.457  37.978  1.00  0.00           H  
ATOM    195  HG3 GLU B  46      29.263   6.968  38.881  1.00  0.00           H  
ATOM    196  HG2 GLU B  46      28.419   6.306  37.519  1.00  0.00           H  
ATOM    197  N   CYS B  47      32.930   5.436  34.877  1.00 35.49           N  
ANISOU  197  N   CYS B  47     5897   2931   4655      0      0      0
ATOM    198  CA  CYS B  47      34.183   4.711  34.658  1.00 36.15           C  
ANISOU  198  CA  CYS B  47     6042   2986   4709      0      0      0
ATOM    199  C   CYS B  47      35.224   5.126  35.705  1.00 35.60           C  
ANISOU  199  C   CYS B  47     5815   3028   4685      0      0      0
ATOM    200  O   CYS B  47      35.381   6.308  36.013  1.00 35.07           O  
ANISOU  200  O   CYS B  47     5585   3041   4699      0      0      0
ATOM    201  CB  CYS B  47      34.736   5.027  33.252  1.00 36.60           C  
ANISOU  201  CB  CYS B  47     6155   3020   4733      0      0      0
ATOM    202  SG  CYS B  47      35.970   3.822  32.667  1.00 40.22           S  
ANISOU  202  SG  CYS B  47     6733   3435   5115      0      0      0
ATOM    203  H   CYS B  47      32.814   6.325  34.411  1.00  0.00           H  
ATOM    204  HA  CYS B  47      33.999   3.637  34.729  1.00  0.00           H  
ATOM    205  HB3 CYS B  47      35.151   6.035  33.195  1.00  0.00           H  
ATOM    206  HB2 CYS B  47      33.920   5.008  32.530  1.00  0.00           H  
ATOM    207  N   MET B  48      35.944   4.122  36.218  1.00 35.85           N  
ANISOU  207  N   MET B  48     5886   3067   4669      0      0      0
ATOM    208  CA  MET B  48      37.023   4.227  37.190  1.00 35.67           C  
ANISOU  208  CA  MET B  48     5704   3200   4650      0      0      0
ATOM    209  C   MET B  48      38.151   3.297  36.738  1.00 36.27           C  
ANISOU  209  C   MET B  48     5873   3248   4661      0      0      0
ATOM    210  O   MET B  48      37.889   2.150  36.380  1.00 36.97           O  
ANISOU  210  O   MET B  48     6145   3191   4709      0      0      0
ATOM    211  CB  MET B  48      36.464   3.868  38.581  1.00 35.75           C  
ANISOU  211  CB  MET B  48     5635   3311   4638      0      0      0
ATOM    212  CG  MET B  48      37.451   4.099  39.736  1.00 36.92           C  
ANISOU  212  CG  MET B  48     5600   3680   4749      0      0      0
ATOM    213  SD  MET B  48      36.821   3.600  41.361  1.00 37.55           S  
ANISOU  213  SD  MET B  48     5578   3928   4763      0      0      0
ATOM    214  CE  MET B  48      36.961   1.798  41.220  1.00 37.34           C  
ANISOU  214  CE  MET B  48     5788   3713   4686      0      0      0
ATOM    215  H   MET B  48      35.725   3.184  35.908  1.00  0.00           H  
ATOM    216  HA  MET B  48      37.403   5.251  37.208  1.00  0.00           H  
ATOM    217  HB3 MET B  48      36.137   2.828  38.576  1.00  0.00           H  
ATOM    218  HB2 MET B  48      35.568   4.459  38.774  1.00  0.00           H  
ATOM    219  HG3 MET B  48      37.703   5.158  39.785  1.00  0.00           H  
ATOM    220  HG2 MET B  48      38.386   3.566  39.564  1.00  0.00           H  
ATOM    221  HE1 MET B  48      36.646   1.324  42.150  1.00  0.00           H  
ATOM    222  HE2 MET B  48      36.337   1.417  40.412  1.00  0.00           H  
ATOM    223  HE3 MET B  48      37.996   1.518  41.026  1.00  0.00           H  
ATOM    224  N   SER B  49      39.405   3.773  36.786  1.00 36.21           N  
ANISOU  224  N   SER B  49     5734   3374   4651      0      0      0
ATOM    225  CA  SER B  49      40.601   2.974  36.523  1.00 37.08           C  
ANISOU  225  CA  SER B  49     5904   3504   4681      0      0      0
ATOM    226  C   SER B  49      40.910   2.055  37.722  1.00 37.84           C  
ANISOU  226  C   SER B  49     5979   3678   4721      0      0      0
ATOM    227  O   SER B  49      40.820   2.474  38.877  1.00 36.85           O  
ANISOU  227  O   SER B  49     5693   3705   4602      0      0      0
ATOM    228  CB  SER B  49      41.781   3.930  36.236  1.00 37.32           C  
ANISOU  228  CB  SER B  49     5777   3688   4714      0      0      0
ATOM    229  OG  SER B  49      42.117   4.750  37.340  1.00 36.52           O  
ANISOU  229  OG  SER B  49     5432   3788   4656      0      0      0
ATOM    230  H   SER B  49      39.553   4.721  37.100  1.00  0.00           H  
ATOM    231  HA  SER B  49      40.429   2.364  35.634  1.00  0.00           H  
ATOM    232  HB3 SER B  49      41.547   4.570  35.384  1.00  0.00           H  
ATOM    233  HB2 SER B  49      42.664   3.356  35.954  1.00  0.00           H  
ATOM    234  HG  SER B  49      42.334   4.195  38.074  1.00  0.00           H  
ATOM    235  N   THR B  50      41.279   0.802  37.425  1.00 39.36           N  
ANISOU  235  N   THR B  50     6330   3768   4859      0      0      0
ATOM    236  CA  THR B  50      41.609  -0.264  38.371  1.00 41.08           C  
ANISOU  236  CA  THR B  50     6539   4046   5025      0      0      0
ATOM    237  C   THR B  50      42.949  -0.877  37.944  1.00 42.62           C  
ANISOU  237  C   THR B  50     6769   4278   5145      0      0      0
ATOM    238  O   THR B  50      43.011  -2.007  37.461  1.00 44.15           O  
ANISOU  238  O   THR B  50     7164   4272   5340      0      0      0
ATOM    239  CB  THR B  50      40.427  -1.255  38.529  1.00 41.58           C  
ANISOU  239  CB  THR B  50     6800   3865   5134      0      0      0
ATOM    240  OG1 THR B  50      40.103  -1.891  37.307  1.00 42.44           O  
ANISOU  240  OG1 THR B  50     7138   3710   5278      0      0      0
ATOM    241  CG2 THR B  50      39.163  -0.616  39.119  1.00 40.55           C  
ANISOU  241  CG2 THR B  50     6610   3745   5053      0      0      0
ATOM    242  H   THR B  50      41.331   0.550  36.446  1.00  0.00           H  
ATOM    243  HA  THR B  50      41.791   0.171  39.355  1.00  0.00           H  
ATOM    244  HB  THR B  50      40.741  -2.044  39.214  1.00  0.00           H  
ATOM    245  HG1 THR B  50      40.873  -2.350  37.002  1.00  0.00           H  
ATOM    246 HG21 THR B  50      38.402  -1.370  39.319  1.00  0.00           H  
ATOM    247 HG22 THR B  50      39.388  -0.120  40.062  1.00  0.00           H  
ATOM    248 HG23 THR B  50      38.733   0.125  38.444  1.00  0.00           H  
ATOM    249  N   GLY B  51      44.014  -0.077  38.090  1.00 42.91           N  
ANISOU  249  N   GLY B  51     6607   4570   5128      0      0      0
ATOM    250  CA  GLY B  51      45.332  -0.304  37.512  1.00 44.14           C  
ANISOU  250  CA  GLY B  51     6772   4800   5199      0      0      0
ATOM    251  C   GLY B  51      45.521   0.531  36.240  1.00 43.64           C  
ANISOU  251  C   GLY B  51     6705   4721   5157      0      0      0
ATOM    252  O   GLY B  51      44.643   1.302  35.847  1.00 42.32           O  
ANISOU  252  O   GLY B  51     6555   4451   5073      0      0      0
ATOM    253  H   GLY B  51      43.857   0.834  38.496  1.00  0.00           H  
ATOM    254  HA3 GLY B  51      45.499  -1.359  37.289  1.00  0.00           H  
ATOM    255  HA2 GLY B  51      46.085  -0.009  38.243  1.00  0.00           H  
ATOM    256  N   PHE B  52      46.692   0.379  35.606  1.00 44.69           N  
ANISOU  256  N   PHE B  52     6804   4970   5206      0      0      0
ATOM    257  CA  PHE B  52      47.126   1.163  34.447  1.00 44.55           C  
ANISOU  257  CA  PHE B  52     6753   4983   5191      0      0      0
ATOM    258  C   PHE B  52      46.456   0.729  33.129  1.00 44.40           C  
ANISOU  258  C   PHE B  52     6963   4718   5190      0      0      0
ATOM    259  O   PHE B  52      46.407   1.526  32.193  1.00 44.04           O  
ANISOU  259  O   PHE B  52     6886   4664   5185      0      0      0
ATOM    260  CB  PHE B  52      48.649   0.965  34.278  1.00 45.98           C  
ANISOU  260  CB  PHE B  52     6829   5386   5257      0      0      0
ATOM    261  CG  PHE B  52      49.494   1.527  35.408  1.00 46.57           C  
ANISOU  261  CG  PHE B  52     6617   5773   5304      0      0      0
ATOM    262  CD1 PHE B  52      49.813   2.900  35.433  1.00 46.52           C  
ANISOU  262  CD1 PHE B  52     6388   5913   5372      0      0      0
ATOM    263  CD2 PHE B  52      49.971   0.681  36.432  1.00 47.21           C  
ANISOU  263  CD2 PHE B  52     6637   6009   5290      0      0      0
ATOM    264  CE1 PHE B  52      50.607   3.424  36.472  1.00 47.64           C  
ANISOU  264  CE1 PHE B  52     6245   6358   5498      0      0      0
ATOM    265  CE2 PHE B  52      50.763   1.205  37.473  1.00 48.50           C  
ANISOU  265  CE2 PHE B  52     6505   6520   5401      0      0      0
ATOM    266  CZ  PHE B  52      51.082   2.577  37.492  1.00 47.93           C  
ANISOU  266  CZ  PHE B  52     6207   6598   5408      0      0      0
ATOM    267  H   PHE B  52      47.363  -0.268  35.994  1.00  0.00           H  
ATOM    268  HA  PHE B  52      46.910   2.220  34.615  1.00  0.00           H  
ATOM    269  HB3 PHE B  52      48.987   1.443  33.357  1.00  0.00           H  
ATOM    270  HB2 PHE B  52      48.881  -0.095  34.158  1.00  0.00           H  
ATOM    271  HD1 PHE B  52      49.453   3.556  34.653  1.00  0.00           H  
ATOM    272  HD2 PHE B  52      49.733  -0.373  36.423  1.00  0.00           H  
ATOM    273  HE1 PHE B  52      50.851   4.476  36.487  1.00  0.00           H  
ATOM    274  HE2 PHE B  52      51.127   0.556  38.255  1.00  0.00           H  
ATOM    275  HZ  PHE B  52      51.690   2.979  38.289  1.00  0.00           H  
ATOM    276  N   ASP B  53      45.961  -0.520  33.051  1.00 44.83           N  
ANISOU  276  N   ASP B  53     7234   4578   5221      0      0      0
ATOM    277  CA  ASP B  53      45.494  -1.175  31.825  1.00 45.07           C  
ANISOU  277  CA  ASP B  53     7469   4413   5242      0      0      0
ATOM    278  C   ASP B  53      44.056  -1.713  31.928  1.00 44.22           C  
ANISOU  278  C   ASP B  53     7522   4056   5223      0      0      0
ATOM    279  O   ASP B  53      43.568  -2.295  30.959  1.00 45.08           O  
ANISOU  279  O   ASP B  53     7800   4004   5324      0      0      0
ATOM    280  CB  ASP B  53      46.489  -2.295  31.441  1.00 47.16           C  
ANISOU  280  CB  ASP B  53     7864   4633   5422      0      0      0
ATOM    281  CG  ASP B  53      47.892  -1.790  31.075  1.00 48.04           C  
ANISOU  281  CG  ASP B  53     7813   5019   5422      0      0      0
ATOM    282  H   ASP B  53      46.026  -1.097  33.877  1.00  0.00           H  
ATOM    283  HA  ASP B  53      45.470  -0.457  31.004  1.00  0.00           H  
ATOM    284  HB3 ASP B  53      46.105  -2.852  30.584  1.00  0.00           H  
ATOM    285  HB2 ASP B  53      46.567  -3.018  32.255  1.00  0.00           H  
ATOM    286  HG1 ASP B  53      48.528  -2.615  30.753  1.00  0.00           H  
ATOM    287  HG2 ASP B  53      47.849  -1.065  30.261  1.00  0.00           H  
ATOM    288  HG3 ASP B  53      48.381  -1.313  31.924  1.00  0.00           H  
ATOM    289  N   GLN B  54      43.377  -1.531  33.074  1.00 42.56           N  
ANISOU  289  N   GLN B  54     7244   3840   5087      0      0      0
ATOM    290  CA  GLN B  54      42.049  -2.075  33.368  1.00 41.82           C  
ANISOU  290  CA  GLN B  54     7289   3526   5073      0      0      0
ATOM    291  C   GLN B  54      41.141  -1.018  34.002  1.00 39.73           C  
ANISOU  291  C   GLN B  54     6903   3324   4868      0      0      0
ATOM    292  O   GLN B  54      41.617  -0.092  34.658  1.00 38.35           O  
ANISOU  292  O   GLN B  54     6530   3345   4698      0      0      0
ATOM    293  CB  GLN B  54      42.166  -3.348  34.234  1.00 42.99           C  
ANISOU  293  CB  GLN B  54     7532   3547   5256      0      0      0
ATOM    294  CG  GLN B  54      42.748  -4.558  33.491  1.00 45.85           C  
ANISOU  294  CG  GLN B  54     8083   3731   5608      0      0      0
ATOM    295  H   GLN B  54      43.820  -1.000  33.811  1.00  0.00           H  
ATOM    296  HA  GLN B  54      41.560  -2.353  32.433  1.00  0.00           H  
ATOM    297  HB3 GLN B  54      41.179  -3.627  34.607  1.00  0.00           H  
ATOM    298  HB2 GLN B  54      42.772  -3.143  35.115  1.00  0.00           H  
ATOM    299  HG1 GLN B  54      42.743  -5.441  34.129  1.00  0.00           H  
ATOM    300  HG2 GLN B  54      42.166  -4.790  32.598  1.00  0.00           H  
ATOM    301  HG3 GLN B  54      43.779  -4.381  33.183  1.00  0.00           H  
ATOM    302  N   TYR B  55      39.825  -1.190  33.814  1.00 39.06           N  
ANISOU  302  N   TYR B  55     6931   3080   4831      0      0      0
ATOM    303  CA  TYR B  55      38.760  -0.320  34.307  1.00 37.66           C  
ANISOU  303  CA  TYR B  55     6657   2948   4704      0      0      0
ATOM    304  C   TYR B  55      37.639  -1.130  34.974  1.00 38.07           C  
ANISOU  304  C   TYR B  55     6808   2847   4809      0      0      0
ATOM    305  O   TYR B  55      37.545  -2.348  34.816  1.00 39.14           O  
ANISOU  305  O   TYR B  55     7111   2794   4967      0      0      0
ATOM    306  CB  TYR B  55      38.258   0.615  33.178  1.00 36.68           C  
ANISOU  306  CB  TYR B  55     6531   2833   4571      0      0      0
ATOM    307  CG  TYR B  55      37.502  -0.081  32.054  1.00 37.31           C  
ANISOU  307  CG  TYR B  55     6797   2755   4624      0      0      0
ATOM    308  CD1 TYR B  55      36.103  -0.257  32.136  1.00 36.98           C  
ANISOU  308  CD1 TYR B  55     6816   2615   4620      0      0      0
ATOM    309  CD2 TYR B  55      38.203  -0.590  30.941  1.00 38.06           C  
ANISOU  309  CD2 TYR B  55     6989   2825   4647      0      0      0
ATOM    310  CE1 TYR B  55      35.418  -0.970  31.132  1.00 37.48           C  
ANISOU  310  CE1 TYR B  55     7028   2556   4658      0      0      0
ATOM    311  CE2 TYR B  55      37.515  -1.292  29.932  1.00 39.19           C  
ANISOU  311  CE2 TYR B  55     7281   2852   4758      0      0      0
ATOM    312  CZ  TYR B  55      36.125  -1.489  30.031  1.00 39.12           C  
ANISOU  312  CZ  TYR B  55     7325   2743   4796      0      0      0
ATOM    313  OH  TYR B  55      35.463  -2.176  29.055  1.00 39.64           O  
ANISOU  313  OH  TYR B  55     7516   2717   4830      0      0      0
ATOM    314  H   TYR B  55      39.523  -2.000  33.291  1.00  0.00           H  
ATOM    315  HA  TYR B  55      39.177   0.308  35.094  1.00  0.00           H  
ATOM    316  HB3 TYR B  55      39.095   1.171  32.754  1.00  0.00           H  
ATOM    317  HB2 TYR B  55      37.602   1.375  33.606  1.00  0.00           H  
ATOM    318  HD1 TYR B  55      35.552   0.133  32.980  1.00  0.00           H  
ATOM    319  HD2 TYR B  55      39.272  -0.457  30.866  1.00  0.00           H  
ATOM    320  HE1 TYR B  55      34.350  -1.117  31.208  1.00  0.00           H  
ATOM    321  HE2 TYR B  55      38.058  -1.685  29.085  1.00  0.00           H  
ATOM    322  HH  TYR B  55      34.524  -2.188  29.180  1.00  0.00           H  
ATOM    323  N   LYS B  56      36.771  -0.408  35.692  1.00 37.08           N  
ANISOU  323  N   LYS B  56     6571   2803   4715      0      0      0
ATOM    324  CA  LYS B  56      35.553  -0.877  36.334  1.00 37.80           C  
ANISOU  324  CA  LYS B  56     6725   2785   4851      0      0      0
ATOM    325  C   LYS B  56      34.467   0.177  36.107  1.00 36.44           C  
ANISOU  325  C   LYS B  56     6476   2684   4686      0      0      0
ATOM    326  O   LYS B  56      34.663   1.344  36.449  1.00 35.23           O  
ANISOU  326  O   LYS B  56     6162   2692   4529      0      0      0
ATOM    327  CB  LYS B  56      35.842  -1.182  37.822  1.00 38.38           C  
ANISOU  327  CB  LYS B  56     6703   2949   4929      0      0      0
ATOM    328  CG  LYS B  56      34.615  -1.448  38.717  1.00 40.05           C  
ANISOU  328  CG  LYS B  56     6870   3177   5170      0      0      0
ATOM    329  CD  LYS B  56      33.782  -2.670  38.303  1.00 43.78           C  
ANISOU  329  CD  LYS B  56     7529   3393   5713      0      0      0
ATOM    330  CE  LYS B  56      32.576  -2.882  39.228  1.00 44.87           C  
ANISOU  330  CE  LYS B  56     7596   3580   5873      0      0      0
ATOM    331  NZ  LYS B  56      31.745  -4.009  38.775  1.00 47.38           N1+
ANISOU  331  NZ  LYS B  56     8087   3623   6292      0      0      0
ATOM    332  H   LYS B  56      36.960   0.582  35.782  1.00  0.00           H  
ATOM    333  HA  LYS B  56      35.229  -1.800  35.849  1.00  0.00           H  
ATOM    334  HB3 LYS B  56      36.376  -0.333  38.251  1.00  0.00           H  
ATOM    335  HB2 LYS B  56      36.525  -2.030  37.886  1.00  0.00           H  
ATOM    336  HG3 LYS B  56      33.978  -0.563  38.749  1.00  0.00           H  
ATOM    337  HG2 LYS B  56      34.963  -1.591  39.741  1.00  0.00           H  
ATOM    338  HD3 LYS B  56      34.413  -3.560  38.305  1.00  0.00           H  
ATOM    339  HD2 LYS B  56      33.426  -2.544  37.280  1.00  0.00           H  
ATOM    340  HE3 LYS B  56      31.956  -1.984  39.255  1.00  0.00           H  
ATOM    341  HE2 LYS B  56      32.909  -3.074  40.248  1.00  0.00           H  
ATOM    342  HZ1 LYS B  56      31.397  -3.815  37.847  1.00  0.00           H  
ATOM    343  HZ2 LYS B  56      32.299  -4.854  38.759  1.00  0.00           H  
ATOM    344  HZ3 LYS B  56      30.965  -4.128  39.406  1.00  0.00           H  
ATOM    345  N   CYS B  57      33.318  -0.248  35.561  1.00 36.80           N  
ANISOU  345  N   CYS B  57     6628   2604   4749      0      0      0
ATOM    346  CA  CYS B  57      32.125   0.580  35.422  1.00 35.90           C  
ANISOU  346  CA  CYS B  57     6439   2574   4626      0      0      0
ATOM    347  C   CYS B  57      31.206   0.318  36.620  1.00 35.73           C  
ANISOU  347  C   CYS B  57     6338   2608   4628      0      0      0
ATOM    348  O   CYS B  57      30.846  -0.829  36.896  1.00 36.99           O  
ANISOU  348  O   CYS B  57     6583   2649   4823      0      0      0
ATOM    349  CB  CYS B  57      31.368   0.185  34.144  1.00 36.64           C  
ANISOU  349  CB  CYS B  57     6661   2569   4691      0      0      0
ATOM    350  SG  CYS B  57      32.300   0.444  32.617  1.00 37.61           S  
ANISOU  350  SG  CYS B  57     6847   2697   4745      0      0      0
ATOM    351  H   CYS B  57      33.239  -1.217  35.288  1.00  0.00           H  
ATOM    352  HA  CYS B  57      32.389   1.634  35.365  1.00  0.00           H  
ATOM    353  HB3 CYS B  57      30.463   0.783  34.061  1.00  0.00           H  
ATOM    354  HB2 CYS B  57      31.051  -0.858  34.181  1.00  0.00           H  
ATOM    355  N   ASP B  58      30.821   1.399  37.313  1.00 34.16           N  
ANISOU  355  N   ASP B  58     5971   2586   4420      0      0      0
ATOM    356  CA  ASP B  58      29.839   1.399  38.389  1.00 33.94           C  
ANISOU  356  CA  ASP B  58     5837   2668   4390      0      0      0
ATOM    357  C   ASP B  58      28.470   1.709  37.757  1.00 33.71           C  
ANISOU  357  C   ASP B  58     5843   2623   4344      0      0      0
ATOM    358  O   ASP B  58      28.262   2.802  37.228  1.00 32.74           O  
ANISOU  358  O   ASP B  58     5657   2577   4205      0      0      0
ATOM    359  CB  ASP B  58      30.250   2.485  39.417  1.00 32.82           C  
ANISOU  359  CB  ASP B  58     5477   2748   4246      0      0      0
ATOM    360  CG  ASP B  58      29.263   2.722  40.567  1.00 33.26           C  
ANISOU  360  CG  ASP B  58     5390   2973   4273      0      0      0
ATOM    361  OD1 ASP B  58      28.458   1.805  40.846  1.00 33.58           O  
ANISOU  361  OD1 ASP B  58     5490   2970   4300      0      0      0
ATOM    362  OD2 ASP B  58      29.342   3.818  41.163  1.00 34.10           O1-
ANISOU  362  OD2 ASP B  58     5309   3280   4368      0      0      0
ATOM    363  H   ASP B  58      31.178   2.301  37.022  1.00  0.00           H  
ATOM    364  HA  ASP B  58      29.811   0.427  38.889  1.00  0.00           H  
ATOM    365  HB3 ASP B  58      30.401   3.436  38.906  1.00  0.00           H  
ATOM    366  HB2 ASP B  58      31.213   2.223  39.856  1.00  0.00           H  
ATOM    367  N   CYS B  59      27.558   0.726  37.809  1.00 34.77           N  
ANISOU  367  N   CYS B  59     6067   2658   4486      0      0      0
ATOM    368  CA  CYS B  59      26.236   0.761  37.181  1.00 35.23           C  
ANISOU  368  CA  CYS B  59     6152   2720   4515      0      0      0
ATOM    369  C   CYS B  59      25.118   1.021  38.214  1.00 34.36           C  
ANISOU  369  C   CYS B  59     5895   2784   4377      0      0      0
ATOM    370  O   CYS B  59      23.963   0.683  37.948  1.00 34.99           O  
ANISOU  370  O   CYS B  59     5982   2885   4425      0      0      0
ATOM    371  CB  CYS B  59      25.977  -0.589  36.468  1.00 36.93           C  
ANISOU  371  CB  CYS B  59     6548   2717   4768      0      0      0
ATOM    372  SG  CYS B  59      27.322  -1.265  35.453  1.00 40.31           S  
ANISOU  372  SG  CYS B  59     7158   2939   5219      0      0      0
ATOM    373  H   CYS B  59      27.819  -0.131  38.273  1.00  0.00           H  
ATOM    374  HA  CYS B  59      26.196   1.556  36.434  1.00  0.00           H  
ATOM    375  HB3 CYS B  59      25.111  -0.489  35.814  1.00  0.00           H  
ATOM    376  HB2 CYS B  59      25.724  -1.360  37.197  1.00  0.00           H  
ATOM    377  N   THR B  60      25.436   1.624  39.377  1.00 33.53           N  
ANISOU  377  N   THR B  60     5637   2836   4266      0      0      0
ATOM    378  CA  THR B  60      24.500   1.925  40.468  1.00 32.90           C  
ANISOU  378  CA  THR B  60     5395   2963   4143      0      0      0
ATOM    379  C   THR B  60      23.421   2.924  40.005  1.00 32.32           C  
ANISOU  379  C   THR B  60     5262   2998   4022      0      0      0
ATOM    380  O   THR B  60      23.727   4.082  39.720  1.00 30.99           O  
ANISOU  380  O   THR B  60     5057   2862   3857      0      0      0
ATOM    381  CB  THR B  60      25.289   2.474  41.689  1.00 32.42           C  
ANISOU  381  CB  THR B  60     5143   3110   4065      0      0      0
ATOM    382  OG1 THR B  60      26.066   1.428  42.237  1.00 32.40           O  
ANISOU  382  OG1 THR B  60     5180   3047   4085      0      0      0
ATOM    383  CG2 THR B  60      24.414   2.986  42.850  1.00 32.20           C  
ANISOU  383  CG2 THR B  60     4945   3317   3973      0      0      0
ATOM    384  H   THR B  60      26.404   1.876  39.528  1.00  0.00           H  
ATOM    385  HA  THR B  60      24.008   0.994  40.761  1.00  0.00           H  
ATOM    386  HB  THR B  60      25.962   3.275  41.378  1.00  0.00           H  
ATOM    387  HG1 THR B  60      26.858   1.346  41.717  1.00  0.00           H  
ATOM    388 HG21 THR B  60      25.026   3.255  43.711  1.00  0.00           H  
ATOM    389 HG22 THR B  60      23.856   3.879  42.571  1.00  0.00           H  
ATOM    390 HG23 THR B  60      23.699   2.229  43.175  1.00  0.00           H  
ATOM    391  N   ARG B  61      22.167   2.444  39.928  1.00 33.08           N  
ANISOU  391  N   ARG B  61     5343   3148   4079      0      0      0
ATOM    392  CA  ARG B  61      20.937   3.192  39.636  1.00 32.93           C  
ANISOU  392  CA  ARG B  61     5241   3284   3988      0      0      0
ATOM    393  C   ARG B  61      20.737   3.539  38.147  1.00 32.73           C  
ANISOU  393  C   ARG B  61     5309   3191   3937      0      0      0
ATOM    394  O   ARG B  61      19.828   4.300  37.820  1.00 32.52           O  
ANISOU  394  O   ARG B  61     5197   3313   3845      0      0      0
ATOM    395  CB  ARG B  61      20.703   4.378  40.606  1.00 32.07           C  
ANISOU  395  CB  ARG B  61     4927   3411   3848      0      0      0
ATOM    396  CG  ARG B  61      20.560   3.941  42.075  1.00 32.18           C  
ANISOU  396  CG  ARG B  61     4799   3609   3822      0      0      0
ATOM    397  CD  ARG B  61      20.378   5.121  43.039  1.00 31.05           C  
ANISOU  397  CD  ARG B  61     4438   3719   3640      0      0      0
ATOM    398  NE  ARG B  61      21.658   5.801  43.290  1.00 29.39           N  
ANISOU  398  NE  ARG B  61     4179   3490   3496      0      0      0
ATOM    399  CZ  ARG B  61      22.519   5.537  44.289  1.00 29.19           C  
ANISOU  399  CZ  ARG B  61     4092   3529   3472      0      0      0
ATOM    400  NH1 ARG B  61      22.277   4.576  45.193  1.00 29.37           N  
ANISOU  400  NH1 ARG B  61     4100   3621   3438      0      0      0
ATOM    401  NH2 ARG B  61      23.650   6.248  44.378  1.00 27.61           N1+
ANISOU  401  NH2 ARG B  61     3829   3333   3329      0      0      0
ATOM    402  H   ARG B  61      22.042   1.466  40.148  1.00  0.00           H  
ATOM    403  HA  ARG B  61      20.138   2.477  39.834  1.00  0.00           H  
ATOM    404  HB3 ARG B  61      19.793   4.909  40.325  1.00  0.00           H  
ATOM    405  HB2 ARG B  61      21.506   5.108  40.511  1.00  0.00           H  
ATOM    406  HG3 ARG B  61      21.429   3.359  42.382  1.00  0.00           H  
ATOM    407  HG2 ARG B  61      19.705   3.270  42.169  1.00  0.00           H  
ATOM    408  HD3 ARG B  61      19.956   4.777  43.983  1.00  0.00           H  
ATOM    409  HD2 ARG B  61      19.665   5.839  42.633  1.00  0.00           H  
ATOM    410  HE  ARG B  61      21.909   6.512  42.618  1.00  0.00           H  
ATOM    411 HH12 ARG B  61      22.937   4.388  45.934  1.00  0.00           H  
ATOM    412 HH11 ARG B  61      21.431   4.029  45.133  1.00  0.00           H  
ATOM    413 HH22 ARG B  61      24.314   6.063  45.116  1.00  0.00           H  
ATOM    414 HH21 ARG B  61      23.854   6.971  43.703  1.00  0.00           H  
ATOM    415  N   THR B  62      21.554   2.967  37.244  1.00 33.13           N  
ANISOU  415  N   THR B  62     5520   3043   4027      0      0      0
ATOM    416  CA  THR B  62      21.447   3.144  35.790  1.00 33.29           C  
ANISOU  416  CA  THR B  62     5614   3039   3995      0      0      0
ATOM    417  C   THR B  62      20.271   2.349  35.186  1.00 35.02           C  
ANISOU  417  C   THR B  62     5886   3269   4153      0      0      0
ATOM    418  O   THR B  62      19.772   2.724  34.126  1.00 35.36           O  
ANISOU  418  O   THR B  62     5929   3402   4105      0      0      0
ATOM    419  CB  THR B  62      22.773   2.698  35.113  1.00 33.24           C  
ANISOU  419  CB  THR B  62     5742   2855   4033      0      0      0
ATOM    420  OG1 THR B  62      23.034   1.314  35.266  1.00 34.19           O  
ANISOU  420  OG1 THR B  62     5995   2786   4210      0      0      0
ATOM    421  CG2 THR B  62      24.000   3.504  35.563  1.00 31.63           C  
ANISOU  421  CG2 THR B  62     5474   2652   3893      0      0      0
ATOM    422  H   THR B  62      22.288   2.363  37.585  1.00  0.00           H  
ATOM    423  HA  THR B  62      21.287   4.202  35.574  1.00  0.00           H  
ATOM    424  HB  THR B  62      22.664   2.851  34.039  1.00  0.00           H  
ATOM    425  HG1 THR B  62      23.232   1.136  36.176  1.00  0.00           H  
ATOM    426 HG21 THR B  62      24.886   3.206  35.003  1.00  0.00           H  
ATOM    427 HG22 THR B  62      23.847   4.569  35.394  1.00  0.00           H  
ATOM    428 HG23 THR B  62      24.214   3.367  36.623  1.00  0.00           H  
ATOM    429  N   GLY B  63      19.840   1.260  35.849  1.00 36.42           N  
ANISOU  429  N   GLY B  63     6092   3367   4381      0      0      0
ATOM    430  CA  GLY B  63      18.875   0.288  35.339  1.00 38.88           C  
ANISOU  430  CA  GLY B  63     6450   3652   4671      0      0      0
ATOM    431  C   GLY B  63      19.523  -0.835  34.512  1.00 40.52           C  
ANISOU  431  C   GLY B  63     6839   3608   4949      0      0      0
ATOM    432  O   GLY B  63      18.809  -1.637  33.911  1.00 42.22           O  
ANISOU  432  O   GLY B  63     7101   3780   5160      0      0      0
ATOM    433  H   GLY B  63      20.283   1.040  36.729  1.00  0.00           H  
ATOM    434  HA3 GLY B  63      18.114   0.787  34.738  1.00  0.00           H  
ATOM    435  HA2 GLY B  63      18.357  -0.159  36.187  1.00  0.00           H  
ATOM    436  N   PHE B  64      20.864  -0.878  34.466  1.00 40.35           N  
ANISOU  436  N   PHE B  64     6907   3434   4989      0      0      0
ATOM    437  CA  PHE B  64      21.681  -1.819  33.709  1.00 41.75           C  
ANISOU  437  CA  PHE B  64     7257   3374   5232      0      0      0
ATOM    438  C   PHE B  64      22.736  -2.466  34.617  1.00 42.38           C  
ANISOU  438  C   PHE B  64     7417   3239   5444      0      0      0
ATOM    439  O   PHE B  64      22.994  -2.006  35.730  1.00 41.36           O  
ANISOU  439  O   PHE B  64     7195   3195   5324      0      0      0
ATOM    440  CB  PHE B  64      22.353  -1.103  32.518  1.00 40.77           C  
ANISOU  440  CB  PHE B  64     7154   3326   5011      0      0      0
ATOM    441  CG  PHE B  64      21.438  -0.567  31.430  1.00 40.73           C  
ANISOU  441  CG  PHE B  64     7082   3536   4856      0      0      0
ATOM    442  CD1 PHE B  64      21.267  -1.279  30.227  1.00 41.67           C  
ANISOU  442  CD1 PHE B  64     7280   3627   4928      0      0      0
ATOM    443  CD2 PHE B  64      20.794   0.675  31.596  1.00 38.50           C  
ANISOU  443  CD2 PHE B  64     6648   3505   4476      0      0      0
ATOM    444  CE1 PHE B  64      20.455  -0.758  29.201  1.00 41.47           C  
ANISOU  444  CE1 PHE B  64     7167   3859   4731      0      0      0
ATOM    445  CE2 PHE B  64      19.964   1.189  30.582  1.00 38.22           C  
ANISOU  445  CE2 PHE B  64     6540   3698   4285      0      0      0
ATOM    446  CZ  PHE B  64      19.800   0.474  29.381  1.00 40.05           C  
ANISOU  446  CZ  PHE B  64     6835   3938   4443      0      0      0
ATOM    447  H   PHE B  64      21.371  -0.179  34.992  1.00  0.00           H  
ATOM    448  HA  PHE B  64      21.054  -2.626  33.329  1.00  0.00           H  
ATOM    449  HB3 PHE B  64      23.034  -1.805  32.038  1.00  0.00           H  
ATOM    450  HB2 PHE B  64      22.976  -0.283  32.877  1.00  0.00           H  
ATOM    451  HD1 PHE B  64      21.767  -2.222  30.080  1.00  0.00           H  
ATOM    452  HD2 PHE B  64      20.947   1.238  32.502  1.00  0.00           H  
ATOM    453  HE1 PHE B  64      20.336  -1.306  28.278  1.00  0.00           H  
ATOM    454  HE2 PHE B  64      19.473   2.141  30.719  1.00  0.00           H  
ATOM    455  HZ  PHE B  64      19.185   0.881  28.592  1.00  0.00           H  
ATOM    456  N   TYR B  65      23.357  -3.537  34.106  1.00 44.43           N  
ANISOU  456  N   TYR B  65     7840   3241   5801      0      0      0
ATOM    457  CA  TYR B  65      24.433  -4.303  34.727  1.00 45.39           C  
ANISOU  457  CA  TYR B  65     8051   3157   6038      0      0      0
ATOM    458  C   TYR B  65      25.386  -4.877  33.666  1.00 46.60           C  
ANISOU  458  C   TYR B  65     8365   3117   6224      0      0      0
ATOM    459  O   TYR B  65      25.227  -4.628  32.468  1.00 46.82           O  
ANISOU  459  O   TYR B  65     8417   3208   6165      0      0      0
ATOM    460  CB  TYR B  65      23.863  -5.319  35.744  1.00 47.09           C  
ANISOU  460  CB  TYR B  65     8291   3204   6398      0      0      0
ATOM    461  CG  TYR B  65      23.002  -6.426  35.158  1.00 50.24           C  
ANISOU  461  CG  TYR B  65     8795   3384   6910      0      0      0
ATOM    462  CD1 TYR B  65      23.562  -7.686  34.858  1.00 52.93           C  
ANISOU  462  CD1 TYR B  65     9317   3377   7417      0      0      0
ATOM    463  CD2 TYR B  65      21.631  -6.198  34.921  1.00 51.38           C  
ANISOU  463  CD2 TYR B  65     8847   3671   7003      0      0      0
ATOM    464  CE1 TYR B  65      22.754  -8.709  34.326  1.00 56.40           C  
ANISOU  464  CE1 TYR B  65     9847   3590   7994      0      0      0
ATOM    465  CE2 TYR B  65      20.824  -7.219  34.385  1.00 54.28           C  
ANISOU  465  CE2 TYR B  65     9291   3851   7483      0      0      0
ATOM    466  CZ  TYR B  65      21.384  -8.476  34.091  1.00 56.93           C  
ANISOU  466  CZ  TYR B  65     9809   3815   8008      0      0      0
ATOM    467  OH  TYR B  65      20.605  -9.467  33.568  1.00 60.24           O  
ANISOU  467  OH  TYR B  65    10296   4022   8569      0      0      0
ATOM    468  H   TYR B  65      23.055  -3.860  33.195  1.00  0.00           H  
ATOM    469  HA  TYR B  65      25.045  -3.595  35.291  1.00  0.00           H  
ATOM    470  HB3 TYR B  65      23.274  -4.791  36.496  1.00  0.00           H  
ATOM    471  HB2 TYR B  65      24.680  -5.777  36.303  1.00  0.00           H  
ATOM    472  HD1 TYR B  65      24.611  -7.872  35.035  1.00  0.00           H  
ATOM    473  HD2 TYR B  65      21.198  -5.236  35.147  1.00  0.00           H  
ATOM    474  HE1 TYR B  65      23.187  -9.672  34.097  1.00  0.00           H  
ATOM    475  HE2 TYR B  65      19.776  -7.030  34.202  1.00  0.00           H  
ATOM    476  HH  TYR B  65      19.706  -9.205  33.449  1.00  0.00           H  
ATOM    477  N   GLY B  66      26.400  -5.625  34.123  1.00 47.64           N  
ANISOU  477  N   GLY B  66     8594   3045   6463      0      0      0
ATOM    478  CA  GLY B  66      27.489  -6.164  33.315  1.00 48.89           C  
ANISOU  478  CA  GLY B  66     8893   3041   6643      0      0      0
ATOM    479  C   GLY B  66      28.732  -5.268  33.363  1.00 47.35           C  
ANISOU  479  C   GLY B  66     8634   3017   6338      0      0      0
ATOM    480  O   GLY B  66      28.751  -4.253  34.063  1.00 45.39           O  
ANISOU  480  O   GLY B  66     8234   3005   6006      0      0      0
ATOM    481  H   GLY B  66      26.466  -5.769  35.120  1.00  0.00           H  
ATOM    482  HA3 GLY B  66      27.180  -6.310  32.278  1.00  0.00           H  
ATOM    483  HA2 GLY B  66      27.750  -7.147  33.706  1.00  0.00           H  
ATOM    484  N   GLU B  67      29.777  -5.662  32.615  1.00 50.90           N  
ANISOU  484  N   GLU B  67     8874   3506   6960      0      0      0
ATOM    485  CA  GLU B  67      31.091  -5.009  32.540  1.00 50.06           C  
ANISOU  485  CA  GLU B  67     8774   3508   6740      0      0      0
ATOM    486  C   GLU B  67      31.048  -3.535  32.096  1.00 46.49           C  
ANISOU  486  C   GLU B  67     8478   3399   5786      0      0      0
ATOM    487  O   GLU B  67      31.873  -2.745  32.552  1.00 46.29           O  
ANISOU  487  O   GLU B  67     8258   3546   5783      0      0      0
ATOM    488  CB  GLU B  67      32.007  -5.850  31.617  1.00 52.84           C  
ANISOU  488  CB  GLU B  67     9005   3247   7826      0      0      0
ATOM    489  CG  GLU B  67      33.381  -5.220  31.276  1.00 53.67           C  
ANISOU  489  CG  GLU B  67     8982   3349   8061      0      0      0
ATOM    490  CD  GLU B  67      34.292  -6.131  30.451  1.00 58.91           C  
ANISOU  490  CD  GLU B  67     9447   3591   9346      0      0      0
ATOM    491  OE1 GLU B  67      33.755  -7.003  29.732  1.00 62.60           O  
ANISOU  491  OE1 GLU B  67     9802   3815  10169      0      0      0
ATOM    492  OE2 GLU B  67      35.521  -5.923  30.540  1.00 61.07           O1-
ANISOU  492  OE2 GLU B  67     9549   3827   9827      0      0      0
ATOM    493  H   GLU B  67      29.672  -6.510  32.076  1.00  0.00           H  
ATOM    494  HA  GLU B  67      31.519  -5.024  33.544  1.00  0.00           H  
ATOM    495  HB3 GLU B  67      31.477  -6.043  30.683  1.00  0.00           H  
ATOM    496  HB2 GLU B  67      32.166  -6.827  32.078  1.00  0.00           H  
ATOM    497  HG3 GLU B  67      33.900  -4.951  32.197  1.00  0.00           H  
ATOM    498  HG2 GLU B  67      33.260  -4.300  30.703  1.00  0.00           H  
ATOM    499  N   ASN B  68      30.102  -3.190  31.209  1.00 45.85           N  
ANISOU  499  N   ASN B  68     8576   3384   5459      0      0      0
ATOM    500  CA  ASN B  68      29.971  -1.888  30.552  1.00 45.65           C  
ANISOU  500  CA  ASN B  68     8489   3559   5297      0      0      0
ATOM    501  C   ASN B  68      28.629  -1.203  30.854  1.00 43.62           C  
ANISOU  501  C   ASN B  68     8220   3473   4880      0      0      0
ATOM    502  O   ASN B  68      28.386  -0.110  30.344  1.00 44.35           O  
ANISOU  502  O   ASN B  68     8143   3615   5092      0      0      0
ATOM    503  CB  ASN B  68      30.182  -2.062  29.028  1.00 49.14           C  
ANISOU  503  CB  ASN B  68     8918   4263   5490      0      0      0
ATOM    504  CG  ASN B  68      31.601  -2.518  28.672  1.00 56.26           C  
ANISOU  504  CG  ASN B  68     9700   5070   6606      0      0      0
ATOM    505  OD1 ASN B  68      32.572  -1.836  28.988  1.00 55.03           O  
ANISOU  505  OD1 ASN B  68     9379   4601   6928      0      0      0
ATOM    506  ND2 ASN B  68      31.732  -3.693  28.053  1.00 69.09           N  
ANISOU  506  ND2 ASN B  68    11280   7021   7952      0      0      0
ATOM    507  H   ASN B  68      29.471  -3.916  30.904  1.00  0.00           H  
ATOM    508  HA  ASN B  68      30.732  -1.202  30.920  1.00  0.00           H  
ATOM    509  HB3 ASN B  68      29.997  -1.124  28.505  1.00  0.00           H  
ATOM    510  HB2 ASN B  68      29.456  -2.773  28.631  1.00  0.00           H  
ATOM    511  HD1 ASN B  68      30.918  -4.243  27.825  1.00  0.00           H  
ATOM    512  HD2 ASN B  68      32.655  -4.040  27.833  1.00  0.00           H  
ATOM    513  N   CYS B  69      27.752  -1.835  31.657  1.00 42.65           N  
ANISOU  513  N   CYS B  69     8139   3473   4593      0      0      0
ATOM    514  CA  CYS B  69      26.411  -1.367  32.029  1.00 41.93           C  
ANISOU  514  CA  CYS B  69     7970   3589   4373      0      0      0
ATOM    515  C   CYS B  69      25.477  -1.358  30.801  1.00 41.96           C  
ANISOU  515  C   CYS B  69     8101   3544   4296      0      0      0
ATOM    516  O   CYS B  69      24.793  -0.366  30.545  1.00 42.34           O  
ANISOU  516  O   CYS B  69     7947   3629   4510      0      0      0
ATOM    517  CB  CYS B  69      26.440  -0.018  32.789  1.00 42.86           C  
ANISOU  517  CB  CYS B  69     7653   3828   4806      0      0      0
ATOM    518  SG  CYS B  69      27.701   0.187  34.077  1.00 45.50           S  
ANISOU  518  SG  CYS B  69     7591   4570   5127      0      0      0
ATOM    519  H   CYS B  69      28.051  -2.709  32.066  1.00  0.00           H  
ATOM    520  HA  CYS B  69      26.014  -2.110  32.719  1.00  0.00           H  
ATOM    521  HB3 CYS B  69      25.465   0.178  33.236  1.00  0.00           H  
ATOM    522  HB2 CYS B  69      26.617   0.790  32.085  1.00  0.00           H  
ATOM    523  N   THR B  70      25.492  -2.452  30.022  1.00 42.98           N  
ANISOU  523  N   THR B  70     8401   3640   4289      0      0      0
ATOM    524  CA  THR B  70      24.815  -2.602  28.729  1.00 45.31           C  
ANISOU  524  CA  THR B  70     8679   4267   4271      0      0      0
ATOM    525  C   THR B  70      23.747  -3.708  28.719  1.00 47.15           C  
ANISOU  525  C   THR B  70     8869   4311   4734      0      0      0
ATOM    526  O   THR B  70      22.972  -3.760  27.765  1.00 50.13           O  
ANISOU  526  O   THR B  70     9128   5063   4854      0      0      0
ATOM    527  CB  THR B  70      25.865  -2.833  27.613  1.00 49.19           C  
ANISOU  527  CB  THR B  70     9102   5237   4350      0      0      0
ATOM    528  OG1 THR B  70      26.653  -3.980  27.881  1.00 50.41           O  
ANISOU  528  OG1 THR B  70     9264   4962   4928      0      0      0
ATOM    529  CG2 THR B  70      26.770  -1.623  27.355  1.00 48.88           C  
ANISOU  529  CG2 THR B  70     8919   5442   4213      0      0      0
ATOM    530  H   THR B  70      26.095  -3.214  30.298  1.00  0.00           H  
ATOM    531  HA  THR B  70      24.277  -1.683  28.487  1.00  0.00           H  
ATOM    532  HB  THR B  70      25.339  -3.034  26.678  1.00  0.00           H  
ATOM    533  HG1 THR B  70      27.199  -4.152  27.129  1.00  0.00           H  
ATOM    534 HG21 THR B  70      27.461  -1.810  26.533  1.00  0.00           H  
ATOM    535 HG22 THR B  70      26.172  -0.751  27.091  1.00  0.00           H  
ATOM    536 HG23 THR B  70      27.361  -1.365  28.231  1.00  0.00           H  
ATOM    537  N   THR B  71      23.670  -4.560  29.756  1.00 46.94           N  
ANISOU  537  N   THR B  71     8789   3776   5272      0      0      0
ATOM    538  CA  THR B  71      22.642  -5.596  29.888  1.00 50.40           C  
ANISOU  538  CA  THR B  71     8974   3816   6359      0      0      0
ATOM    539  C   THR B  71      21.519  -4.987  30.757  1.00 48.82           C  
ANISOU  539  C   THR B  71     8711   3852   5988      0      0      0
ATOM    540  O   THR B  71      21.771  -4.713  31.930  1.00 47.79           O  
ANISOU  540  O   THR B  71     8511   3983   5665      0      0      0
ATOM    541  CB  THR B  71      23.249  -6.823  30.617  1.00 54.46           C  
ANISOU  541  CB  THR B  71     9178   3623   7891      0      0      0
ATOM    542  OG1 THR B  71      24.343  -7.313  29.867  1.00 55.85           O  
ANISOU  542  OG1 THR B  71     9350   3566   8305      0      0      0
ATOM    543  CG2 THR B  71      22.260  -7.993  30.753  1.00 60.77           C  
ANISOU  543  CG2 THR B  71     9460   3711   9918      0      0      0
ATOM    544  H   THR B  71      24.316  -4.449  30.526  1.00  0.00           H  
ATOM    545  HA  THR B  71      22.289  -5.918  28.909  1.00  0.00           H  
ATOM    546  HB  THR B  71      23.618  -6.551  31.607  1.00  0.00           H  
ATOM    547  HG1 THR B  71      24.985  -6.623  29.786  1.00  0.00           H  
ATOM    548 HG21 THR B  71      22.727  -8.847  31.245  1.00  0.00           H  
ATOM    549 HG22 THR B  71      21.386  -7.718  31.343  1.00  0.00           H  
ATOM    550 HG23 THR B  71      21.905  -8.327  29.777  1.00  0.00           H  
ATOM    551  N   PRO B  72      20.300  -4.747  30.222  1.00 49.87           N  
ANISOU  551  N   PRO B  72     8749   4081   6118      0      0      0
ATOM    552  CA  PRO B  72      19.209  -4.115  30.974  1.00 48.96           C  
ANISOU  552  CA  PRO B  72     8480   4174   5950      0      0      0
ATOM    553  C   PRO B  72      18.508  -5.103  31.918  1.00 52.71           C  
ANISOU  553  C   PRO B  72     8591   4439   6998      0      0      0
ATOM    554  O   PRO B  72      18.369  -6.290  31.615  1.00 57.19           O  
ANISOU  554  O   PRO B  72     8895   4381   8454      0      0      0
ATOM    555  CB  PRO B  72      18.228  -3.621  29.900  1.00 50.64           C  
ANISOU  555  CB  PRO B  72     8600   4525   6117      0      0      0
ATOM    556  CG  PRO B  72      18.432  -4.577  28.736  1.00 54.97           C  
ANISOU  556  CG  PRO B  72     9093   4993   6801      0      0      0
ATOM    557  CD  PRO B  72      19.901  -4.990  28.833  1.00 53.61           C  
ANISOU  557  CD  PRO B  72     9129   4694   6548      0      0      0
ATOM    558  HA  PRO B  72      19.577  -3.262  31.547  1.00  0.00           H  
ATOM    559  HB3 PRO B  72      18.496  -2.611  29.594  1.00  0.00           H  
ATOM    560  HB2 PRO B  72      17.190  -3.583  30.234  1.00  0.00           H  
ATOM    561  HG3 PRO B  72      18.174  -4.137  27.772  1.00  0.00           H  
ATOM    562  HG2 PRO B  72      17.803  -5.451  28.882  1.00  0.00           H  
ATOM    563  HD2 PRO B  72      20.033  -6.034  28.548  1.00  0.00           H  
ATOM    564  HD3 PRO B  72      20.501  -4.370  28.168  1.00  0.00           H  
ATOM    565  N   GLU B  73      18.023  -4.566  33.046  1.00 52.74           N  
ANISOU  565  N   GLU B  73     8397   5016   6627      0      0      0
ATOM    566  CA  GLU B  73      17.134  -5.228  34.000  1.00 58.49           C  
ANISOU  566  CA  GLU B  73     8606   5930   7688      0      0      0
ATOM    567  C   GLU B  73      15.709  -5.302  33.413  1.00 60.11           C  
ANISOU  567  C   GLU B  73     8575   5739   8525      0      0      0
ATOM    568  O   GLU B  73      15.381  -4.569  32.480  1.00 56.89           O  
ANISOU  568  O   GLU B  73     8393   5226   7998      0      0      0
ATOM    569  CB  GLU B  73      17.126  -4.389  35.295  1.00 60.66           C  
ANISOU  569  CB  GLU B  73     8587   7434   7028      0      0      0
ATOM    570  CG  GLU B  73      18.509  -4.367  35.986  1.00 63.62           C  
ANISOU  570  CG  GLU B  73     8926   8424   6823      0      0      0
ATOM    571  CD  GLU B  73      18.572  -3.501  37.246  1.00 67.54           C  
ANISOU  571  CD  GLU B  73     9112  10402   6149      0      0      0
ATOM    572  OE1 GLU B  73      17.775  -2.542  37.343  1.00 67.03           O  
ANISOU  572  OE1 GLU B  73     8951  10524   5991      0      0      0
ATOM    573  OE2 GLU B  73      19.446  -3.803  38.087  1.00 73.04           O1-
ANISOU  573  OE2 GLU B  73     9510  12115   6125      0      0      0
ATOM    574  H   GLU B  73      18.208  -3.586  33.216  1.00  0.00           H  
ATOM    575  HA  GLU B  73      17.491  -6.238  34.206  1.00  0.00           H  
ATOM    576  HB3 GLU B  73      16.392  -4.792  35.994  1.00  0.00           H  
ATOM    577  HB2 GLU B  73      16.803  -3.371  35.068  1.00  0.00           H  
ATOM    578  HG3 GLU B  73      19.268  -3.985  35.305  1.00  0.00           H  
ATOM    579  HG2 GLU B  73      18.805  -5.384  36.245  1.00  0.00           H  
ATOM    580  N   PHE B  74      14.865  -6.206  33.939  1.00 66.51           N  
ANISOU  580  N   PHE B  74     8804   6368  10098      0      0      0
ATOM    581  CA  PHE B  74      13.527  -6.507  33.411  1.00 69.52           C  
ANISOU  581  CA  PHE B  74     8830   6201  11382      0      0      0
ATOM    582  C   PHE B  74      12.567  -5.299  33.381  1.00 66.34           C  
ANISOU  582  C   PHE B  74     8485   6302  10420      0      0      0
ATOM    583  O   PHE B  74      11.799  -5.162  32.429  1.00 65.22           O  
ANISOU  583  O   PHE B  74     8428   5812  10541      0      0      0
ATOM    584  CB  PHE B  74      12.918  -7.675  34.214  1.00 78.85           C  
ANISOU  584  CB  PHE B  74     9172   7085  13704      0      0      0
ATOM    585  CG  PHE B  74      11.571  -8.160  33.702  1.00 83.42           C  
ANISOU  585  CG  PHE B  74     9249   6938  15509      0      0      0
ATOM    586  CD1 PHE B  74      11.479  -8.785  32.440  1.00 85.53           C  
ANISOU  586  CD1 PHE B  74     9451   6178  16869      0      0      0
ATOM    587  CD2 PHE B  74      10.404  -7.962  34.470  1.00 87.68           C  
ANISOU  587  CD2 PHE B  74     9249   7976  16091      0      0      0
ATOM    588  CE1 PHE B  74      10.229  -9.204  31.948  1.00 91.26           C  
ANISOU  588  CE1 PHE B  74     9581   6315  18777      0      0      0
ATOM    589  CE2 PHE B  74       9.155  -8.388  33.980  1.00 92.38           C  
ANISOU  589  CE2 PHE B  74     9299   7837  17966      0      0      0
ATOM    590  CZ  PHE B  74       9.066  -9.006  32.718  1.00 94.07           C  
ANISOU  590  CZ  PHE B  74     9456   6961  19325      0      0      0
ATOM    591  H   PHE B  74      15.194  -6.772  34.708  1.00  0.00           H  
ATOM    592  HA  PHE B  74      13.665  -6.833  32.378  1.00  0.00           H  
ATOM    593  HB3 PHE B  74      12.825  -7.395  35.264  1.00  0.00           H  
ATOM    594  HB2 PHE B  74      13.601  -8.526  34.194  1.00  0.00           H  
ATOM    595  HD1 PHE B  74      12.367  -8.935  31.843  1.00  0.00           H  
ATOM    596  HD2 PHE B  74      10.460  -7.477  35.434  1.00  0.00           H  
ATOM    597  HE1 PHE B  74      10.161  -9.679  30.980  1.00  0.00           H  
ATOM    598  HE2 PHE B  74       8.262  -8.235  34.569  1.00  0.00           H  
ATOM    599  HZ  PHE B  74       8.107  -9.328  32.340  1.00  0.00           H  
ATOM    600  N   LEU B  75      12.644  -4.408  34.384  1.00 66.72           N  
ANISOU  600  N   LEU B  75     8330   7276   9744      0      0      0
ATOM    601  CA  LEU B  75      11.859  -3.176  34.459  1.00 65.90           C  
ANISOU  601  CA  LEU B  75     8041   7498   9499      0      0      0
ATOM    602  C   LEU B  75      12.342  -2.119  33.450  1.00 60.35           C  
ANISOU  602  C   LEU B  75     7778   6453   8698      0      0      0
ATOM    603  O   LEU B  75      11.525  -1.366  32.926  1.00 60.96           O  
ANISOU  603  O   LEU B  75     7655   6283   9225      0      0      0
ATOM    604  CB  LEU B  75      11.993  -2.602  35.878  1.00 69.83           C  
ANISOU  604  CB  LEU B  75     8050   9238   9245      0      0      0
ATOM    605  H   LEU B  75      13.308  -4.581  35.126  1.00  0.00           H  
ATOM    606  HA  LEU B  75      10.810  -3.402  34.261  1.00  0.00           H  
ATOM    607  HB1 LEU B  75      11.414  -1.684  35.990  1.00  0.00           H  
ATOM    608  HB2 LEU B  75      11.623  -3.309  36.621  1.00  0.00           H  
ATOM    609  HB3 LEU B  75      13.030  -2.372  36.127  1.00  0.00           H  
ATOM    610  N   THR B  76      13.651  -2.098  33.145  1.00 56.59           N  
ANISOU  610  N   THR B  76     7770   5990   7741      0      0      0
ATOM    611  CA  THR B  76      14.288  -1.188  32.191  1.00 53.13           C  
ANISOU  611  CA  THR B  76     7628   5306   7253      0      0      0
ATOM    612  C   THR B  76      13.962  -1.595  30.740  1.00 54.14           C  
ANISOU  612  C   THR B  76     7864   5155   7552      0      0      0
ATOM    613  O   THR B  76      13.847  -0.715  29.890  1.00 54.92           O  
ANISOU  613  O   THR B  76     7815   5301   7751      0      0      0
ATOM    614  CB  THR B  76      15.819  -1.207  32.433  1.00 49.76           C  
ANISOU  614  CB  THR B  76     7613   4962   6334      0      0      0
ATOM    615  OG1 THR B  76      16.053  -0.762  33.753  1.00 51.02           O  
ANISOU  615  OG1 THR B  76     7560   5686   6141      0      0      0
ATOM    616  CG2 THR B  76      16.637  -0.290  31.505  1.00 48.35           C  
ANISOU  616  CG2 THR B  76     7508   4610   6252      0      0      0
ATOM    617  H   THR B  76      14.257  -2.759  33.610  1.00  0.00           H  
ATOM    618  HA  THR B  76      13.913  -0.177  32.360  1.00  0.00           H  
ATOM    619  HB  THR B  76      16.211  -2.218  32.347  1.00  0.00           H  
ATOM    620  HG1 THR B  76      16.966  -0.911  33.956  1.00  0.00           H  
ATOM    621 HG21 THR B  76      17.688  -0.278  31.792  1.00  0.00           H  
ATOM    622 HG22 THR B  76      16.599  -0.629  30.471  1.00  0.00           H  
ATOM    623 HG23 THR B  76      16.272   0.737  31.536  1.00  0.00           H  
ATOM    624  N   ARG B  77      13.745  -2.895  30.460  1.00 56.28           N  
ANISOU  624  N   ARG B  77     8202   5213   7967      0      0      0
ATOM    625  CA  ARG B  77      13.298  -3.401  29.159  1.00 60.44           C  
ANISOU  625  CA  ARG B  77     8617   5728   8620      0      0      0
ATOM    626  C   ARG B  77      11.855  -2.975  28.837  1.00 63.67           C  
ANISOU  626  C   ARG B  77     8579   6208   9404      0      0      0
ATOM    627  O   ARG B  77      11.568  -2.662  27.683  1.00 66.53           O  
ANISOU  627  O   ARG B  77     8812   7044   9422      0      0      0
ATOM    628  CB  ARG B  77      13.369  -4.942  29.136  1.00 64.87           C  
ANISOU  628  CB  ARG B  77     8996   5765   9886      0      0      0
ATOM    629  CG  ARG B  77      14.799  -5.499  29.106  1.00 64.69           C  
ANISOU  629  CG  ARG B  77     9269   5603   9706      0      0      0
ATOM    630  CD  ARG B  77      14.816  -7.029  28.983  1.00 73.89           C  
ANISOU  630  CD  ARG B  77     9965   6039  12070      0      0      0
ATOM    631  NE  ARG B  77      16.183  -7.536  28.798  1.00 75.50           N  
ANISOU  631  NE  ARG B  77    10340   6070  12276      0      0      0
ATOM    632  CZ  ARG B  77      16.842  -7.617  27.628  1.00 77.96           C  
ANISOU  632  CZ  ARG B  77    10768   6986  11866      0      0      0
ATOM    633  NH1 ARG B  77      16.286  -7.208  26.478  1.00 81.18           N  
ANISOU  633  NH1 ARG B  77    11109   8408  11328      0      0      0
ATOM    634  NH2 ARG B  77      18.087  -8.109  27.612  1.00 78.55           N1+
ANISOU  634  NH2 ARG B  77    10912   6828  12104      0      0      0
ATOM    635  H   ARG B  77      13.861  -3.566  31.207  1.00  0.00           H  
ATOM    636  HA  ARG B  77      13.951  -2.999  28.381  1.00  0.00           H  
ATOM    637  HB3 ARG B  77      12.849  -5.311  28.249  1.00  0.00           H  
ATOM    638  HB2 ARG B  77      12.833  -5.357  29.989  1.00  0.00           H  
ATOM    639  HG3 ARG B  77      15.340  -5.200  30.001  1.00  0.00           H  
ATOM    640  HG2 ARG B  77      15.337  -5.059  28.265  1.00  0.00           H  
ATOM    641  HD3 ARG B  77      14.190  -7.364  28.155  1.00  0.00           H  
ATOM    642  HD2 ARG B  77      14.401  -7.475  29.887  1.00  0.00           H  
ATOM    643  HE  ARG B  77      16.666  -7.808  29.643  1.00  0.00           H  
ATOM    644 HH12 ARG B  77      16.794  -7.270  25.607  1.00  0.00           H  
ATOM    645 HH11 ARG B  77      15.349  -6.832  26.478  1.00  0.00           H  
ATOM    646 HH22 ARG B  77      18.601  -8.178  26.746  1.00  0.00           H  
ATOM    647 HH21 ARG B  77      18.522  -8.422  28.468  1.00  0.00           H  
ATOM    648  N   ILE B  78      10.970  -2.930  29.849  1.00 64.76           N  
ANISOU  648  N   ILE B  78     8371   6047  10187      0      0      0
ATOM    649  CA  ILE B  78       9.576  -2.485  29.732  1.00 68.36           C  
ANISOU  649  CA  ILE B  78     8303   6465  11204      0      0      0
ATOM    650  C   ILE B  78       9.512  -0.953  29.560  1.00 67.25           C  
ANISOU  650  C   ILE B  78     8043   6534  10976      0      0      0
ATOM    651  O   ILE B  78       8.680  -0.471  28.793  1.00 71.13           O  
ANISOU  651  O   ILE B  78     8144   7103  11778      0      0      0
ATOM    652  CB  ILE B  78       8.778  -2.959  30.985  1.00 71.20           C  
ANISOU  652  CB  ILE B  78     8189   6603  12259      0      0      0
ATOM    653  CG1 ILE B  78       8.708  -4.506  31.043  1.00 75.23           C  
ANISOU  653  CG1 ILE B  78     8539   6633  13414      0      0      0
ATOM    654  CG2 ILE B  78       7.349  -2.368  31.055  1.00 75.38           C  
ANISOU  654  CG2 ILE B  78     8102   7039  13500      0      0      0
ATOM    655  CD1 ILE B  78       8.315  -5.069  32.416  1.00 80.29           C  
ANISOU  655  CD1 ILE B  78     8574   7232  14703      0      0      0
ATOM    656  H   ILE B  78      11.286  -3.206  30.768  1.00  0.00           H  
ATOM    657  HA  ILE B  78       9.135  -2.941  28.843  1.00  0.00           H  
ATOM    658  HB  ILE B  78       9.315  -2.616  31.871  1.00  0.00           H  
ATOM    659 HG13 ILE B  78       9.673  -4.941  30.785  1.00  0.00           H  
ATOM    660 HG12 ILE B  78       8.014  -4.871  30.286  1.00  0.00           H  
ATOM    661 HG21 ILE B  78       6.791  -2.753  31.906  1.00  0.00           H  
ATOM    662 HG22 ILE B  78       7.357  -1.284  31.171  1.00  0.00           H  
ATOM    663 HG23 ILE B  78       6.780  -2.602  30.154  1.00  0.00           H  
ATOM    664 HD11 ILE B  78       8.339  -6.158  32.397  1.00  0.00           H  
ATOM    665 HD12 ILE B  78       9.007  -4.740  33.192  1.00  0.00           H  
ATOM    666 HD13 ILE B  78       7.310  -4.775  32.712  1.00  0.00           H  
ATOM    667  N   LYS B  79      10.407  -0.197  30.221  1.00 63.58           N  
ANISOU  667  N   LYS B  79     7748   6113  10298      0      0      0
ATOM    668  CA  LYS B  79      10.528   1.257  30.084  1.00 64.40           C  
ANISOU  668  CA  LYS B  79     7519   6091  10861      0      0      0
ATOM    669  C   LYS B  79      11.017   1.661  28.683  1.00 65.94           C  
ANISOU  669  C   LYS B  79     7799   6493  10763      0      0      0
ATOM    670  O   LYS B  79      10.443   2.572  28.095  1.00 71.08           O  
ANISOU  670  O   LYS B  79     7881   7088  12039      0      0      0
ATOM    671  CB  LYS B  79      11.499   1.800  31.153  1.00 62.14           C  
ANISOU  671  CB  LYS B  79     7254   5810  10548      0      0      0
ATOM    672  CG  LYS B  79      10.870   1.887  32.552  1.00 64.93           C  
ANISOU  672  CG  LYS B  79     7113   6440  11117      0      0      0
ATOM    673  CD  LYS B  79      11.891   2.263  33.631  1.00 64.84           C  
ANISOU  673  CD  LYS B  79     6939   6743  10954      0      0      0
ATOM    674  H   LYS B  79      11.053  -0.658  30.847  1.00  0.00           H  
ATOM    675  HA  LYS B  79       9.545   1.706  30.236  1.00  0.00           H  
ATOM    676  HB3 LYS B  79      11.837   2.800  30.877  1.00  0.00           H  
ATOM    677  HB2 LYS B  79      12.397   1.183  31.184  1.00  0.00           H  
ATOM    678  HG3 LYS B  79      10.402   0.939  32.816  1.00  0.00           H  
ATOM    679  HG2 LYS B  79      10.067   2.625  32.542  1.00  0.00           H  
ATOM    680  HD1 LYS B  79      11.414   2.337  34.608  1.00  0.00           H  
ATOM    681  HD2 LYS B  79      12.680   1.513  33.705  1.00  0.00           H  
ATOM    682  HD3 LYS B  79      12.359   3.223  33.415  1.00  0.00           H  
ATOM    683  N   LEU B  80      12.018   0.955  28.127  1.00 82.75           N  
ANISOU  683  N   LEU B  80    15401   5689  10352      0      0      0
ATOM    684  CA  LEU B  80      12.568   1.188  26.787  1.00 80.12           C  
ANISOU  684  CA  LEU B  80    14583   5696  10164      0      0      0
ATOM    685  C   LEU B  80      11.619   0.749  25.655  1.00 80.37           C  
ANISOU  685  C   LEU B  80    14541   5446  10549      0      0      0
ATOM    686  O   LEU B  80      11.746   1.256  24.541  1.00 77.47           O  
ANISOU  686  O   LEU B  80    13687   5419  10329      0      0      0
ATOM    687  CB  LEU B  80      13.893   0.404  26.643  1.00 82.53           C  
ANISOU  687  CB  LEU B  80    15132   6021  10206      0      0      0
ATOM    688  CG  LEU B  80      15.079   0.981  27.448  1.00 82.04           C  
ANISOU  688  CG  LEU B  80    14891   6472   9808      0      0      0
ATOM    689  CD1 LEU B  80      16.207  -0.056  27.562  1.00 86.22           C  
ANISOU  689  CD1 LEU B  80    15839   6880  10040      0      0      0
ATOM    690  CD2 LEU B  80      15.615   2.289  26.845  1.00 76.39           C  
ANISOU  690  CD2 LEU B  80    13345   6481   9197      0      0      0
ATOM    691  H   LEU B  80      12.443   0.218  28.676  1.00  0.00           H  
ATOM    692  HA  LEU B  80      12.749   2.256  26.660  1.00  0.00           H  
ATOM    693  HB3 LEU B  80      14.192   0.350  25.594  1.00  0.00           H  
ATOM    694  HB2 LEU B  80      13.717  -0.630  26.946  1.00  0.00           H  
ATOM    695  HG  LEU B  80      14.741   1.205  28.460  1.00  0.00           H  
ATOM    696 HD11 LEU B  80      17.015   0.318  28.187  1.00  0.00           H  
ATOM    697 HD12 LEU B  80      15.853  -0.984  28.013  1.00  0.00           H  
ATOM    698 HD13 LEU B  80      16.623  -0.301  26.584  1.00  0.00           H  
ATOM    699 HD21 LEU B  80      16.462   2.665  27.420  1.00  0.00           H  
ATOM    700 HD22 LEU B  80      15.951   2.145  25.818  1.00  0.00           H  
ATOM    701 HD23 LEU B  80      14.858   3.073  26.842  1.00  0.00           H  
ATOM    702  N   LEU B  81      10.666  -0.158  25.932  1.00 84.34           N  
ANISOU  702  N   LEU B  81    15541   5331  11174      0      0      0
ATOM    703  CA  LEU B  81       9.655  -0.626  24.982  1.00 85.38           C  
ANISOU  703  CA  LEU B  81    15587   5193  11661      0      0      0
ATOM    704  C   LEU B  81       8.507   0.392  24.842  1.00 81.73           C  
ANISOU  704  C   LEU B  81    14476   5139  11439      0      0      0
ATOM    705  O   LEU B  81       7.977   0.553  23.743  1.00 79.99           O  
ANISOU  705  O   LEU B  81    13831   5130  11433      0      0      0
ATOM    706  CB  LEU B  81       9.092  -1.969  25.505  1.00 91.42           C  
ANISOU  706  CB  LEU B  81    17092   5149  12493      0      0      0
ATOM    707  CG  LEU B  81       8.093  -2.663  24.566  1.00 94.01           C  
ANISOU  707  CG  LEU B  81    17479   5073  13169      0      0      0
ATOM    708  H   LEU B  81      10.633  -0.542  26.866  1.00  0.00           H  
ATOM    709  HA  LEU B  81      10.117  -0.784  24.006  1.00  0.00           H  
ATOM    710  HB3 LEU B  81       8.628  -1.833  26.482  1.00  0.00           H  
ATOM    711  HB2 LEU B  81       9.923  -2.657  25.661  1.00  0.00           H  
ATOM    712  HG1 LEU B  81       7.814  -3.641  24.959  1.00  0.00           H  
ATOM    713  HG2 LEU B  81       7.174  -2.086  24.452  1.00  0.00           H  
ATOM    714  HG3 LEU B  81       8.522  -2.812  23.575  1.00  0.00           H  
ATOM    715  N   LEU B  82       8.127   1.069  25.939  1.00 80.93           N  
ANISOU  715  N   LEU B  82    14316   5167  11266      0      0      0
ATOM    716  CA  LEU B  82       6.996   1.997  25.994  1.00 78.27           C  
ANISOU  716  CA  LEU B  82    13437   5170  11131      0      0      0
ATOM    717  C   LEU B  82       7.402   3.463  25.760  1.00 73.09           C  
ANISOU  717  C   LEU B  82    12170   5198  10401      0      0      0
ATOM    718  O   LEU B  82       6.530   4.263  25.419  1.00 71.00           O  
ANISOU  718  O   LEU B  82    11419   5245  10313      0      0      0
ATOM    719  CB  LEU B  82       6.363   1.912  27.403  1.00 80.22           C  
ANISOU  719  CB  LEU B  82    13917   5221  11340      0      0      0
ATOM    720  CG  LEU B  82       5.693   0.561  27.739  1.00 86.29           C  
ANISOU  720  CG  LEU B  82    15389   5264  12135      0      0      0
ATOM    721  CD1 LEU B  82       5.306   0.510  29.225  1.00 87.45           C  
ANISOU  721  CD1 LEU B  82    15627   5378  12222      0      0      0
ATOM    722  CD2 LEU B  82       4.468   0.271  26.855  1.00 89.26           C  
ANISOU  722  CD2 LEU B  82    15776   5276  12864      0      0      0
ATOM    723  H   LEU B  82       8.613   0.882  26.806  1.00  0.00           H  
ATOM    724  HA  LEU B  82       6.253   1.741  25.238  1.00  0.00           H  
ATOM    725  HB3 LEU B  82       5.617   2.699  27.525  1.00  0.00           H  
ATOM    726  HB2 LEU B  82       7.134   2.121  28.148  1.00  0.00           H  
ATOM    727  HG  LEU B  82       6.410  -0.241  27.566  1.00  0.00           H  
ATOM    728 HD11 LEU B  82       4.874  -0.457  29.486  1.00  0.00           H  
ATOM    729 HD12 LEU B  82       6.177   0.658  29.864  1.00  0.00           H  
ATOM    730 HD13 LEU B  82       4.575   1.280  29.472  1.00  0.00           H  
ATOM    731 HD21 LEU B  82       3.985  -0.660  27.152  1.00  0.00           H  
ATOM    732 HD22 LEU B  82       3.727   1.067  26.930  1.00  0.00           H  
ATOM    733 HD23 LEU B  82       4.742   0.166  25.806  1.00  0.00           H  
ATOM    734  N   LYS B  83       8.685   3.830  25.939  1.00 71.53           N  
ANISOU  734  N   LYS B  83    12017   5229   9933      0      0      0
ATOM    735  CA  LYS B  83       9.172   5.209  25.845  1.00 66.81           C  
ANISOU  735  CA  LYS B  83    10903   5228   9253      0      0      0
ATOM    736  C   LYS B  83       9.199   5.680  24.373  1.00 64.17           C  
ANISOU  736  C   LYS B  83    10138   5186   9059      0      0      0
ATOM    737  O   LYS B  83       9.883   5.053  23.561  1.00 64.87           O  
ANISOU  737  O   LYS B  83    10299   5216   9130      0      0      0
ATOM    738  CB  LYS B  83      10.597   5.280  26.443  1.00 66.92           C  
ANISOU  738  CB  LYS B  83    11029   5426   8973      0      0      0
ATOM    739  CG  LYS B  83      11.244   6.675  26.414  1.00 62.80           C  
ANISOU  739  CG  LYS B  83    10017   5477   8369      0      0      0
ATOM    740  H   LYS B  83       9.352   3.123  26.217  1.00  0.00           H  
ATOM    741  HA  LYS B  83       8.524   5.823  26.467  1.00  0.00           H  
ATOM    742  HB3 LYS B  83      11.256   4.562  25.953  1.00  0.00           H  
ATOM    743  HB2 LYS B  83      10.545   4.982  27.489  1.00  0.00           H  
ATOM    744  HG1 LYS B  83      12.190   6.671  26.955  1.00  0.00           H  
ATOM    745  HG2 LYS B  83      11.456   7.004  25.396  1.00  0.00           H  
ATOM    746  HG3 LYS B  83      10.598   7.420  26.880  1.00  0.00           H  
ATOM    747  N   PRO B  84       8.507   6.790  24.022  1.00 61.34           N  
ANISOU  747  N   PRO B  84     9360   5141   8806      0      0      0
ATOM    748  CA  PRO B  84       8.564   7.390  22.683  1.00 59.13           C  
ANISOU  748  CA  PRO B  84     8716   5168   8581      0      0      0
ATOM    749  C   PRO B  84       9.843   8.234  22.521  1.00 56.63           C  
ANISOU  749  C   PRO B  84     8213   5224   8081      0      0      0
ATOM    750  O   PRO B  84      10.372   8.767  23.498  1.00 55.85           O  
ANISOU  750  O   PRO B  84     8134   5241   7846      0      0      0
ATOM    751  CB  PRO B  84       7.313   8.278  22.618  1.00 57.63           C  
ANISOU  751  CB  PRO B  84     8218   5176   8504      0      0      0
ATOM    752  CG  PRO B  84       7.091   8.723  24.054  1.00 57.41           C  
ANISOU  752  CG  PRO B  84     8269   5138   8406      0      0      0
ATOM    753  CD  PRO B  84       7.590   7.542  24.886  1.00 60.51           C  
ANISOU  753  CD  PRO B  84     9131   5128   8731      0      0      0
ATOM    754  HA  PRO B  84       8.524   6.627  21.904  1.00  0.00           H  
ATOM    755  HB3 PRO B  84       6.463   7.681  22.286  1.00  0.00           H  
ATOM    756  HB2 PRO B  84       7.405   9.119  21.931  1.00  0.00           H  
ATOM    757  HG3 PRO B  84       6.054   8.984  24.265  1.00  0.00           H  
ATOM    758  HG2 PRO B  84       7.705   9.598  24.269  1.00  0.00           H  
ATOM    759  HD2 PRO B  84       8.084   7.901  25.790  1.00  0.00           H  
ATOM    760  HD3 PRO B  84       6.754   6.906  25.176  1.00  0.00           H  
ATOM    761  N   THR B  85      10.329   8.362  21.277  1.00 55.66           N  
ANISOU  761  N   THR B  85     7905   5292   7950      0      0      0
ATOM    762  CA  THR B  85      11.526   9.132  20.935  1.00 53.99           C  
ANISOU  762  CA  THR B  85     7492   5432   7588      0      0      0
ATOM    763  C   THR B  85      11.225  10.650  20.973  1.00 51.35           C  
ANISOU  763  C   THR B  85     6886   5398   7228      0      0      0
ATOM    764  O   THR B  85      10.077  11.042  20.761  1.00 50.60           O  
ANISOU  764  O   THR B  85     6727   5279   7221      0      0      0
ATOM    765  CB  THR B  85      12.023   8.718  19.521  1.00 54.30           C  
ANISOU  765  CB  THR B  85     7454   5570   7609      0      0      0
ATOM    766  OG1 THR B  85      11.150   9.132  18.488  1.00 53.05           O  
ANISOU  766  OG1 THR B  85     7115   5541   7499      0      0      0
ATOM    767  CG2 THR B  85      12.296   7.213  19.381  1.00 57.08           C  
ANISOU  767  CG2 THR B  85     8098   5572   8016      0      0      0
ATOM    768  H   THR B  85       9.826   7.936  20.511  1.00  0.00           H  
ATOM    769  HA  THR B  85      12.293   8.869  21.663  1.00  0.00           H  
ATOM    770  HB  THR B  85      12.967   9.230  19.333  1.00  0.00           H  
ATOM    771  HG1 THR B  85      11.486   8.813  17.664  1.00  0.00           H  
ATOM    772 HG21 THR B  85      12.743   6.983  18.413  1.00  0.00           H  
ATOM    773 HG22 THR B  85      12.988   6.869  20.150  1.00  0.00           H  
ATOM    774 HG23 THR B  85      11.383   6.624  19.469  1.00  0.00           H  
ATOM    775  N   PRO B  86      12.237  11.517  21.204  1.00 50.30           N  
ANISOU  775  N   PRO B  86     6589   5549   6973      0      0      0
ATOM    776  CA  PRO B  86      12.130  12.986  21.126  1.00 48.23           C  
ANISOU  776  CA  PRO B  86     6120   5523   6683      0      0      0
ATOM    777  C   PRO B  86      11.422  13.571  19.895  1.00 47.60           C  
ANISOU  777  C   PRO B  86     5967   5504   6616      0      0      0
ATOM    778  O   PRO B  86      10.737  14.583  20.017  1.00 46.29           O  
ANISOU  778  O   PRO B  86     5736   5406   6445      0      0      0
ATOM    779  CB  PRO B  86      13.579  13.472  21.132  1.00 48.11           C  
ANISOU  779  CB  PRO B  86     5946   5776   6558      0      0      0
ATOM    780  CG  PRO B  86      14.315  12.430  21.943  1.00 50.18           C  
ANISOU  780  CG  PRO B  86     6329   5966   6771      0      0      0
ATOM    781  CD  PRO B  86      13.582  11.129  21.638  1.00 51.62           C  
ANISOU  781  CD  PRO B  86     6760   5832   7023      0      0      0
ATOM    782  HA  PRO B  86      11.622  13.329  22.029  1.00  0.00           H  
ATOM    783  HB3 PRO B  86      13.667  14.479  21.524  1.00  0.00           H  
ATOM    784  HB2 PRO B  86      13.996  13.485  20.123  1.00  0.00           H  
ATOM    785  HG3 PRO B  86      14.237  12.666  23.005  1.00  0.00           H  
ATOM    786  HG2 PRO B  86      15.366  12.372  21.682  1.00  0.00           H  
ATOM    787  HD2 PRO B  86      14.090  10.598  20.833  1.00  0.00           H  
ATOM    788  HD3 PRO B  86      13.564  10.489  22.520  1.00  0.00           H  
ATOM    789  N   ASN B  87      11.595  12.938  18.723  1.00 48.78           N  
ANISOU  789  N   ASN B  87     6147   5634   6752      0      0      0
ATOM    790  CA  ASN B  87      11.065  13.402  17.441  1.00 49.05           C  
ANISOU  790  CA  ASN B  87     6148   5741   6746      0      0      0
ATOM    791  C   ASN B  87       9.570  13.073  17.273  1.00 49.45           C  
ANISOU  791  C   ASN B  87     6210   5681   6896      0      0      0
ATOM    792  O   ASN B  87       8.871  13.847  16.620  1.00 49.19           O  
ANISOU  792  O   ASN B  87     6118   5782   6791      0      0      0
ATOM    793  CB  ASN B  87      11.857  12.746  16.285  1.00 50.31           C  
ANISOU  793  CB  ASN B  87     6339   5933   6846      0      0      0
ATOM    794  CG  ASN B  87      13.345  13.124  16.287  1.00 50.36           C  
ANISOU  794  CG  ASN B  87     6245   6177   6713      0      0      0
ATOM    795  OD1 ASN B  87      13.691  14.301  16.361  1.00 48.79           O  
ANISOU  795  OD1 ASN B  87     5956   6104   6479      0      0      0
ATOM    796  ND2 ASN B  87      14.233  12.129  16.249  1.00 51.61           N  
ANISOU  796  ND2 ASN B  87     6407   6402   6800      0      0      0
ATOM    797  H   ASN B  87      12.172  12.109  18.712  1.00  0.00           H  
ATOM    798  HA  ASN B  87      11.179  14.487  17.381  1.00  0.00           H  
ATOM    799  HB3 ASN B  87      11.444  13.058  15.325  1.00  0.00           H  
ATOM    800  HB2 ASN B  87      11.752  11.660  16.326  1.00  0.00           H  
ATOM    801 HD22 ASN B  87      15.221  12.340  16.310  1.00  0.00           H  
ATOM    802 HD21 ASN B  87      13.925  11.169  16.207  1.00  0.00           H  
ATOM    803  N   THR B  88       9.064  11.981  17.879  1.00 50.95           N  
ANISOU  803  N   THR B  88     6489   5632   7239      0      0      0
ATOM    804  CA  THR B  88       7.634  11.646  17.889  1.00 52.05           C  
ANISOU  804  CA  THR B  88     6575   5696   7505      0      0      0
ATOM    805  C   THR B  88       6.883  12.418  18.993  1.00 50.72           C  
ANISOU  805  C   THR B  88     6313   5608   7352      0      0      0
ATOM    806  O   THR B  88       5.715  12.744  18.793  1.00 50.98           O  
ANISOU  806  O   THR B  88     6204   5772   7395      0      0      0
ATOM    807  CB  THR B  88       7.426  10.118  18.068  1.00 54.76           C  
ANISOU  807  CB  THR B  88     7061   5713   8034      0      0      0
ATOM    808  OG1 THR B  88       7.930   9.628  19.295  1.00 55.79           O  
ANISOU  808  OG1 THR B  88     7328   5631   8238      0      0      0
ATOM    809  CG2 THR B  88       8.008   9.291  16.912  1.00 55.95           C  
ANISOU  809  CG2 THR B  88     7367   5736   8154      0      0      0
ATOM    810  H   THR B  88       9.682  11.381  18.408  1.00  0.00           H  
ATOM    811  HA  THR B  88       7.195  11.926  16.930  1.00  0.00           H  
ATOM    812  HB  THR B  88       6.352   9.926  18.086  1.00  0.00           H  
ATOM    813  HG1 THR B  88       7.509  10.092  20.004  1.00  0.00           H  
ATOM    814 HG21 THR B  88       7.803   8.228  17.047  1.00  0.00           H  
ATOM    815 HG22 THR B  88       7.569   9.592  15.961  1.00  0.00           H  
ATOM    816 HG23 THR B  88       9.086   9.413  16.828  1.00  0.00           H  
ATOM    817  N   VAL B  89       7.543  12.763  20.115  1.00 49.76           N  
ANISOU  817  N   VAL B  89     6261   5439   7207      0      0      0
ATOM    818  CA  VAL B  89       7.005  13.634  21.169  1.00 48.53           C  
ANISOU  818  CA  VAL B  89     6025   5379   7035      0      0      0
ATOM    819  C   VAL B  89       6.893  15.083  20.655  1.00 46.84           C  
ANISOU  819  C   VAL B  89     5690   5420   6686      0      0      0
ATOM    820  O   VAL B  89       5.872  15.728  20.893  1.00 46.40           O  
ANISOU  820  O   VAL B  89     5541   5466   6624      0      0      0
ATOM    821  CB  VAL B  89       7.904  13.541  22.436  1.00 48.41           C  
ANISOU  821  CB  VAL B  89     6121   5296   6978      0      0      0
ATOM    822  CG1 VAL B  89       7.561  14.575  23.530  1.00 46.81           C  
ANISOU  822  CG1 VAL B  89     5826   5229   6729      0      0      0
ATOM    823  CG2 VAL B  89       7.842  12.134  23.056  1.00 50.50           C  
ANISOU  823  CG2 VAL B  89     6603   5252   7333      0      0      0
ATOM    824  H   VAL B  89       8.499  12.450  20.221  1.00  0.00           H  
ATOM    825  HA  VAL B  89       6.000  13.293  21.428  1.00  0.00           H  
ATOM    826  HB  VAL B  89       8.938  13.720  22.136  1.00  0.00           H  
ATOM    827 HG11 VAL B  89       8.158  14.408  24.427  1.00  0.00           H  
ATOM    828 HG12 VAL B  89       7.765  15.597  23.208  1.00  0.00           H  
ATOM    829 HG13 VAL B  89       6.511  14.515  23.817  1.00  0.00           H  
ATOM    830 HG21 VAL B  89       8.540  12.040  23.889  1.00  0.00           H  
ATOM    831 HG22 VAL B  89       6.843  11.914  23.434  1.00  0.00           H  
ATOM    832 HG23 VAL B  89       8.096  11.358  22.337  1.00  0.00           H  
ATOM    833  N   HIS B  90       7.904  15.561  19.904  1.00 46.09           N  
ANISOU  833  N   HIS B  90     5623   5417   6472      0      0      0
ATOM    834  CA  HIS B  90       7.910  16.858  19.227  1.00 45.40           C  
ANISOU  834  CA  HIS B  90     5523   5497   6229      0      0      0
ATOM    835  C   HIS B  90       6.824  16.936  18.142  1.00 46.25           C  
ANISOU  835  C   HIS B  90     5608   5676   6286      0      0      0
ATOM    836  O   HIS B  90       6.165  17.967  18.045  1.00 45.91           O  
ANISOU  836  O   HIS B  90     5565   5743   6135      0      0      0
ATOM    837  CB  HIS B  90       9.305  17.126  18.619  1.00 45.34           C  
ANISOU  837  CB  HIS B  90     5564   5552   6110      0      0      0
ATOM    838  CG  HIS B  90       9.453  18.469  17.941  1.00 45.63           C  
ANISOU  838  CG  HIS B  90     5682   5688   5967      0      0      0
ATOM    839  ND1 HIS B  90       9.153  18.672  16.588  1.00 44.78           N  
ANISOU  839  ND1 HIS B  90     5606   5609   5801      0      0      0
ATOM    840  CD2 HIS B  90       9.855  19.670  18.490  1.00 46.60           C  
ANISOU  840  CD2 HIS B  90     5916   5858   5931      0      0      0
ATOM    841  CE1 HIS B  90       9.363  19.965  16.382  1.00 45.61           C  
ANISOU  841  CE1 HIS B  90     5874   5732   5722      0      0      0
ATOM    842  NE2 HIS B  90       9.783  20.606  17.473  1.00 46.89           N  
ANISOU  842  NE2 HIS B  90     6095   5917   5802      0      0      0
ATOM    843  H   HIS B  90       8.719  14.975  19.775  1.00  0.00           H  
ATOM    844  HA  HIS B  90       7.703  17.627  19.974  1.00  0.00           H  
ATOM    845  HB3 HIS B  90       9.576  16.344  17.909  1.00  0.00           H  
ATOM    846  HB2 HIS B  90      10.050  17.088  19.414  1.00  0.00           H  
ATOM    847  HD2 HIS B  90      10.157  19.929  19.493  1.00  0.00           H  
ATOM    848  HE1 HIS B  90       9.203  20.450  15.430  1.00  0.00           H  
ATOM    849  HE2 HIS B  90       9.982  21.595  17.550  1.00  0.00           H  
ATOM    850  N   TYR B  91       6.604  15.852  17.371  1.00 47.70           N  
ANISOU  850  N   TYR B  91     5781   5808   6533      0      0      0
ATOM    851  CA  TYR B  91       5.546  15.742  16.362  1.00 49.16           C  
ANISOU  851  CA  TYR B  91     5902   6105   6672      0      0      0
ATOM    852  C   TYR B  91       4.152  15.919  16.984  1.00 49.70           C  
ANISOU  852  C   TYR B  91     5806   6250   6827      0      0      0
ATOM    853  O   TYR B  91       3.365  16.707  16.470  1.00 50.34           O  
ANISOU  853  O   TYR B  91     5838   6526   6761      0      0      0
ATOM    854  CB  TYR B  91       5.651  14.390  15.618  1.00 50.93           C  
ANISOU  854  CB  TYR B  91     6116   6233   7001      0      0      0
ATOM    855  CG  TYR B  91       4.658  14.209  14.478  1.00 52.81           C  
ANISOU  855  CG  TYR B  91     6255   6632   7178      0      0      0
ATOM    856  CD1 TYR B  91       5.007  14.597  13.168  1.00 53.52           C  
ANISOU  856  CD1 TYR B  91     6443   6838   7056      0      0      0
ATOM    857  CD2 TYR B  91       3.374  13.676  14.728  1.00 54.34           C  
ANISOU  857  CD2 TYR B  91     6237   6898   7511      0      0      0
ATOM    858  CE1 TYR B  91       4.072  14.474  12.121  1.00 56.06           C  
ANISOU  858  CE1 TYR B  91     6673   7348   7279      0      0      0
ATOM    859  CE2 TYR B  91       2.435  13.567  13.684  1.00 56.49           C  
ANISOU  859  CE2 TYR B  91     6360   7387   7717      0      0      0
ATOM    860  CZ  TYR B  91       2.782  13.972  12.381  1.00 57.11           C  
ANISOU  860  CZ  TYR B  91     6558   7582   7560      0      0      0
ATOM    861  OH  TYR B  91       1.866  13.884  11.374  1.00 61.17           O  
ANISOU  861  OH  TYR B  91     6927   8345   7970      0      0      0
ATOM    862  H   TYR B  91       7.203  15.049  17.502  1.00  0.00           H  
ATOM    863  HA  TYR B  91       5.701  16.544  15.637  1.00  0.00           H  
ATOM    864  HB3 TYR B  91       5.524  13.563  16.315  1.00  0.00           H  
ATOM    865  HB2 TYR B  91       6.655  14.280  15.207  1.00  0.00           H  
ATOM    866  HD1 TYR B  91       5.986  15.005  12.964  1.00  0.00           H  
ATOM    867  HD2 TYR B  91       3.095  13.373  15.726  1.00  0.00           H  
ATOM    868  HE1 TYR B  91       4.344  14.787  11.123  1.00  0.00           H  
ATOM    869  HE2 TYR B  91       1.447  13.180  13.887  1.00  0.00           H  
ATOM    870  HH  TYR B  91       2.188  14.219  10.551  1.00  0.00           H  
ATOM    871  N   ILE B  92       3.868  15.223  18.099  1.00 49.69           N  
ANISOU  871  N   ILE B  92     5743   6099   7038      0      0      0
ATOM    872  CA  ILE B  92       2.607  15.289  18.844  1.00 50.55           C  
ANISOU  872  CA  ILE B  92     5670   6282   7256      0      0      0
ATOM    873  C   ILE B  92       2.323  16.703  19.396  1.00 49.07           C  
ANISOU  873  C   ILE B  92     5462   6270   6913      0      0      0
ATOM    874  O   ILE B  92       1.165  17.111  19.401  1.00 49.87           O  
ANISOU  874  O   ILE B  92     5399   6585   6966      0      0      0
ATOM    875  CB  ILE B  92       2.604  14.184  19.946  1.00 51.35           C  
ANISOU  875  CB  ILE B  92     5805   6131   7576      0      0      0
ATOM    876  CG1 ILE B  92       2.522  12.776  19.306  1.00 53.45           C  
ANISOU  876  CG1 ILE B  92     6127   6179   8001      0      0      0
ATOM    877  CG2 ILE B  92       1.478  14.345  20.993  1.00 52.28           C  
ANISOU  877  CG2 ILE B  92     5727   6344   7793      0      0      0
ATOM    878  CD1 ILE B  92       2.956  11.636  20.240  1.00 54.65           C  
ANISOU  878  CD1 ILE B  92     6509   5980   8277      0      0      0
ATOM    879  H   ILE B  92       4.577  14.598  18.459  1.00  0.00           H  
ATOM    880  HA  ILE B  92       1.803  15.067  18.141  1.00  0.00           H  
ATOM    881  HB  ILE B  92       3.551  14.255  20.482  1.00  0.00           H  
ATOM    882 HG13 ILE B  92       3.148  12.728  18.416  1.00  0.00           H  
ATOM    883 HG12 ILE B  92       1.508  12.592  18.950  1.00  0.00           H  
ATOM    884 HG21 ILE B  92       1.467  13.522  21.706  1.00  0.00           H  
ATOM    885 HG22 ILE B  92       1.604  15.249  21.586  1.00  0.00           H  
ATOM    886 HG23 ILE B  92       0.496  14.384  20.519  1.00  0.00           H  
ATOM    887 HD11 ILE B  92       2.981  10.689  19.701  1.00  0.00           H  
ATOM    888 HD12 ILE B  92       3.953  11.809  20.645  1.00  0.00           H  
ATOM    889 HD13 ILE B  92       2.272  11.512  21.078  1.00  0.00           H  
ATOM    890  N   LEU B  93       3.356  17.454  19.818  1.00 47.22           N  
ANISOU  890  N   LEU B  93     5386   5961   6595      0      0      0
ATOM    891  CA  LEU B  93       3.235  18.808  20.368  1.00 46.24           C  
ANISOU  891  CA  LEU B  93     5293   5943   6332      0      0      0
ATOM    892  C   LEU B  93       3.138  19.904  19.285  1.00 46.60           C  
ANISOU  892  C   LEU B  93     5445   6122   6139      0      0      0
ATOM    893  O   LEU B  93       2.549  20.949  19.560  1.00 46.80           O  
ANISOU  893  O   LEU B  93     5505   6242   6035      0      0      0
ATOM    894  CB  LEU B  93       4.474  19.093  21.248  1.00 44.64           C  
ANISOU  894  CB  LEU B  93     5208   5629   6126      0      0      0
ATOM    895  CG  LEU B  93       4.425  18.399  22.628  1.00 44.87           C  
ANISOU  895  CG  LEU B  93     5197   5563   6290      0      0      0
ATOM    896  CD1 LEU B  93       5.828  18.200  23.219  1.00 43.37           C  
ANISOU  896  CD1 LEU B  93     5113   5286   6081      0      0      0
ATOM    897  CD2 LEU B  93       3.551  19.184  23.622  1.00 45.41           C  
ANISOU  897  CD2 LEU B  93     5177   5745   6331      0      0      0
ATOM    898  H   LEU B  93       4.282  17.050  19.787  1.00  0.00           H  
ATOM    899  HA  LEU B  93       2.335  18.876  20.978  1.00  0.00           H  
ATOM    900  HB3 LEU B  93       4.580  20.165  21.415  1.00  0.00           H  
ATOM    901  HB2 LEU B  93       5.372  18.790  20.706  1.00  0.00           H  
ATOM    902  HG  LEU B  93       3.991  17.406  22.498  1.00  0.00           H  
ATOM    903 HD11 LEU B  93       5.789  17.590  24.122  1.00  0.00           H  
ATOM    904 HD12 LEU B  93       6.497  17.705  22.517  1.00  0.00           H  
ATOM    905 HD13 LEU B  93       6.279  19.153  23.487  1.00  0.00           H  
ATOM    906 HD21 LEU B  93       3.441  18.644  24.562  1.00  0.00           H  
ATOM    907 HD22 LEU B  93       3.990  20.157  23.849  1.00  0.00           H  
ATOM    908 HD23 LEU B  93       2.554  19.366  23.228  1.00  0.00           H  
ATOM    909  N   THR B  94       3.678  19.676  18.074  1.00 47.33           N  
ANISOU  909  N   THR B  94     5631   6206   6145      0      0      0
ATOM    910  CA  THR B  94       3.670  20.617  16.940  1.00 48.09           C  
ANISOU  910  CA  THR B  94     5919   6393   5960      0      0      0
ATOM    911  C   THR B  94       2.632  20.243  15.859  1.00 50.55           C  
ANISOU  911  C   THR B  94     6129   6901   6177      0      0      0
ATOM    912  O   THR B  94       2.584  20.884  14.810  1.00 51.98           O  
ANISOU  912  O   THR B  94     6506   7167   6075      0      0      0
ATOM    913  CB  THR B  94       5.090  20.724  16.325  1.00 47.57           C  
ANISOU  913  CB  THR B  94     6078   6213   5782      0      0      0
ATOM    914  OG1 THR B  94       5.524  19.507  15.745  1.00 47.64           O  
ANISOU  914  OG1 THR B  94     5997   6186   5920      0      0      0
ATOM    915  CG2 THR B  94       6.148  21.238  17.313  1.00 46.04           C  
ANISOU  915  CG2 THR B  94     5951   5900   5643      0      0      0
ATOM    916  H   THR B  94       4.148  18.793  17.928  1.00  0.00           H  
ATOM    917  HA  THR B  94       3.391  21.613  17.291  1.00  0.00           H  
ATOM    918  HB  THR B  94       5.049  21.449  15.511  1.00  0.00           H  
ATOM    919  HG1 THR B  94       5.729  18.902  16.446  1.00  0.00           H  
ATOM    920 HG21 THR B  94       7.078  21.473  16.799  1.00  0.00           H  
ATOM    921 HG22 THR B  94       5.810  22.151  17.798  1.00  0.00           H  
ATOM    922 HG23 THR B  94       6.371  20.519  18.100  1.00  0.00           H  
ATOM    923  N   HIS B  95       1.779  19.242  16.126  1.00 51.51           N  
ANISOU  923  N   HIS B  95     5956   7095   6521      0      0      0
ATOM    924  CA  HIS B  95       0.605  18.849  15.344  1.00 54.28           C  
ANISOU  924  CA  HIS B  95     6105   7696   6823      0      0      0
ATOM    925  C   HIS B  95      -0.596  18.743  16.291  1.00 55.25           C  
ANISOU  925  C   HIS B  95     5904   7979   7110      0      0      0
ATOM    926  O   HIS B  95      -0.429  18.795  17.509  1.00 53.71           O  
ANISOU  926  O   HIS B  95     5695   7673   7039      0      0      0
ATOM    927  CB  HIS B  95       0.854  17.543  14.553  1.00 55.66           C  
ANISOU  927  CB  HIS B  95     6194   7820   7134      0      0      0
ATOM    928  CG  HIS B  95       1.892  17.631  13.458  1.00 55.63           C  
ANISOU  928  CG  HIS B  95     6470   7736   6929      0      0      0
ATOM    929  ND1 HIS B  95       3.247  17.763  13.706  1.00 53.78           N  
ANISOU  929  ND1 HIS B  95     6430   7270   6732      0      0      0
ATOM    930  CD2 HIS B  95       1.774  17.619  12.085  1.00 57.46           C  
ANISOU  930  CD2 HIS B  95     6814   8119   6899      0      0      0
ATOM    931  CE1 HIS B  95       3.865  17.849  12.527  1.00 54.67           C  
ANISOU  931  CE1 HIS B  95     6744   7391   6636      0      0      0
ATOM    932  NE2 HIS B  95       3.033  17.757  11.496  1.00 57.13           N  
ANISOU  932  NE2 HIS B  95     7039   7916   6752      0      0      0
ATOM    933  H   HIS B  95       1.894  18.767  17.010  1.00  0.00           H  
ATOM    934  HA  HIS B  95       0.362  19.637  14.629  1.00  0.00           H  
ATOM    935  HB3 HIS B  95      -0.073  17.227  14.074  1.00  0.00           H  
ATOM    936  HB2 HIS B  95       1.120  16.730  15.228  1.00  0.00           H  
ATOM    937  HD1 HIS B  95       3.683  17.805  14.618  1.00  0.00           H  
ATOM    938  HD2 HIS B  95       0.884  17.532  11.479  1.00  0.00           H  
ATOM    939  HE1 HIS B  95       4.933  17.967  12.422  1.00  0.00           H  
ATOM    940  N   PHE B  96      -1.812  18.610  15.734  1.00 58.17           N  
ANISOU  940  N   PHE B  96     5995   8640   7466      0      0      0
ATOM    941  CA  PHE B  96      -3.074  18.386  16.454  1.00 59.97           C  
ANISOU  941  CA  PHE B  96     5832   9099   7855      0      0      0
ATOM    942  C   PHE B  96      -3.568  19.669  17.149  1.00 59.11           C  
ANISOU  942  C   PHE B  96     5765   9120   7575      0      0      0
ATOM    943  O   PHE B  96      -3.980  19.623  18.307  1.00 58.91           O  
ANISOU  943  O   PHE B  96     5559   9100   7723      0      0      0
ATOM    944  CB  PHE B  96      -3.017  17.149  17.394  1.00 59.96           C  
ANISOU  944  CB  PHE B  96     5671   8871   8241      0      0      0
ATOM    945  CG  PHE B  96      -2.501  15.873  16.750  1.00 60.76           C  
ANISOU  945  CG  PHE B  96     5833   8745   8507      0      0      0
ATOM    946  CD1 PHE B  96      -1.219  15.381  17.080  1.00 58.42           C  
ANISOU  946  CD1 PHE B  96     5850   8076   8273      0      0      0
ATOM    947  CD2 PHE B  96      -3.292  15.182  15.809  1.00 64.96           C  
ANISOU  947  CD2 PHE B  96     6098   9458   9124      0      0      0
ATOM    948  CE1 PHE B  96      -0.727  14.215  16.464  1.00 59.47           C  
ANISOU  948  CE1 PHE B  96     6066   7993   8538      0      0      0
ATOM    949  CE2 PHE B  96      -2.800  14.013  15.196  1.00 66.01           C  
ANISOU  949  CE2 PHE B  96     6316   9357   9410      0      0      0
ATOM    950  CZ  PHE B  96      -1.517  13.531  15.521  1.00 63.29           C  
ANISOU  950  CZ  PHE B  96     6322   8612   9113      0      0      0
ATOM    951  H   PHE B  96      -1.861  18.584  14.726  1.00  0.00           H  
ATOM    952  HA  PHE B  96      -3.812  18.167  15.682  1.00  0.00           H  
ATOM    953  HB3 PHE B  96      -4.018  16.939  17.770  1.00  0.00           H  
ATOM    954  HB2 PHE B  96      -2.420  17.364  18.281  1.00  0.00           H  
ATOM    955  HD1 PHE B  96      -0.605  15.904  17.797  1.00  0.00           H  
ATOM    956  HD2 PHE B  96      -4.274  15.550  15.551  1.00  0.00           H  
ATOM    957  HE1 PHE B  96       0.258  13.846  16.712  1.00  0.00           H  
ATOM    958  HE2 PHE B  96      -3.407  13.488  14.473  1.00  0.00           H  
ATOM    959  HZ  PHE B  96      -1.140  12.636  15.047  1.00  0.00           H  
ATOM    960  N   LYS B  97      -3.478  20.821  16.457  1.00 59.08           N  
ANISOU  960  N   LYS B  97     6041   9198   7210      0      0      0
ATOM    961  CA  LYS B  97      -3.730  22.174  16.971  1.00 58.70           C  
ANISOU  961  CA  LYS B  97     6134   9226   6943      0      0      0
ATOM    962  C   LYS B  97      -5.112  22.372  17.623  1.00 60.77           C  
ANISOU  962  C   LYS B  97     5968   9850   7272      0      0      0
ATOM    963  O   LYS B  97      -5.213  23.097  18.611  1.00 60.05           O  
ANISOU  963  O   LYS B  97     5897   9757   7160      0      0      0
ATOM    964  CB  LYS B  97      -3.501  23.187  15.828  1.00 59.99           C  
ANISOU  964  CB  LYS B  97     6699   9425   6668      0      0      0
ATOM    965  CG  LYS B  97      -3.398  24.651  16.295  1.00 59.67           C  
ANISOU  965  CG  LYS B  97     7019   9260   6394      0      0      0
ATOM    966  CD  LYS B  97      -3.043  25.608  15.152  1.00 62.13           C  
ANISOU  966  CD  LYS B  97     7817   9549   6241      0      0      0
ATOM    967  H   LYS B  97      -3.127  20.763  15.512  1.00  0.00           H  
ATOM    968  HA  LYS B  97      -2.978  22.351  17.742  1.00  0.00           H  
ATOM    969  HB3 LYS B  97      -4.295  23.095  15.085  1.00  0.00           H  
ATOM    970  HB2 LYS B  97      -2.581  22.931  15.305  1.00  0.00           H  
ATOM    971  HG3 LYS B  97      -2.641  24.734  17.076  1.00  0.00           H  
ATOM    972  HG2 LYS B  97      -4.338  24.973  16.743  1.00  0.00           H  
ATOM    973  HD1 LYS B  97      -2.981  26.635  15.512  1.00  0.00           H  
ATOM    974  HD2 LYS B  97      -2.080  25.353  14.709  1.00  0.00           H  
ATOM    975  HD3 LYS B  97      -3.796  25.576  14.364  1.00  0.00           H  
ATOM    976  N   GLY B  98      -6.156  21.704  17.102  1.00 63.99           N  
ANISOU  976  N   GLY B  98     5964  10593   7758      0      0      0
ATOM    977  CA  GLY B  98      -7.518  21.748  17.630  1.00 66.54           C  
ANISOU  977  CA  GLY B  98     5778  11324   8180      0      0      0
ATOM    978  C   GLY B  98      -7.706  20.951  18.928  1.00 65.30           C  
ANISOU  978  C   GLY B  98     5398  11018   8393      0      0      0
ATOM    979  O   GLY B  98      -8.524  21.341  19.759  1.00 65.80           O  
ANISOU  979  O   GLY B  98     5276  11265   8461      0      0      0
ATOM    980  H   GLY B  98      -5.991  21.121  16.294  1.00  0.00           H  
ATOM    981  HA3 GLY B  98      -8.193  21.341  16.877  1.00  0.00           H  
ATOM    982  HA2 GLY B  98      -7.818  22.785  17.791  1.00  0.00           H  
ATOM    983  N   VAL B  99      -6.919  19.877  19.127  1.00 63.75           N  
ANISOU  983  N   VAL B  99     5262  10481   8477      0      0      0
ATOM    984  CA  VAL B  99      -6.883  19.071  20.351  1.00 62.86           C  
ANISOU  984  CA  VAL B  99     5055  10150   8680      0      0      0
ATOM    985  C   VAL B  99      -6.119  19.835  21.448  1.00 59.35           C  
ANISOU  985  C   VAL B  99     4929   9486   8134      0      0      0
ATOM    986  O   VAL B  99      -6.545  19.822  22.601  1.00 59.71           O  
ANISOU  986  O   VAL B  99     4826   9590   8273      0      0      0
ATOM    987  CB  VAL B  99      -6.190  17.705  20.071  1.00 62.50           C  
ANISOU  987  CB  VAL B  99     5117   9732   8898      0      0      0
ATOM    988  CG1 VAL B  99      -6.149  16.787  21.311  1.00 62.34           C  
ANISOU  988  CG1 VAL B  99     5114   9433   9139      0      0      0
ATOM    989  CG2 VAL B  99      -6.847  16.949  18.901  1.00 66.17           C  
ANISOU  989  CG2 VAL B  99     5243  10407   9490      0      0      0
ATOM    990  H   VAL B  99      -6.250  19.641  18.408  1.00  0.00           H  
ATOM    991  HA  VAL B  99      -7.904  18.891  20.691  1.00  0.00           H  
ATOM    992  HB  VAL B  99      -5.154  17.889  19.789  1.00  0.00           H  
ATOM    993 HG11 VAL B  99      -5.698  15.824  21.070  1.00  0.00           H  
ATOM    994 HG12 VAL B  99      -5.557  17.215  22.121  1.00  0.00           H  
ATOM    995 HG13 VAL B  99      -7.152  16.597  21.695  1.00  0.00           H  
ATOM    996 HG21 VAL B  99      -6.362  15.986  18.733  1.00  0.00           H  
ATOM    997 HG22 VAL B  99      -7.903  16.759  19.096  1.00  0.00           H  
ATOM    998 HG23 VAL B  99      -6.774  17.504  17.965  1.00  0.00           H  
ATOM    999  N   TRP B 100      -5.024  20.531  21.088  1.00 56.30           N  
ANISOU  999  N   TRP B 100     4968   8871   7553      0      0      0
ATOM   1000  CA  TRP B 100      -4.237  21.351  22.006  1.00 53.24           C  
ANISOU 1000  CA  TRP B 100     4878   8277   7074      0      0      0
ATOM   1001  C   TRP B 100      -4.970  22.615  22.460  1.00 54.09           C  
ANISOU 1001  C   TRP B 100     4936   8636   6981      0      0      0
ATOM   1002  O   TRP B 100      -4.804  23.007  23.611  1.00 52.53           O  
ANISOU 1002  O   TRP B 100     4809   8357   6793      0      0      0
ATOM   1003  CB  TRP B 100      -2.899  21.739  21.362  1.00 50.57           C  
ANISOU 1003  CB  TRP B 100     4961   7662   6593      0      0      0
ATOM   1004  CG  TRP B 100      -1.907  20.624  21.343  1.00 48.94           C  
ANISOU 1004  CG  TRP B 100     4843   7176   6576      0      0      0
ATOM   1005  CD1 TRP B 100      -1.373  20.064  20.239  1.00 48.78           C  
ANISOU 1005  CD1 TRP B 100     4923   7073   6537      0      0      0
ATOM   1006  CD2 TRP B 100      -1.344  19.896  22.476  1.00 47.71           C  
ANISOU 1006  CD2 TRP B 100     4713   6792   6623      0      0      0
ATOM   1007  NE1 TRP B 100      -0.530  19.040  20.607  1.00 47.91           N  
ANISOU 1007  NE1 TRP B 100     4887   6698   6617      0      0      0
ATOM   1008  CE2 TRP B 100      -0.479  18.880  21.974  1.00 47.38           C  
ANISOU 1008  CE2 TRP B 100     4796   6530   6677      0      0      0
ATOM   1009  CE3 TRP B 100      -1.484  19.982  23.882  1.00 47.66           C  
ANISOU 1009  CE3 TRP B 100     4667   6751   6692      0      0      0
ATOM   1010  CZ2 TRP B 100       0.204  17.987  22.817  1.00 46.91           C  
ANISOU 1010  CZ2 TRP B 100     4845   6206   6773      0      0      0
ATOM   1011  CZ3 TRP B 100      -0.797  19.099  24.738  1.00 47.15           C  
ANISOU 1011  CZ3 TRP B 100     4723   6424   6769      0      0      0
ATOM   1012  CH2 TRP B 100       0.044  18.100  24.210  1.00 46.86           C  
ANISOU 1012  CH2 TRP B 100     4832   6160   6813      0      0      0
ATOM   1013  H   TRP B 100      -4.723  20.488  20.123  1.00  0.00           H  
ATOM   1014  HA  TRP B 100      -4.038  20.758  22.898  1.00  0.00           H  
ATOM   1015  HB3 TRP B 100      -2.433  22.552  21.921  1.00  0.00           H  
ATOM   1016  HB2 TRP B 100      -3.056  22.114  20.349  1.00  0.00           H  
ATOM   1017  HD1 TRP B 100      -1.591  20.378  19.230  1.00  0.00           H  
ATOM   1018  HE1 TRP B 100      -0.033  18.469  19.930  1.00  0.00           H  
ATOM   1019  HE3 TRP B 100      -2.125  20.740  24.307  1.00  0.00           H  
ATOM   1020  HZ2 TRP B 100       0.854  17.233  22.401  1.00  0.00           H  
ATOM   1021  HZ3 TRP B 100      -0.915  19.197  25.805  1.00  0.00           H  
ATOM   1022  HH2 TRP B 100       0.570  17.429  24.873  1.00  0.00           H  
ATOM   1023  N   ASN B 101      -5.817  23.211  21.604  1.00 56.75           N  
ANISOU 1023  N   ASN B 101     5165   9287   7112      0      0      0
ATOM   1024  CA  ASN B 101      -6.660  24.363  21.933  1.00 58.47           C  
ANISOU 1024  CA  ASN B 101     5329   9779   7109      0      0      0
ATOM   1025  C   ASN B 101      -7.691  24.016  23.028  1.00 60.11           C  
ANISOU 1025  C   ASN B 101     5083  10244   7512      0      0      0
ATOM   1026  O   ASN B 101      -7.961  24.856  23.883  1.00 59.75           O  
ANISOU 1026  O   ASN B 101     5064  10264   7374      0      0      0
ATOM   1027  CB  ASN B 101      -7.361  24.846  20.642  1.00 61.78           C  
ANISOU 1027  CB  ASN B 101     5725  10519   7230      0      0      0
ATOM   1028  CG  ASN B 101      -8.021  26.220  20.793  1.00 63.86           C  
ANISOU 1028  CG  ASN B 101     6112  10976   7176      0      0      0
ATOM   1029  OD1 ASN B 101      -7.350  27.206  21.086  1.00 62.51           O  
ANISOU 1029  OD1 ASN B 101     6340  10522   6887      0      0      0
ATOM   1030  ND2 ASN B 101      -9.343  26.286  20.622  1.00 68.65           N  
ANISOU 1030  ND2 ASN B 101     6369  12077   7637      0      0      0
ATOM   1031  H   ASN B 101      -5.889  22.839  20.667  1.00  0.00           H  
ATOM   1032  HA  ASN B 101      -6.005  25.152  22.309  1.00  0.00           H  
ATOM   1033  HB3 ASN B 101      -8.088  24.108  20.299  1.00  0.00           H  
ATOM   1034  HB2 ASN B 101      -6.627  24.942  19.842  1.00  0.00           H  
ATOM   1035 HD22 ASN B 101      -9.813  27.173  20.724  1.00  0.00           H  
ATOM   1036 HD21 ASN B 101      -9.868  25.455  20.393  1.00  0.00           H  
ATOM   1037  N   ILE B 102      -8.214  22.778  23.043  1.00 62.07           N  
ANISOU 1037  N   ILE B 102     4933  10619   8032      0      0      0
ATOM   1038  CA  ILE B 102      -9.105  22.258  24.085  1.00 64.17           C  
ANISOU 1038  CA  ILE B 102     4791  11066   8526      0      0      0
ATOM   1039  C   ILE B 102      -8.321  22.033  25.398  1.00 61.31           C  
ANISOU 1039  C   ILE B 102     4695  10317   8282      0      0      0
ATOM   1040  O   ILE B 102      -8.794  22.444  26.455  1.00 61.67           O  
ANISOU 1040  O   ILE B 102     4671  10468   8294      0      0      0
ATOM   1041  CB  ILE B 102      -9.788  20.953  23.572  1.00 67.66           C  
ANISOU 1041  CB  ILE B 102     4791  11661   9255      0      0      0
ATOM   1042  CG1 ILE B 102     -10.720  21.251  22.370  1.00 71.41           C  
ANISOU 1042  CG1 ILE B 102     4911  12633   9588      0      0      0
ATOM   1043  CG2 ILE B 102     -10.569  20.199  24.672  1.00 70.10           C  
ANISOU 1043  CG2 ILE B 102     4753  12064   9819      0      0      0
ATOM   1044  CD1 ILE B 102     -11.094  20.014  21.540  1.00 73.72           C  
ANISOU 1044  CD1 ILE B 102     4899  12995  10118      0      0      0
ATOM   1045  H   ILE B 102      -7.941  22.137  22.311  1.00  0.00           H  
ATOM   1046  HA  ILE B 102      -9.881  23.000  24.284  1.00  0.00           H  
ATOM   1047  HB  ILE B 102      -9.004  20.282  23.221  1.00  0.00           H  
ATOM   1048 HG13 ILE B 102     -10.248  21.961  21.692  1.00  0.00           H  
ATOM   1049 HG12 ILE B 102     -11.626  21.746  22.721  1.00  0.00           H  
ATOM   1050 HG21 ILE B 102     -11.087  19.327  24.276  1.00  0.00           H  
ATOM   1051 HG22 ILE B 102      -9.909  19.824  25.453  1.00  0.00           H  
ATOM   1052 HG23 ILE B 102     -11.314  20.843  25.140  1.00  0.00           H  
ATOM   1053 HD11 ILE B 102     -11.675  20.303  20.664  1.00  0.00           H  
ATOM   1054 HD12 ILE B 102     -10.205  19.493  21.186  1.00  0.00           H  
ATOM   1055 HD13 ILE B 102     -11.696  19.306  22.108  1.00  0.00           H  
ATOM   1056  N   VAL B 103      -7.124  21.422  25.326  1.00 58.94           N  
ANISOU 1056  N   VAL B 103     4705   9600   8091      0      0      0
ATOM   1057  CA  VAL B 103      -6.240  21.116  26.460  1.00 56.57           C  
ANISOU 1057  CA  VAL B 103     4685   8943   7866      0      0      0
ATOM   1058  C   VAL B 103      -5.717  22.375  27.183  1.00 54.18           C  
ANISOU 1058  C   VAL B 103     4623   8617   7345      0      0      0
ATOM   1059  O   VAL B 103      -5.622  22.360  28.409  1.00 54.02           O  
ANISOU 1059  O   VAL B 103     4605   8579   7343      0      0      0
ATOM   1060  CB  VAL B 103      -5.084  20.205  25.959  1.00 54.68           C  
ANISOU 1060  CB  VAL B 103     4753   8306   7718      0      0      0
ATOM   1061  CG1 VAL B 103      -3.872  20.103  26.906  1.00 52.26           C  
ANISOU 1061  CG1 VAL B 103     4760   7690   7406      0      0      0
ATOM   1062  CG2 VAL B 103      -5.596  18.787  25.646  1.00 57.67           C  
ANISOU 1062  CG2 VAL B 103     4941   8621   8349      0      0      0
ATOM   1063  H   VAL B 103      -6.808  21.122  24.414  1.00  0.00           H  
ATOM   1064  HA  VAL B 103      -6.825  20.558  27.195  1.00  0.00           H  
ATOM   1065  HB  VAL B 103      -4.707  20.628  25.029  1.00  0.00           H  
ATOM   1066 HG11 VAL B 103      -3.155  19.376  26.528  1.00  0.00           H  
ATOM   1067 HG12 VAL B 103      -3.336  21.048  26.997  1.00  0.00           H  
ATOM   1068 HG13 VAL B 103      -4.174  19.788  27.905  1.00  0.00           H  
ATOM   1069 HG21 VAL B 103      -4.821  18.185  25.171  1.00  0.00           H  
ATOM   1070 HG22 VAL B 103      -5.904  18.272  26.557  1.00  0.00           H  
ATOM   1071 HG23 VAL B 103      -6.455  18.799  24.977  1.00  0.00           H  
ATOM   1072  N   ASN B 104      -5.400  23.457  26.448  1.00 52.61           N  
ANISOU 1072  N   ASN B 104     4653   8404   6931      0      0      0
ATOM   1073  CA  ASN B 104      -4.899  24.720  27.007  1.00 50.91           C  
ANISOU 1073  CA  ASN B 104     4701   8130   6513      0      0      0
ATOM   1074  C   ASN B 104      -5.999  25.520  27.730  1.00 52.94           C  
ANISOU 1074  C   ASN B 104     4744   8697   6675      0      0      0
ATOM   1075  O   ASN B 104      -5.687  26.279  28.646  1.00 51.90           O  
ANISOU 1075  O   ASN B 104     4801   8499   6418      0      0      0
ATOM   1076  CB  ASN B 104      -4.315  25.620  25.891  1.00 49.99           C  
ANISOU 1076  CB  ASN B 104     4905   7916   6173      0      0      0
ATOM   1077  CG  ASN B 104      -3.067  25.056  25.204  1.00 47.69           C  
ANISOU 1077  CG  ASN B 104     4857   7318   5946      0      0      0
ATOM   1078  OD1 ASN B 104      -2.264  24.357  25.820  1.00 45.68           O  
ANISOU 1078  OD1 ASN B 104     4610   6877   5868      0      0      0
ATOM   1079  ND2 ASN B 104      -2.911  25.346  23.911  1.00 46.87           N  
ANISOU 1079  ND2 ASN B 104     4973   7169   5666      0      0      0
ATOM   1080  H   ASN B 104      -5.474  23.390  25.441  1.00  0.00           H  
ATOM   1081  HA  ASN B 104      -4.119  24.495  27.736  1.00  0.00           H  
ATOM   1082  HB3 ASN B 104      -4.034  26.591  26.302  1.00  0.00           H  
ATOM   1083  HB2 ASN B 104      -5.081  25.816  25.137  1.00  0.00           H  
ATOM   1084 HD22 ASN B 104      -2.112  24.995  23.399  1.00  0.00           H  
ATOM   1085 HD21 ASN B 104      -3.599  25.912  23.435  1.00  0.00           H  
ATOM   1086  N   ASN B 105      -7.272  25.325  27.341  1.00 56.32           N  
ANISOU 1086  N   ASN B 105     4753   9483   7165      0      0      0
ATOM   1087  CA  ASN B 105      -8.457  25.928  27.958  1.00 59.05           C  
ANISOU 1087  CA  ASN B 105     4816  10205   7417      0      0      0
ATOM   1088  C   ASN B 105      -9.087  25.037  29.050  1.00 60.69           C  
ANISOU 1088  C   ASN B 105     4706  10528   7825      0      0      0
ATOM   1089  O   ASN B 105     -10.125  25.407  29.598  1.00 63.15           O  
ANISOU 1089  O   ASN B 105     4737  11182   8074      0      0      0
ATOM   1090  CB  ASN B 105      -9.499  26.232  26.852  1.00 62.34           C  
ANISOU 1090  CB  ASN B 105     4948  11040   7699      0      0      0
ATOM   1091  CG  ASN B 105      -9.161  27.517  26.086  1.00 62.15           C  
ANISOU 1091  CG  ASN B 105     5329  10943   7341      0      0      0
ATOM   1092  OD1 ASN B 105      -9.262  28.609  26.639  1.00 62.04           O  
ANISOU 1092  OD1 ASN B 105     5585  10846   7139      0      0      0
ATOM   1093  ND2 ASN B 105      -8.749  27.405  24.823  1.00 62.85           N  
ANISOU 1093  ND2 ASN B 105     5504  11035   7341      0      0      0
ATOM   1094  H   ASN B 105      -7.436  24.674  26.587  1.00  0.00           H  
ATOM   1095  HA  ASN B 105      -8.185  26.859  28.458  1.00  0.00           H  
ATOM   1096  HB3 ASN B 105     -10.493  26.385  27.273  1.00  0.00           H  
ATOM   1097  HB2 ASN B 105      -9.593  25.389  26.165  1.00  0.00           H  
ATOM   1098 HD22 ASN B 105      -8.520  28.236  24.297  1.00  0.00           H  
ATOM   1099 HD21 ASN B 105      -8.633  26.489  24.406  1.00  0.00           H  
ATOM   1100  N   ILE B 105A     -8.446  23.912  29.414  1.00 59.95           N  
ANISOU 1100  N   ILE B 105A    4692  10138   7948      0      0      0
ATOM   1101  CA  ILE B 105A     -8.773  23.088  30.580  1.00 61.57           C  
ANISOU 1101  CA  ILE B 105A    4762  10330   8303      0      0      0
ATOM   1102  C   ILE B 105A     -7.545  23.180  31.515  1.00 58.57           C  
ANISOU 1102  C   ILE B 105A    4823   9569   7863      0      0      0
ATOM   1103  O   ILE B 105A     -6.556  22.492  31.255  1.00 56.92           O  
ANISOU 1103  O   ILE B 105A    4878   9011   7737      0      0      0
ATOM   1104  CB  ILE B 105A     -9.108  21.633  30.140  1.00 64.33           C  
ANISOU 1104  CB  ILE B 105A    4885  10623   8933      0      0      0
ATOM   1105  CG1 ILE B 105A    -10.375  21.588  29.248  1.00 67.31           C  
ANISOU 1105  CG1 ILE B 105A    4792  11414   9368      0      0      0
ATOM   1106  CG2 ILE B 105A     -9.304  20.702  31.358  1.00 67.02           C  
ANISOU 1106  CG2 ILE B 105A    5132  10935   9398      0      0      0
ATOM   1107  CD1 ILE B 105A    -10.534  20.289  28.446  1.00 68.94           C  
ANISOU 1107  CD1 ILE B 105A    4895  11478   9820      0      0      0
ATOM   1108  H   ILE B 105A     -7.605  23.665  28.911  1.00  0.00           H  
ATOM   1109  HA  ILE B 105A     -9.663  23.461  31.086  1.00  0.00           H  
ATOM   1110  HB  ILE B 105A     -8.270  21.255  29.551  1.00  0.00           H  
ATOM   1111 HG13 ILE B 105A    -10.366  22.407  28.531  1.00  0.00           H  
ATOM   1112 HG12 ILE B 105A    -11.263  21.754  29.859  1.00  0.00           H  
ATOM   1113 HG21 ILE B 105A     -9.584  19.694  31.057  1.00  0.00           H  
ATOM   1114 HG22 ILE B 105A     -8.398  20.605  31.955  1.00  0.00           H  
ATOM   1115 HG23 ILE B 105A    -10.091  21.074  32.015  1.00  0.00           H  
ATOM   1116 HD11 ILE B 105A    -11.400  20.349  27.787  1.00  0.00           H  
ATOM   1117 HD12 ILE B 105A     -9.660  20.106  27.821  1.00  0.00           H  
ATOM   1118 HD13 ILE B 105A    -10.676  19.423  29.091  1.00  0.00           H  
ATOM   1119  N   PRO B 106      -7.571  24.031  32.573  1.00 58.07           N  
ANISOU 1119  N   PRO B 106     4827   9602   7636      0      0      0
ATOM   1120  CA  PRO B 106      -6.454  24.260  33.511  1.00 55.44           C  
ANISOU 1120  CA  PRO B 106     4876   8988   7200      0      0      0
ATOM   1121  C   PRO B 106      -5.803  23.011  34.131  1.00 55.61           C  
ANISOU 1121  C   PRO B 106     5083   8710   7336      0      0      0
ATOM   1122  O   PRO B 106      -4.592  23.014  34.338  1.00 53.39           O  
ANISOU 1122  O   PRO B 106     5123   8151   7012      0      0      0
ATOM   1123  CB  PRO B 106      -7.034  25.137  34.630  1.00 56.42           C  
ANISOU 1123  CB  PRO B 106     4910   9363   7164      0      0      0
ATOM   1124  CG  PRO B 106      -8.183  25.880  33.980  1.00 58.37           C  
ANISOU 1124  CG  PRO B 106     4844   9977   7357      0      0      0
ATOM   1125  CD  PRO B 106      -8.677  24.945  32.877  1.00 60.36           C  
ANISOU 1125  CD  PRO B 106     4808  10316   7812      0      0      0
ATOM   1126  HA  PRO B 106      -5.691  24.822  32.968  1.00  0.00           H  
ATOM   1127  HB3 PRO B 106      -6.293  25.814  35.056  1.00  0.00           H  
ATOM   1128  HB2 PRO B 106      -7.430  24.529  35.446  1.00  0.00           H  
ATOM   1129  HG3 PRO B 106      -7.806  26.799  33.530  1.00  0.00           H  
ATOM   1130  HG2 PRO B 106      -8.967  26.155  34.685  1.00  0.00           H  
ATOM   1131  HD2 PRO B 106      -9.531  24.367  33.233  1.00  0.00           H  
ATOM   1132  HD3 PRO B 106      -8.990  25.523  32.008  1.00  0.00           H  
ATOM   1133  N   PHE B 107      -6.592  21.956  34.411  1.00 58.84           N  
ANISOU 1133  N   PHE B 107     5303   9174   7878      0      0      0
ATOM   1134  CA  PHE B 107      -6.128  20.710  35.024  1.00 59.91           C  
ANISOU 1134  CA  PHE B 107     5694   8971   8098      0      0      0
ATOM   1135  C   PHE B 107      -5.258  19.883  34.063  1.00 58.26           C  
ANISOU 1135  C   PHE B 107     5673   8447   8017      0      0      0
ATOM   1136  O   PHE B 107      -4.227  19.366  34.489  1.00 57.04           O  
ANISOU 1136  O   PHE B 107     5882   7981   7809      0      0      0
ATOM   1137  CB  PHE B 107      -7.349  19.876  35.471  1.00 64.46           C  
ANISOU 1137  CB  PHE B 107     6048   9635   8808      0      0      0
ATOM   1138  CG  PHE B 107      -6.993  18.591  36.205  1.00 67.26           C  
ANISOU 1138  CG  PHE B 107     6774   9581   9200      0      0      0
ATOM   1139  CD1 PHE B 107      -6.541  18.644  37.541  1.00 68.25           C  
ANISOU 1139  CD1 PHE B 107     7248   9577   9107      0      0      0
ATOM   1140  CD2 PHE B 107      -7.075  17.346  35.546  1.00 69.91           C  
ANISOU 1140  CD2 PHE B 107     7155   9646   9763      0      0      0
ATOM   1141  CE1 PHE B 107      -6.167  17.462  38.210  1.00 71.09           C  
ANISOU 1141  CE1 PHE B 107     8037   9535   9440      0      0      0
ATOM   1142  CE2 PHE B 107      -6.699  16.165  36.214  1.00 72.94           C  
ANISOU 1142  CE2 PHE B 107     7974   9588  10151      0      0      0
ATOM   1143  CZ  PHE B 107      -6.244  16.223  37.546  1.00 73.57           C  
ANISOU 1143  CZ  PHE B 107     8442   9533   9978      0      0      0
ATOM   1144  H   PHE B 107      -7.578  22.032  34.209  1.00  0.00           H  
ATOM   1145  HA  PHE B 107      -5.532  20.963  35.903  1.00  0.00           H  
ATOM   1146  HB3 PHE B 107      -7.978  19.635  34.612  1.00  0.00           H  
ATOM   1147  HB2 PHE B 107      -7.974  20.474  36.136  1.00  0.00           H  
ATOM   1148  HD1 PHE B 107      -6.470  19.593  38.052  1.00  0.00           H  
ATOM   1149  HD2 PHE B 107      -7.411  17.294  34.520  1.00  0.00           H  
ATOM   1150  HE1 PHE B 107      -5.819  17.508  39.231  1.00  0.00           H  
ATOM   1151  HE2 PHE B 107      -6.757  15.214  35.704  1.00  0.00           H  
ATOM   1152  HZ  PHE B 107      -5.955  15.317  38.057  1.00  0.00           H  
ATOM   1153  N   LEU B 108      -5.643  19.784  32.778  1.00 58.47           N  
ANISOU 1153  N   LEU B 108     5444   8586   8186      0      0      0
ATOM   1154  CA  LEU B 108      -4.891  19.058  31.753  1.00 57.23           C  
ANISOU 1154  CA  LEU B 108     5436   8168   8139      0      0      0
ATOM   1155  C   LEU B 108      -3.642  19.836  31.316  1.00 53.21           C  
ANISOU 1155  C   LEU B 108     5188   7550   7481      0      0      0
ATOM   1156  O   LEU B 108      -2.622  19.210  31.033  1.00 52.10           O  
ANISOU 1156  O   LEU B 108     5312   7122   7362      0      0      0
ATOM   1157  CB  LEU B 108      -5.776  18.816  30.511  1.00 59.00           C  
ANISOU 1157  CB  LEU B 108     5306   8595   8517      0      0      0
ATOM   1158  CG  LEU B 108      -6.999  17.902  30.741  1.00 64.04           C  
ANISOU 1158  CG  LEU B 108     5598   9364   9372      0      0      0
ATOM   1159  CD1 LEU B 108      -7.833  17.809  29.456  1.00 65.82           C  
ANISOU 1159  CD1 LEU B 108     5519   9758   9729      0      0      0
ATOM   1160  CD2 LEU B 108      -6.617  16.494  31.231  1.00 66.48           C  
ANISOU 1160  CD2 LEU B 108     6179   9263   9818      0      0      0
ATOM   1161  H   LEU B 108      -6.486  20.259  32.486  1.00  0.00           H  
ATOM   1162  HA  LEU B 108      -4.556  18.103  32.159  1.00  0.00           H  
ATOM   1163  HB3 LEU B 108      -5.168  18.376  29.718  1.00  0.00           H  
ATOM   1164  HB2 LEU B 108      -6.117  19.777  30.122  1.00  0.00           H  
ATOM   1165  HG  LEU B 108      -7.626  18.352  31.510  1.00  0.00           H  
ATOM   1166 HD11 LEU B 108      -8.755  17.252  29.621  1.00  0.00           H  
ATOM   1167 HD12 LEU B 108      -8.108  18.800  29.096  1.00  0.00           H  
ATOM   1168 HD13 LEU B 108      -7.280  17.312  28.658  1.00  0.00           H  
ATOM   1169 HD21 LEU B 108      -7.499  15.858  31.313  1.00  0.00           H  
ATOM   1170 HD22 LEU B 108      -5.922  16.009  30.545  1.00  0.00           H  
ATOM   1171 HD23 LEU B 108      -6.154  16.519  32.217  1.00  0.00           H  
ATOM   1172  N   ARG B 109      -3.690  21.182  31.319  1.00 51.49           N  
ANISOU 1172  N   ARG B 109     4897   7556   7108      0      0      0
ATOM   1173  CA  ARG B 109      -2.534  22.040  31.057  1.00 48.37           C  
ANISOU 1173  CA  ARG B 109     4745   7056   6578      0      0      0
ATOM   1174  C   ARG B 109      -1.491  21.959  32.189  1.00 47.24           C  
ANISOU 1174  C   ARG B 109     4870   6715   6364      0      0      0
ATOM   1175  O   ARG B 109      -0.295  21.993  31.910  1.00 45.59           O  
ANISOU 1175  O   ARG B 109     4855   6326   6141      0      0      0
ATOM   1176  CB  ARG B 109      -2.999  23.499  30.837  1.00 47.85           C  
ANISOU 1176  CB  ARG B 109     4615   7217   6348      0      0      0
ATOM   1177  CG  ARG B 109      -1.853  24.470  30.474  1.00 45.34           C  
ANISOU 1177  CG  ARG B 109     4572   6755   5901      0      0      0
ATOM   1178  CD  ARG B 109      -2.324  25.897  30.171  1.00 45.95           C  
ANISOU 1178  CD  ARG B 109     4657   6988   5814      0      0      0
ATOM   1179  NE  ARG B 109      -1.170  26.797  30.002  1.00 43.91           N  
ANISOU 1179  NE  ARG B 109     4700   6543   5440      0      0      0
ATOM   1180  CZ  ARG B 109      -1.031  28.040  30.499  1.00 43.82           C  
ANISOU 1180  CZ  ARG B 109     4832   6514   5304      0      0      0
ATOM   1181  NH1 ARG B 109      -1.986  28.610  31.247  1.00 45.11           N  
ANISOU 1181  NH1 ARG B 109     4865   6855   5419      0      0      0
ATOM   1182  NH2 ARG B 109       0.088  28.731  30.244  1.00 42.86           N1+
ANISOU 1182  NH2 ARG B 109     4985   6190   5109      0      0      0
ATOM   1183  H   ARG B 109      -4.569  21.632  31.540  1.00  0.00           H  
ATOM   1184  HA  ARG B 109      -2.068  21.681  30.144  1.00  0.00           H  
ATOM   1185  HB3 ARG B 109      -3.515  23.862  31.727  1.00  0.00           H  
ATOM   1186  HB2 ARG B 109      -3.739  23.517  30.036  1.00  0.00           H  
ATOM   1187  HG3 ARG B 109      -1.316  24.083  29.607  1.00  0.00           H  
ATOM   1188  HG2 ARG B 109      -1.127  24.518  31.286  1.00  0.00           H  
ATOM   1189  HD3 ARG B 109      -2.961  26.243  30.985  1.00  0.00           H  
ATOM   1190  HD2 ARG B 109      -2.926  25.921  29.263  1.00  0.00           H  
ATOM   1191  HE  ARG B 109      -0.425  26.432  29.419  1.00  0.00           H  
ATOM   1192 HH12 ARG B 109      -1.868  29.547  31.603  1.00  0.00           H  
ATOM   1193 HH11 ARG B 109      -2.845  28.112  31.432  1.00  0.00           H  
ATOM   1194 HH22 ARG B 109       0.211  29.671  30.598  1.00  0.00           H  
ATOM   1195 HH21 ARG B 109       0.840  28.325  29.702  1.00  0.00           H  
ATOM   1196  N   SER B 110      -1.935  21.808  33.449  1.00 48.46           N  
ANISOU 1196  N   SER B 110     5019   6939   6453      0      0      0
ATOM   1197  CA  SER B 110      -1.070  21.662  34.620  1.00 48.16           C  
ANISOU 1197  CA  SER B 110     5239   6757   6301      0      0      0
ATOM   1198  C   SER B 110      -0.434  20.262  34.683  1.00 49.00           C  
ANISOU 1198  C   SER B 110     5561   6574   6483      0      0      0
ATOM   1199  O   SER B 110       0.725  20.147  35.072  1.00 47.73           O  
ANISOU 1199  O   SER B 110     5603   6285   6247      0      0      0
ATOM   1200  CB  SER B 110      -1.911  21.879  35.894  1.00 50.04           C  
ANISOU 1200  CB  SER B 110     5449   7132   6431      0      0      0
ATOM   1201  OG  SER B 110      -2.237  23.248  36.030  1.00 49.59           O  
ANISOU 1201  OG  SER B 110     5254   7324   6265      0      0      0
ATOM   1202  H   SER B 110      -2.933  21.788  33.604  1.00  0.00           H  
ATOM   1203  HA  SER B 110      -0.266  22.401  34.583  1.00  0.00           H  
ATOM   1204  HB3 SER B 110      -1.354  21.582  36.783  1.00  0.00           H  
ATOM   1205  HB2 SER B 110      -2.825  21.285  35.881  1.00  0.00           H  
ATOM   1206  HG  SER B 110      -2.885  23.452  35.369  1.00  0.00           H  
ATOM   1207  N   LEU B 111      -1.168  19.214  34.266  1.00 51.55           N  
ANISOU 1207  N   LEU B 111     5833   6801   6954      0      0      0
ATOM   1208  CA  LEU B 111      -0.730  17.816  34.243  1.00 53.23           C  
ANISOU 1208  CA  LEU B 111     6306   6679   7238      0      0      0
ATOM   1209  C   LEU B 111       0.344  17.586  33.166  1.00 51.23           C  
ANISOU 1209  C   LEU B 111     6126   6308   7031      0      0      0
ATOM   1210  O   LEU B 111       1.345  16.924  33.440  1.00 51.29           O  
ANISOU 1210  O   LEU B 111     6412   6111   6965      0      0      0
ATOM   1211  CB  LEU B 111      -1.978  16.936  33.984  1.00 56.60           C  
ANISOU 1211  CB  LEU B 111     6617   7022   7867      0      0      0
ATOM   1212  CG  LEU B 111      -1.823  15.412  34.219  1.00 59.77           C  
ANISOU 1212  CG  LEU B 111     7375   7014   8320      0      0      0
ATOM   1213  CD1 LEU B 111      -3.173  14.799  34.633  1.00 64.18           C  
ANISOU 1213  CD1 LEU B 111     7781   7555   9050      0      0      0
ATOM   1214  CD2 LEU B 111      -1.275  14.656  32.994  1.00 59.51           C  
ANISOU 1214  CD2 LEU B 111     7489   6728   8393      0      0      0
ATOM   1215  H   LEU B 111      -2.116  19.396  33.965  1.00  0.00           H  
ATOM   1216  HA  LEU B 111      -0.312  17.572  35.221  1.00  0.00           H  
ATOM   1217  HB3 LEU B 111      -2.387  17.122  32.990  1.00  0.00           H  
ATOM   1218  HB2 LEU B 111      -2.746  17.283  34.675  1.00  0.00           H  
ATOM   1219  HG  LEU B 111      -1.135  15.259  35.051  1.00  0.00           H  
ATOM   1220 HD11 LEU B 111      -3.078  13.731  34.831  1.00  0.00           H  
ATOM   1221 HD12 LEU B 111      -3.559  15.263  35.541  1.00  0.00           H  
ATOM   1222 HD13 LEU B 111      -3.922  14.928  33.851  1.00  0.00           H  
ATOM   1223 HD21 LEU B 111      -1.256  13.581  33.178  1.00  0.00           H  
ATOM   1224 HD22 LEU B 111      -1.893  14.827  32.113  1.00  0.00           H  
ATOM   1225 HD23 LEU B 111      -0.256  14.945  32.746  1.00  0.00           H  
ATOM   1226  N   ILE B 112       0.152  18.145  31.958  1.00 50.07           N  
ANISOU 1226  N   ILE B 112     5737   6311   6975      0      0      0
ATOM   1227  CA  ILE B 112       1.060  17.987  30.819  1.00 48.31           C  
ANISOU 1227  CA  ILE B 112     5565   6009   6781      0      0      0
ATOM   1228  C   ILE B 112       2.286  18.914  30.947  1.00 46.11           C  
ANISOU 1228  C   ILE B 112     5404   5769   6348      0      0      0
ATOM   1229  O   ILE B 112       3.352  18.544  30.457  1.00 45.89           O  
ANISOU 1229  O   ILE B 112     5526   5608   6303      0      0      0
ATOM   1230  CB  ILE B 112       0.273  18.220  29.495  1.00 47.92           C  
ANISOU 1230  CB  ILE B 112     5269   6117   6821      0      0      0
ATOM   1231  CG1 ILE B 112      -0.788  17.103  29.314  1.00 50.81           C  
ANISOU 1231  CG1 ILE B 112     5507   6422   7378      0      0      0
ATOM   1232  CG2 ILE B 112       1.178  18.283  28.242  1.00 46.35           C  
ANISOU 1232  CG2 ILE B 112     5150   5866   6596      0      0      0
ATOM   1233  CD1 ILE B 112      -1.860  17.407  28.263  1.00 51.70           C  
ANISOU 1233  CD1 ILE B 112     5328   6763   7555      0      0      0
ATOM   1234  H   ILE B 112      -0.698  18.671  31.802  1.00  0.00           H  
ATOM   1235  HA  ILE B 112       1.431  16.961  30.808  1.00  0.00           H  
ATOM   1236  HB  ILE B 112      -0.244  19.179  29.575  1.00  0.00           H  
ATOM   1237 HG13 ILE B 112      -1.312  16.921  30.252  1.00  0.00           H  
ATOM   1238 HG12 ILE B 112      -0.296  16.161  29.071  1.00  0.00           H  
ATOM   1239 HG21 ILE B 112       0.598  18.399  27.329  1.00  0.00           H  
ATOM   1240 HG22 ILE B 112       1.864  19.129  28.265  1.00  0.00           H  
ATOM   1241 HG23 ILE B 112       1.774  17.376  28.139  1.00  0.00           H  
ATOM   1242 HD11 ILE B 112      -2.638  16.644  28.273  1.00  0.00           H  
ATOM   1243 HD12 ILE B 112      -2.335  18.364  28.471  1.00  0.00           H  
ATOM   1244 HD13 ILE B 112      -1.450  17.437  27.255  1.00  0.00           H  
ATOM   1245  N   MET B 113       2.191  20.061  31.649  1.00 45.11           N  
ANISOU 1245  N   MET B 113     5197   5833   6111      0      0      0
ATOM   1246  CA  MET B 113       3.361  20.889  31.961  1.00 43.76           C  
ANISOU 1246  CA  MET B 113     5108   5702   5815      0      0      0
ATOM   1247  C   MET B 113       4.202  20.249  33.080  1.00 44.99           C  
ANISOU 1247  C   MET B 113     5448   5770   5875      0      0      0
ATOM   1248  O   MET B 113       5.425  20.346  33.037  1.00 44.41           O  
ANISOU 1248  O   MET B 113     5423   5703   5749      0      0      0
ATOM   1249  CB  MET B 113       2.932  22.310  32.388  1.00 42.69           C  
ANISOU 1249  CB  MET B 113     4893   5747   5581      0      0      0
ATOM   1250  CG  MET B 113       4.118  23.285  32.528  1.00 40.88           C  
ANISOU 1250  CG  MET B 113     4722   5543   5269      0      0      0
ATOM   1251  SD  MET B 113       5.024  23.576  30.981  1.00 39.01           S  
ANISOU 1251  SD  MET B 113     4503   5217   5101      0      0      0
ATOM   1252  CE  MET B 113       6.563  24.305  31.597  1.00 37.84           C  
ANISOU 1252  CE  MET B 113     4380   5112   4887      0      0      0
ATOM   1253  H   MET B 113       1.295  20.340  32.024  1.00  0.00           H  
ATOM   1254  HA  MET B 113       3.971  20.962  31.060  1.00  0.00           H  
ATOM   1255  HB3 MET B 113       2.370  22.270  33.322  1.00  0.00           H  
ATOM   1256  HB2 MET B 113       2.248  22.721  31.646  1.00  0.00           H  
ATOM   1257  HG3 MET B 113       4.818  22.939  33.288  1.00  0.00           H  
ATOM   1258  HG2 MET B 113       3.752  24.242  32.886  1.00  0.00           H  
ATOM   1259  HE1 MET B 113       7.244  24.495  30.767  1.00  0.00           H  
ATOM   1260  HE2 MET B 113       6.374  25.250  32.102  1.00  0.00           H  
ATOM   1261  HE3 MET B 113       7.054  23.627  32.293  1.00  0.00           H  
ATOM   1262  N   LYS B 114       3.570  19.554  34.041  1.00 47.47           N  
ANISOU 1262  N   LYS B 114     5869   6018   6149      0      0      0
ATOM   1263  CA  LYS B 114       4.245  18.792  35.093  1.00 50.02           C  
ANISOU 1263  CA  LYS B 114     6454   6225   6327      0      0      0
ATOM   1264  C   LYS B 114       4.996  17.573  34.523  1.00 51.16           C  
ANISOU 1264  C   LYS B 114     6760   6160   6518      0      0      0
ATOM   1265  O   LYS B 114       6.071  17.252  35.024  1.00 51.50           O  
ANISOU 1265  O   LYS B 114     6929   6215   6424      0      0      0
ATOM   1266  CB  LYS B 114       3.195  18.382  36.143  1.00 52.48           C  
ANISOU 1266  CB  LYS B 114     6913   6456   6573      0      0      0
ATOM   1267  CG  LYS B 114       3.748  17.671  37.391  1.00 55.42           C  
ANISOU 1267  CG  LYS B 114     7668   6653   6736      0      0      0
ATOM   1268  CD  LYS B 114       2.813  17.804  38.605  1.00 58.55           C  
ANISOU 1268  CD  LYS B 114     8197   7106   6945      0      0      0
ATOM   1269  CE  LYS B 114       1.446  17.128  38.438  1.00 60.44           C  
ANISOU 1269  CE  LYS B 114     8311   7319   7337      0      0      0
ATOM   1270  NZ  LYS B 114       0.586  17.402  39.601  1.00 62.97           N1+
ANISOU 1270  NZ  LYS B 114     8597   7842   7487      0      0      0
ATOM   1271  H   LYS B 114       2.560  19.525  34.028  1.00  0.00           H  
ATOM   1272  HA  LYS B 114       4.975  19.449  35.571  1.00  0.00           H  
ATOM   1273  HB3 LYS B 114       2.418  17.770  35.687  1.00  0.00           H  
ATOM   1274  HB2 LYS B 114       2.703  19.296  36.474  1.00  0.00           H  
ATOM   1275  HG3 LYS B 114       4.710  18.112  37.657  1.00  0.00           H  
ATOM   1276  HG2 LYS B 114       3.946  16.621  37.174  1.00  0.00           H  
ATOM   1277  HD3 LYS B 114       2.661  18.863  38.817  1.00  0.00           H  
ATOM   1278  HD2 LYS B 114       3.312  17.391  39.482  1.00  0.00           H  
ATOM   1279  HE3 LYS B 114       1.567  16.051  38.323  1.00  0.00           H  
ATOM   1280  HE2 LYS B 114       0.936  17.496  37.547  1.00  0.00           H  
ATOM   1281  HZ1 LYS B 114       1.038  17.078  40.443  1.00  0.00           H  
ATOM   1282  HZ2 LYS B 114       0.426  18.397  39.675  1.00  0.00           H  
ATOM   1283  HZ3 LYS B 114      -0.300  16.929  39.488  1.00  0.00           H  
ATOM   1284  N   TYR B 115       4.493  16.958  33.435  1.00 52.65           N  
ANISOU 1284  N   TYR B 115     6924   6190   6892      0      0      0
ATOM   1285  CA  TYR B 115       5.203  15.963  32.625  1.00 54.34           C  
ANISOU 1285  CA  TYR B 115     7279   6199   7168      0      0      0
ATOM   1286  C   TYR B 115       6.455  16.571  31.961  1.00 52.51           C  
ANISOU 1286  C   TYR B 115     6915   6127   6910      0      0      0
ATOM   1287  O   TYR B 115       7.533  15.995  32.095  1.00 53.33           O  
ANISOU 1287  O   TYR B 115     7152   6189   6923      0      0      0
ATOM   1288  CB  TYR B 115       4.239  15.355  31.576  1.00 55.59           C  
ANISOU 1288  CB  TYR B 115     7368   6207   7546      0      0      0
ATOM   1289  CG  TYR B 115       4.898  14.594  30.433  1.00 57.53           C  
ANISOU 1289  CG  TYR B 115     7659   6325   7873      0      0      0
ATOM   1290  CD1 TYR B 115       5.541  13.361  30.672  1.00 61.48           C  
ANISOU 1290  CD1 TYR B 115     8487   6532   8342      0      0      0
ATOM   1291  CD2 TYR B 115       4.921  15.153  29.137  1.00 57.07           C  
ANISOU 1291  CD2 TYR B 115     7360   6431   7893      0      0      0
ATOM   1292  CE1 TYR B 115       6.216  12.701  29.626  1.00 62.51           C  
ANISOU 1292  CE1 TYR B 115     8656   6560   8534      0      0      0
ATOM   1293  CE2 TYR B 115       5.595  14.494  28.092  1.00 58.36           C  
ANISOU 1293  CE2 TYR B 115     7564   6501   8108      0      0      0
ATOM   1294  CZ  TYR B 115       6.248  13.270  28.336  1.00 61.15           C  
ANISOU 1294  CZ  TYR B 115     8199   6588   8449      0      0      0
ATOM   1295  OH  TYR B 115       6.912  12.640  27.324  1.00 62.14           O  
ANISOU 1295  OH  TYR B 115     8364   6632   8616      0      0      0
ATOM   1296  H   TYR B 115       3.593  17.268  33.094  1.00  0.00           H  
ATOM   1297  HA  TYR B 115       5.538  15.159  33.284  1.00  0.00           H  
ATOM   1298  HB3 TYR B 115       3.619  16.137  31.144  1.00  0.00           H  
ATOM   1299  HB2 TYR B 115       3.541  14.683  32.076  1.00  0.00           H  
ATOM   1300  HD1 TYR B 115       5.536  12.931  31.663  1.00  0.00           H  
ATOM   1301  HD2 TYR B 115       4.440  16.102  28.944  1.00  0.00           H  
ATOM   1302  HE1 TYR B 115       6.715  11.763  29.820  1.00  0.00           H  
ATOM   1303  HE2 TYR B 115       5.619  14.933  27.105  1.00  0.00           H  
ATOM   1304  HH  TYR B 115       7.331  11.838  27.596  1.00  0.00           H  
ATOM   1305  N   VAL B 116       6.323  17.727  31.281  1.00 50.44           N  
ANISOU 1305  N   VAL B 116     6405   6049   6713      0      0      0
ATOM   1306  CA  VAL B 116       7.412  18.469  30.626  1.00 49.17           C  
ANISOU 1306  CA  VAL B 116     6123   6030   6530      0      0      0
ATOM   1307  C   VAL B 116       8.548  18.846  31.601  1.00 49.82           C  
ANISOU 1307  C   VAL B 116     6224   6243   6461      0      0      0
ATOM   1308  O   VAL B 116       9.713  18.741  31.228  1.00 50.49           O  
ANISOU 1308  O   VAL B 116     6288   6379   6518      0      0      0
ATOM   1309  CB  VAL B 116       6.830  19.692  29.853  1.00 47.52           C  
ANISOU 1309  CB  VAL B 116     5746   5955   6356      0      0      0
ATOM   1310  CG1 VAL B 116       7.870  20.750  29.422  1.00 46.49           C  
ANISOU 1310  CG1 VAL B 116     5545   5933   6189      0      0      0
ATOM   1311  CG2 VAL B 116       6.042  19.239  28.610  1.00 46.81           C  
ANISOU 1311  CG2 VAL B 116     5607   5799   6379      0      0      0
ATOM   1312  H   VAL B 116       5.398  18.129  31.212  1.00  0.00           H  
ATOM   1313  HA  VAL B 116       7.857  17.794  29.892  1.00  0.00           H  
ATOM   1314  HB  VAL B 116       6.130  20.203  30.512  1.00  0.00           H  
ATOM   1315 HG11 VAL B 116       7.405  21.535  28.826  1.00  0.00           H  
ATOM   1316 HG12 VAL B 116       8.333  21.244  30.277  1.00  0.00           H  
ATOM   1317 HG13 VAL B 116       8.664  20.308  28.818  1.00  0.00           H  
ATOM   1318 HG21 VAL B 116       5.507  20.075  28.158  1.00  0.00           H  
ATOM   1319 HG22 VAL B 116       6.710  18.826  27.853  1.00  0.00           H  
ATOM   1320 HG23 VAL B 116       5.309  18.470  28.844  1.00  0.00           H  
ATOM   1321  N   LEU B 117       8.224  19.235  32.845  1.00 50.20           N  
ANISOU 1321  N   LEU B 117     6291   6380   6402      0      0      0
ATOM   1322  CA  LEU B 117       9.200  19.605  33.870  1.00 51.29           C  
ANISOU 1322  CA  LEU B 117     6417   6693   6377      0      0      0
ATOM   1323  C   LEU B 117       9.936  18.383  34.453  1.00 54.04           C  
ANISOU 1323  C   LEU B 117     6973   6979   6582      0      0      0
ATOM   1324  O   LEU B 117      11.161  18.425  34.568  1.00 54.80           O  
ANISOU 1324  O   LEU B 117     6986   7250   6586      0      0      0
ATOM   1325  CB  LEU B 117       8.482  20.352  35.018  1.00 51.11           C  
ANISOU 1325  CB  LEU B 117     6383   6785   6251      0      0      0
ATOM   1326  CG  LEU B 117       7.973  21.768  34.666  1.00 48.95           C  
ANISOU 1326  CG  LEU B 117     5938   6614   6046      0      0      0
ATOM   1327  CD1 LEU B 117       7.098  22.328  35.798  1.00 48.95           C  
ANISOU 1327  CD1 LEU B 117     5971   6698   5930      0      0      0
ATOM   1328  CD2 LEU B 117       9.123  22.732  34.338  1.00 47.79           C  
ANISOU 1328  CD2 LEU B 117     5636   6605   5916      0      0      0
ATOM   1329  H   LEU B 117       7.244  19.313  33.082  1.00  0.00           H  
ATOM   1330  HA  LEU B 117       9.955  20.254  33.427  1.00  0.00           H  
ATOM   1331  HB3 LEU B 117       9.162  20.446  35.865  1.00  0.00           H  
ATOM   1332  HB2 LEU B 117       7.647  19.746  35.373  1.00  0.00           H  
ATOM   1333  HG  LEU B 117       7.348  21.710  33.778  1.00  0.00           H  
ATOM   1334 HD11 LEU B 117       6.700  23.310  35.541  1.00  0.00           H  
ATOM   1335 HD12 LEU B 117       6.248  21.675  35.998  1.00  0.00           H  
ATOM   1336 HD13 LEU B 117       7.665  22.431  36.724  1.00  0.00           H  
ATOM   1337 HD21 LEU B 117       8.777  23.764  34.281  1.00  0.00           H  
ATOM   1338 HD22 LEU B 117       9.908  22.677  35.089  1.00  0.00           H  
ATOM   1339 HD23 LEU B 117       9.570  22.492  33.375  1.00  0.00           H  
ATOM   1340  N   THR B 118       9.214  17.306  34.814  1.00 56.06           N  
ANISOU 1340  N   THR B 118     7506   6985   6808      0      0      0
ATOM   1341  CA  THR B 118       9.776  16.124  35.483  1.00 59.56           C  
ANISOU 1341  CA  THR B 118     8275   7296   7058      0      0      0
ATOM   1342  C   THR B 118      10.531  15.177  34.527  1.00 60.72           C  
ANISOU 1342  C   THR B 118     8490   7327   7255      0      0      0
ATOM   1343  O   THR B 118      11.495  14.545  34.961  1.00 63.21           O  
ANISOU 1343  O   THR B 118     8954   7687   7375      0      0      0
ATOM   1344  CB  THR B 118       8.659  15.348  36.225  1.00 61.77           C  
ANISOU 1344  CB  THR B 118     8920   7288   7264      0      0      0
ATOM   1345  OG1 THR B 118       7.648  14.887  35.348  1.00 60.57           O  
ANISOU 1345  OG1 THR B 118     8704   6947   7363      0      0      0
ATOM   1346  CG2 THR B 118       8.035  16.141  37.385  1.00 62.28           C  
ANISOU 1346  CG2 THR B 118     9003   7517   7145      0      0      0
ATOM   1347  H   THR B 118       8.212  17.334  34.680  1.00  0.00           H  
ATOM   1348  HA  THR B 118      10.493  16.467  36.232  1.00  0.00           H  
ATOM   1349  HB  THR B 118       9.103  14.452  36.662  1.00  0.00           H  
ATOM   1350  HG1 THR B 118       7.131  15.630  35.068  1.00  0.00           H  
ATOM   1351 HG21 THR B 118       7.242  15.568  37.863  1.00  0.00           H  
ATOM   1352 HG22 THR B 118       8.781  16.369  38.146  1.00  0.00           H  
ATOM   1353 HG23 THR B 118       7.607  17.089  37.060  1.00  0.00           H  
ATOM   1354  N   SER B 119      10.154  15.108  33.236  1.00 59.91           N  
ANISOU 1354  N   SER B 119     8278   7101   7384      0      0      0
ATOM   1355  CA  SER B 119      10.851  14.324  32.206  1.00 61.14           C  
ANISOU 1355  CA  SER B 119     8464   7173   7593      0      0      0
ATOM   1356  C   SER B 119      12.205  14.943  31.793  1.00 61.10           C  
ANISOU 1356  C   SER B 119     8172   7508   7534      0      0      0
ATOM   1357  O   SER B 119      13.050  14.245  31.237  1.00 63.08           O  
ANISOU 1357  O   SER B 119     8478   7782   7706      0      0      0
ATOM   1358  CB  SER B 119       9.931  14.173  30.972  1.00 59.75           C  
ANISOU 1358  CB  SER B 119     8213   6830   7658      0      0      0
ATOM   1359  OG  SER B 119       9.746  15.379  30.253  1.00 57.18           O  
ANISOU 1359  OG  SER B 119     7574   6709   7443      0      0      0
ATOM   1360  H   SER B 119       9.338  15.632  32.947  1.00  0.00           H  
ATOM   1361  HA  SER B 119      11.046  13.328  32.609  1.00  0.00           H  
ATOM   1362  HB3 SER B 119       8.957  13.777  31.263  1.00  0.00           H  
ATOM   1363  HB2 SER B 119      10.362  13.444  30.284  1.00  0.00           H  
ATOM   1364  HG  SER B 119       9.217  15.962  30.778  1.00  0.00           H  
ATOM   1365  N   ARG B 120      12.410  16.237  32.082  1.00 59.64           N  
ANISOU 1365  N   ARG B 120     7686   7582   7391      0      0      0
ATOM   1366  CA  ARG B 120      13.620  17.002  31.793  1.00 59.99           C  
ANISOU 1366  CA  ARG B 120     7421   7953   7419      0      0      0
ATOM   1367  C   ARG B 120      14.541  17.125  33.023  1.00 62.58           C  
ANISOU 1367  C   ARG B 120     7705   8543   7530      0      0      0
ATOM   1368  O   ARG B 120      15.696  17.520  32.863  1.00 63.43           O  
ANISOU 1368  O   ARG B 120     7506   8971   7623      0      0      0
ATOM   1369  CB  ARG B 120      13.164  18.418  31.372  1.00 57.67           C  
ANISOU 1369  CB  ARG B 120     6888   7767   7259      0      0      0
ATOM   1370  CG  ARG B 120      12.473  18.453  29.993  1.00 55.96           C  
ANISOU 1370  CG  ARG B 120     6691   7366   7206      0      0      0
ATOM   1371  CD  ARG B 120      13.476  18.447  28.844  1.00 55.49           C  
ANISOU 1371  CD  ARG B 120     6510   7367   7206      0      0      0
ATOM   1372  NE  ARG B 120      12.811  18.545  27.536  1.00 53.68           N  
ANISOU 1372  NE  ARG B 120     6326   6983   7085      0      0      0
ATOM   1373  CZ  ARG B 120      13.144  17.851  26.434  1.00 54.02           C  
ANISOU 1373  CZ  ARG B 120     6352   7005   7169      0      0      0
ATOM   1374  NH1 ARG B 120      14.115  16.928  26.463  1.00 55.56           N  
ANISOU 1374  NH1 ARG B 120     6468   7325   7319      0      0      0
ATOM   1375  NH2 ARG B 120      12.500  18.083  25.284  1.00 52.38           N1+
ANISOU 1375  NH2 ARG B 120     6197   6683   7023      0      0      0
ATOM   1376  H   ARG B 120      11.654  16.738  32.529  1.00  0.00           H  
ATOM   1377  HA  ARG B 120      14.195  16.539  30.990  1.00  0.00           H  
ATOM   1378  HB3 ARG B 120      14.002  19.116  31.364  1.00  0.00           H  
ATOM   1379  HB2 ARG B 120      12.472  18.811  32.119  1.00  0.00           H  
ATOM   1380  HG3 ARG B 120      11.869  19.354  29.909  1.00  0.00           H  
ATOM   1381  HG2 ARG B 120      11.778  17.620  29.885  1.00  0.00           H  
ATOM   1382  HD3 ARG B 120      14.095  17.554  28.905  1.00  0.00           H  
ATOM   1383  HD2 ARG B 120      14.142  19.300  28.946  1.00  0.00           H  
ATOM   1384  HE  ARG B 120      12.093  19.254  27.458  1.00  0.00           H  
ATOM   1385 HH12 ARG B 120      14.330  16.372  25.636  1.00  0.00           H  
ATOM   1386 HH11 ARG B 120      14.610  16.736  27.319  1.00  0.00           H  
ATOM   1387 HH22 ARG B 120      12.774  17.571  24.448  1.00  0.00           H  
ATOM   1388 HH21 ARG B 120      11.763  18.772  25.232  1.00  0.00           H  
ATOM   1389  N   SER B 121      14.053  16.801  34.236  1.00 64.43           N  
ANISOU 1389  N   SER B 121     8238   8658   7584      0      0      0
ATOM   1390  CA  SER B 121      14.752  17.039  35.502  1.00 66.86           C  
ANISOU 1390  CA  SER B 121     8528   9237   7640      0      0      0
ATOM   1391  C   SER B 121      15.853  16.008  35.822  1.00 70.11           C  
ANISOU 1391  C   SER B 121     9021   9786   7832      0      0      0
ATOM   1392  O   SER B 121      16.855  16.387  36.430  1.00 71.64           O  
ANISOU 1392  O   SER B 121     8893  10389   7938      0      0      0
ATOM   1393  CB  SER B 121      13.713  17.070  36.649  1.00 67.60           C  
ANISOU 1393  CB  SER B 121     8931   9172   7583      0      0      0
ATOM   1394  OG  SER B 121      13.184  15.802  36.994  1.00 70.12           O  
ANISOU 1394  OG  SER B 121     9718   9133   7791      0      0      0
ATOM   1395  H   SER B 121      13.100  16.470  34.288  1.00  0.00           H  
ATOM   1396  HA  SER B 121      15.218  18.025  35.448  1.00  0.00           H  
ATOM   1397  HB3 SER B 121      12.893  17.748  36.413  1.00  0.00           H  
ATOM   1398  HB2 SER B 121      14.185  17.475  37.545  1.00  0.00           H  
ATOM   1399  HG  SER B 121      12.695  15.456  36.260  1.00  0.00           H  
ATOM   1400  N   TYR B 122      15.685  14.728  35.434  1.00 47.44           N  
ANISOU 1400  N   TYR B 122     5434   6627   5962      0      0      0
ATOM   1401  CA  TYR B 122      16.577  13.627  35.830  1.00 47.08           C  
ANISOU 1401  CA  TYR B 122     5605   6342   5940      0      0      0
ATOM   1402  C   TYR B 122      17.915  13.611  35.062  1.00 45.10           C  
ANISOU 1402  C   TYR B 122     5533   5888   5715      0      0      0
ATOM   1403  O   TYR B 122      18.847  12.921  35.475  1.00 45.13           O  
ANISOU 1403  O   TYR B 122     5712   5702   5733      0      0      0
ATOM   1404  CB  TYR B 122      15.842  12.272  35.643  1.00 49.64           C  
ANISOU 1404  CB  TYR B 122     6011   6608   6243      0      0      0
ATOM   1405  CG  TYR B 122      15.795  11.674  34.241  1.00 52.00           C  
ANISOU 1405  CG  TYR B 122     6440   6789   6529      0      0      0
ATOM   1406  CD1 TYR B 122      14.820  12.090  33.310  1.00 54.28           C  
ANISOU 1406  CD1 TYR B 122     6598   7230   6795      0      0      0
ATOM   1407  CD2 TYR B 122      16.737  10.689  33.868  1.00 53.65           C  
ANISOU 1407  CD2 TYR B 122     6912   6733   6738      0      0      0
ATOM   1408  CE1 TYR B 122      14.799  11.532  32.015  1.00 55.79           C  
ANISOU 1408  CE1 TYR B 122     6919   7311   6966      0      0      0
ATOM   1409  CE2 TYR B 122      16.719  10.138  32.573  1.00 55.33           C  
ANISOU 1409  CE2 TYR B 122     7266   6832   6927      0      0      0
ATOM   1410  CZ  TYR B 122      15.751  10.564  31.643  1.00 56.38           C  
ANISOU 1410  CZ  TYR B 122     7266   7118   7038      0      0      0
ATOM   1411  OH  TYR B 122      15.738  10.047  30.379  1.00 57.98           O  
ANISOU 1411  OH  TYR B 122     7615   7208   7208      0      0      0
ATOM   1412  H   TYR B 122      14.847  14.488  34.925  1.00  0.00           H  
ATOM   1413  HA  TYR B 122      16.800  13.745  36.892  1.00  0.00           H  
ATOM   1414  HB3 TYR B 122      14.820  12.354  36.018  1.00  0.00           H  
ATOM   1415  HB2 TYR B 122      16.316  11.537  36.295  1.00  0.00           H  
ATOM   1416  HD1 TYR B 122      14.090  12.838  33.582  1.00  0.00           H  
ATOM   1417  HD2 TYR B 122      17.487  10.362  34.573  1.00  0.00           H  
ATOM   1418  HE1 TYR B 122      14.054  11.853  31.302  1.00  0.00           H  
ATOM   1419  HE2 TYR B 122      17.451   9.394  32.296  1.00  0.00           H  
ATOM   1420  HH  TYR B 122      16.437   9.434  30.210  1.00  0.00           H  
ATOM   1421  N   LEU B 123      18.001  14.354  33.946  1.00 43.01           N  
ANISOU 1421  N   LEU B 123     5221   5673   5449      0      0      0
ATOM   1422  CA  LEU B 123      19.137  14.378  33.029  1.00 40.74           C  
ANISOU 1422  CA  LEU B 123     5083   5222   5174      0      0      0
ATOM   1423  C   LEU B 123      20.257  15.340  33.469  1.00 38.30           C  
ANISOU 1423  C   LEU B 123     4788   4870   4896      0      0      0
ATOM   1424  O   LEU B 123      21.328  15.297  32.869  1.00 37.43           O  
ANISOU 1424  O   LEU B 123     4808   4619   4796      0      0      0
ATOM   1425  CB  LEU B 123      18.621  14.821  31.640  1.00 40.89           C  
ANISOU 1425  CB  LEU B 123     5065   5303   5170      0      0      0
ATOM   1426  CG  LEU B 123      17.724  13.776  30.939  1.00 42.45           C  
ANISOU 1426  CG  LEU B 123     5347   5451   5333      0      0      0
ATOM   1427  CD1 LEU B 123      17.014  14.384  29.721  1.00 42.58           C  
ANISOU 1427  CD1 LEU B 123     5252   5608   5318      0      0      0
ATOM   1428  CD2 LEU B 123      18.514  12.520  30.532  1.00 42.35           C  
ANISOU 1428  CD2 LEU B 123     5587   5192   5313      0      0      0
ATOM   1429  H   LEU B 123      17.193  14.901  33.687  1.00  0.00           H  
ATOM   1430  HA  LEU B 123      19.581  13.384  32.966  1.00  0.00           H  
ATOM   1431  HB3 LEU B 123      19.455  15.055  30.976  1.00  0.00           H  
ATOM   1432  HB2 LEU B 123      18.065  15.753  31.751  1.00  0.00           H  
ATOM   1433  HG  LEU B 123      16.941  13.467  31.630  1.00  0.00           H  
ATOM   1434 HD11 LEU B 123      16.369  13.651  29.236  1.00  0.00           H  
ATOM   1435 HD12 LEU B 123      16.383  15.221  30.018  1.00  0.00           H  
ATOM   1436 HD13 LEU B 123      17.726  14.743  28.978  1.00  0.00           H  
ATOM   1437 HD21 LEU B 123      17.911  11.855  29.914  1.00  0.00           H  
ATOM   1438 HD22 LEU B 123      19.405  12.782  29.965  1.00  0.00           H  
ATOM   1439 HD23 LEU B 123      18.834  11.946  31.400  1.00  0.00           H  
ATOM   1440  N   ILE B 124      20.051  16.170  34.506  1.00 36.63           N  
ANISOU 1440  N   ILE B 124     4444   4783   4690      0      0      0
ATOM   1441  CA  ILE B 124      21.072  17.057  35.072  1.00 34.34           C  
ANISOU 1441  CA  ILE B 124     4161   4462   4423      0      0      0
ATOM   1442  C   ILE B 124      21.445  16.543  36.470  1.00 33.63           C  
ANISOU 1442  C   ILE B 124     4116   4314   4346      0      0      0
ATOM   1443  O   ILE B 124      20.566  16.245  37.280  1.00 34.41           O  
ANISOU 1443  O   ILE B 124     4144   4500   4430      0      0      0
ATOM   1444  CB  ILE B 124      20.551  18.521  35.137  1.00 33.75           C  
ANISOU 1444  CB  ILE B 124     3938   4551   4334      0      0      0
ATOM   1445  CG1 ILE B 124      20.027  19.044  33.779  1.00 34.27           C  
ANISOU 1445  CG1 ILE B 124     3961   4680   4380      0      0      0
ATOM   1446  CG2 ILE B 124      21.613  19.490  35.710  1.00 32.02           C  
ANISOU 1446  CG2 ILE B 124     3747   4287   4133      0      0      0
ATOM   1447  CD1 ILE B 124      21.038  18.948  32.629  1.00 34.67           C  
ANISOU 1447  CD1 ILE B 124     4140   4590   4442      0      0      0
ATOM   1448  H   ILE B 124      19.156  16.142  34.975  1.00  0.00           H  
ATOM   1449  HA  ILE B 124      21.977  17.046  34.461  1.00  0.00           H  
ATOM   1450  HB  ILE B 124      19.699  18.549  35.819  1.00  0.00           H  
ATOM   1451 HG13 ILE B 124      19.725  20.085  33.896  1.00  0.00           H  
ATOM   1452 HG12 ILE B 124      19.117  18.513  33.498  1.00  0.00           H  
ATOM   1453 HG21 ILE B 124      21.321  20.532  35.589  1.00  0.00           H  
ATOM   1454 HG22 ILE B 124      21.773  19.327  36.776  1.00  0.00           H  
ATOM   1455 HG23 ILE B 124      22.575  19.369  35.211  1.00  0.00           H  
ATOM   1456 HD11 ILE B 124      20.699  19.517  31.765  1.00  0.00           H  
ATOM   1457 HD12 ILE B 124      22.008  19.343  32.923  1.00  0.00           H  
ATOM   1458 HD13 ILE B 124      21.187  17.921  32.304  1.00  0.00           H  
ATOM   1459  N   ASP B 125      22.757  16.490  36.751  1.00 32.34           N  
ANISOU 1459  N   ASP B 125     4063   4018   4206      0      0      0
ATOM   1460  CA  ASP B 125      23.320  16.131  38.053  1.00 31.69           C  
ANISOU 1460  CA  ASP B 125     4021   3886   4133      0      0      0
ATOM   1461  C   ASP B 125      23.237  17.354  38.978  1.00 30.69           C  
ANISOU 1461  C   ASP B 125     3777   3885   4000      0      0      0
ATOM   1462  O   ASP B 125      23.768  18.421  38.665  1.00 29.46           O  
ANISOU 1462  O   ASP B 125     3594   3747   3851      0      0      0
ATOM   1463  CB  ASP B 125      24.807  15.714  37.910  1.00 31.25           C  
ANISOU 1463  CB  ASP B 125     4093   3683   4097      0      0      0
ATOM   1464  CG  ASP B 125      25.079  14.518  36.988  1.00 33.03           C  
ANISOU 1464  CG  ASP B 125     4477   3758   4314      0      0      0
ATOM   1465  OD1 ASP B 125      24.114  13.804  36.632  1.00 32.85           O  
ANISOU 1465  OD1 ASP B 125     4487   3722   4272      0      0      0
ATOM   1466  OD2 ASP B 125      26.269  14.323  36.655  1.00 33.20           O1-
ANISOU 1466  OD2 ASP B 125     4597   3676   4340      0      0      0
ATOM   1467  H   ASP B 125      23.413  16.764  36.035  1.00  0.00           H  
ATOM   1468  HA  ASP B 125      22.755  15.299  38.480  1.00  0.00           H  
ATOM   1469  HB3 ASP B 125      25.198  15.456  38.894  1.00  0.00           H  
ATOM   1470  HB2 ASP B 125      25.407  16.553  37.552  1.00  0.00           H  
ATOM   1471  N   SER B 126      22.542  17.181  40.110  1.00 30.54           N  
ANISOU 1471  N   SER B 126     3698   3949   3959      0      0      0
ATOM   1472  CA  SER B 126      22.260  18.205  41.108  1.00 29.42           C  
ANISOU 1472  CA  SER B 126     3465   3919   3793      0      0      0
ATOM   1473  C   SER B 126      22.159  17.530  42.486  1.00 29.64           C  
ANISOU 1473  C   SER B 126     3506   3955   3802      0      0      0
ATOM   1474  O   SER B 126      21.183  16.806  42.689  1.00 30.54           O  
ANISOU 1474  O   SER B 126     3572   4139   3893      0      0      0
ATOM   1475  CB  SER B 126      21.000  18.980  40.689  1.00 29.90           C  
ANISOU 1475  CB  SER B 126     3382   4159   3820      0      0      0
ATOM   1476  OG  SER B 126      20.633  19.953  41.646  1.00 29.62           O  
ANISOU 1476  OG  SER B 126     3286   4217   3751      0      0      0
ATOM   1477  H   SER B 126      22.149  16.267  40.284  1.00  0.00           H  
ATOM   1478  HA  SER B 126      23.054  18.947  41.111  1.00  0.00           H  
ATOM   1479  HB3 SER B 126      20.161  18.299  40.540  1.00  0.00           H  
ATOM   1480  HB2 SER B 126      21.182  19.484  39.739  1.00  0.00           H  
ATOM   1481  HG  SER B 126      20.475  19.519  42.471  1.00  0.00           H  
ATOM   1482  N   PRO B 127      23.086  17.759  43.449  1.00 28.37           N  
ANISOU 1482  N   PRO B 127     3406   3729   3643      0      0      0
ATOM   1483  CA  PRO B 127      24.349  18.527  43.386  1.00 27.04           C  
ANISOU 1483  CA  PRO B 127     3286   3492   3495      0      0      0
ATOM   1484  C   PRO B 127      25.291  18.226  42.195  1.00 26.18           C  
ANISOU 1484  C   PRO B 127     3257   3263   3428      0      0      0
ATOM   1485  O   PRO B 127      25.300  17.094  41.707  1.00 27.34           O  
ANISOU 1485  O   PRO B 127     3480   3321   3586      0      0      0
ATOM   1486  CB  PRO B 127      25.068  18.192  44.701  1.00 26.95           C  
ANISOU 1486  CB  PRO B 127     3338   3429   3473      0      0      0
ATOM   1487  CG  PRO B 127      23.958  17.875  45.680  1.00 27.78           C  
ANISOU 1487  CG  PRO B 127     3396   3620   3538      0      0      0
ATOM   1488  CD  PRO B 127      22.856  17.273  44.814  1.00 29.24           C  
ANISOU 1488  CD  PRO B 127     3536   3849   3727      0      0      0
ATOM   1489  HA  PRO B 127      24.051  19.573  43.382  1.00  0.00           H  
ATOM   1490  HB3 PRO B 127      25.706  19.000  45.050  1.00  0.00           H  
ATOM   1491  HB2 PRO B 127      25.698  17.307  44.587  1.00  0.00           H  
ATOM   1492  HG3 PRO B 127      23.600  18.800  46.134  1.00  0.00           H  
ATOM   1493  HG2 PRO B 127      24.275  17.211  46.485  1.00  0.00           H  
ATOM   1494  HD2 PRO B 127      22.923  16.184  44.819  1.00  0.00           H  
ATOM   1495  HD3 PRO B 127      21.869  17.552  45.189  1.00  0.00           H  
ATOM   1496  N   PRO B 128      26.087  19.217  41.726  1.00 25.01           N  
ANISOU 1496  N   PRO B 128     3100   3110   3294      0      0      0
ATOM   1497  CA  PRO B 128      26.972  19.084  40.559  1.00 24.29           C  
ANISOU 1497  CA  PRO B 128     3063   2937   3231      0      0      0
ATOM   1498  C   PRO B 128      28.216  18.227  40.849  1.00 24.28           C  
ANISOU 1498  C   PRO B 128     3160   2819   3246      0      0      0
ATOM   1499  O   PRO B 128      28.588  18.020  42.005  1.00 23.70           O  
ANISOU 1499  O   PRO B 128     3110   2728   3166      0      0      0
ATOM   1500  CB  PRO B 128      27.354  20.525  40.194  1.00 23.52           C  
ANISOU 1500  CB  PRO B 128     2921   2883   3132      0      0      0
ATOM   1501  CG  PRO B 128      27.291  21.273  41.513  1.00 23.43           C  
ANISOU 1501  CG  PRO B 128     2891   2912   3100      0      0      0
ATOM   1502  CD  PRO B 128      26.182  20.567  42.291  1.00 23.80           C  
ANISOU 1502  CD  PRO B 128     2901   3022   3120      0      0      0
ATOM   1503  HA  PRO B 128      26.423  18.631  39.730  1.00  0.00           H  
ATOM   1504  HB3 PRO B 128      26.611  20.931  39.506  1.00  0.00           H  
ATOM   1505  HB2 PRO B 128      28.328  20.617  39.711  1.00  0.00           H  
ATOM   1506  HG3 PRO B 128      27.107  22.339  41.393  1.00  0.00           H  
ATOM   1507  HG2 PRO B 128      28.239  21.158  42.041  1.00  0.00           H  
ATOM   1508  HD2 PRO B 128      26.398  20.555  43.359  1.00  0.00           H  
ATOM   1509  HD3 PRO B 128      25.236  21.088  42.136  1.00  0.00           H  
ATOM   1510  N   THR B 129      28.831  17.720  39.771  1.00 24.06           N  
ANISOU 1510  N   THR B 129     3190   2721   3230      0      0      0
ATOM   1511  CA  THR B 129      29.818  16.644  39.782  1.00 24.22           C  
ANISOU 1511  CA  THR B 129     3311   2636   3254      0      0      0
ATOM   1512  C   THR B 129      31.160  17.117  39.201  1.00 24.08           C  
ANISOU 1512  C   THR B 129     3283   2619   3246      0      0      0
ATOM   1513  O   THR B 129      32.040  17.524  39.959  1.00 23.96           O  
ANISOU 1513  O   THR B 129     3225   2641   3239      0      0      0
ATOM   1514  CB  THR B 129      29.207  15.374  39.121  1.00 25.02           C  
ANISOU 1514  CB  THR B 129     3523   2642   3342      0      0      0
ATOM   1515  OG1 THR B 129      28.771  15.631  37.796  1.00 24.68           O  
ANISOU 1515  OG1 THR B 129     3463   2620   3295      0      0      0
ATOM   1516  CG2 THR B 129      28.033  14.791  39.922  1.00 25.74           C  
ANISOU 1516  CG2 THR B 129     3634   2727   3420      0      0      0
ATOM   1517  H   THR B 129      28.466  17.970  38.863  1.00  0.00           H  
ATOM   1518  HA  THR B 129      30.045  16.370  40.814  1.00  0.00           H  
ATOM   1519  HB  THR B 129      29.978  14.604  39.058  1.00  0.00           H  
ATOM   1520  HG1 THR B 129      28.193  14.933  37.514  1.00  0.00           H  
ATOM   1521 HG21 THR B 129      27.663  13.870  39.469  1.00  0.00           H  
ATOM   1522 HG22 THR B 129      28.331  14.564  40.945  1.00  0.00           H  
ATOM   1523 HG23 THR B 129      27.200  15.491  39.978  1.00  0.00           H  
ATOM   1524  N   TYR B 130      31.329  17.028  37.876  1.00 24.03           N  
ANISOU 1524  N   TYR B 130     3313   2582   3234      0      0      0
ATOM   1525  CA  TYR B 130      32.594  17.199  37.161  1.00 24.39           C  
ANISOU 1525  CA  TYR B 130     3358   2631   3279      0      0      0
ATOM   1526  C   TYR B 130      32.816  18.661  36.741  1.00 23.54           C  
ANISOU 1526  C   TYR B 130     3148   2614   3181      0      0      0
ATOM   1527  O   TYR B 130      31.882  19.462  36.728  1.00 23.54           O  
ANISOU 1527  O   TYR B 130     3096   2664   3184      0      0      0
ATOM   1528  CB  TYR B 130      32.502  16.340  35.876  1.00 24.67           C  
ANISOU 1528  CB  TYR B 130     3487   2597   3289      0      0      0
ATOM   1529  CG  TYR B 130      32.191  14.873  36.130  1.00 27.47           C  
ANISOU 1529  CG  TYR B 130     3974   2837   3624      0      0      0
ATOM   1530  CD1 TYR B 130      33.005  14.121  37.001  1.00 28.20           C  
ANISOU 1530  CD1 TYR B 130     4144   2864   3706      0      0      0
ATOM   1531  CD2 TYR B 130      31.064  14.267  35.532  1.00 29.34           C  
ANISOU 1531  CD2 TYR B 130     4266   3034   3849      0      0      0
ATOM   1532  CE1 TYR B 130      32.684  12.782  37.288  1.00 31.67           C  
ANISOU 1532  CE1 TYR B 130     4730   3182   4122      0      0      0
ATOM   1533  CE2 TYR B 130      30.748  12.922  35.814  1.00 32.73           C  
ANISOU 1533  CE2 TYR B 130     4836   3346   4256      0      0      0
ATOM   1534  CZ  TYR B 130      31.558  12.181  36.698  1.00 33.32           C  
ANISOU 1534  CZ  TYR B 130     5003   3339   4319      0      0      0
ATOM   1535  OH  TYR B 130      31.267  10.882  36.998  1.00 36.51           O  
ANISOU 1535  OH  TYR B 130     5567   3610   4693      0      0      0
ATOM   1536  H   TYR B 130      30.542  16.696  37.334  1.00  0.00           H  
ATOM   1537  HA  TYR B 130      33.427  16.870  37.785  1.00  0.00           H  
ATOM   1538  HB3 TYR B 130      33.439  16.386  35.320  1.00  0.00           H  
ATOM   1539  HB2 TYR B 130      31.741  16.745  35.209  1.00  0.00           H  
ATOM   1540  HD1 TYR B 130      33.870  14.572  37.465  1.00  0.00           H  
ATOM   1541  HD2 TYR B 130      30.428  14.833  34.866  1.00  0.00           H  
ATOM   1542  HE1 TYR B 130      33.299  12.213  37.966  1.00  0.00           H  
ATOM   1543  HE2 TYR B 130      29.881  12.467  35.358  1.00  0.00           H  
ATOM   1544  HH  TYR B 130      30.551  10.503  36.502  1.00  0.00           H  
ATOM   1545  N   ASN B 131      34.059  18.985  36.353  1.00 23.56           N  
ANISOU 1545  N   ASN B 131     3123   2644   3184      0      0      0
ATOM   1546  CA  ASN B 131      34.432  20.195  35.614  1.00 23.72           C  
ANISOU 1546  CA  ASN B 131     3069   2738   3205      0      0      0
ATOM   1547  C   ASN B 131      35.604  19.925  34.654  1.00 23.99           C  
ANISOU 1547  C   ASN B 131     3095   2796   3223      0      0      0
ATOM   1548  O   ASN B 131      36.003  18.777  34.464  1.00 24.71           O  
ANISOU 1548  O   ASN B 131     3248   2844   3297      0      0      0
ATOM   1549  CB  ASN B 131      34.555  21.461  36.500  1.00 22.97           C  
ANISOU 1549  CB  ASN B 131     2913   2691   3122      0      0      0
ATOM   1550  CG  ASN B 131      35.670  21.413  37.545  1.00 23.42           C  
ANISOU 1550  CG  ASN B 131     2953   2759   3184      0      0      0
ATOM   1551  OD1 ASN B 131      36.830  21.174  37.220  1.00 24.03           O  
ANISOU 1551  OD1 ASN B 131     3026   2849   3257      0      0      0
ATOM   1552  ND2 ASN B 131      35.326  21.659  38.805  1.00 21.34           N  
ANISOU 1552  ND2 ASN B 131     2680   2503   2924      0      0      0
ATOM   1553  H   ASN B 131      34.768  18.265  36.406  1.00  0.00           H  
ATOM   1554  HA  ASN B 131      33.596  20.402  34.951  1.00  0.00           H  
ATOM   1555  HB3 ASN B 131      33.602  21.646  36.998  1.00  0.00           H  
ATOM   1556  HB2 ASN B 131      34.726  22.342  35.881  1.00  0.00           H  
ATOM   1557 HD22 ASN B 131      36.038  21.666  39.521  1.00  0.00           H  
ATOM   1558 HD21 ASN B 131      34.365  21.857  39.042  1.00  0.00           H  
ATOM   1559  N   VAL B 132      36.149  20.994  34.050  1.00 23.73           N  
ANISOU 1559  N   VAL B 132     2995   2835   3188      0      0      0
ATOM   1560  CA  VAL B 132      37.290  21.014  33.126  1.00 24.05           C  
ANISOU 1560  CA  VAL B 132     3008   2926   3204      0      0      0
ATOM   1561  C   VAL B 132      38.592  20.393  33.686  1.00 24.74           C  
ANISOU 1561  C   VAL B 132     3077   3040   3285      0      0      0
ATOM   1562  O   VAL B 132      39.382  19.853  32.914  1.00 25.70           O  
ANISOU 1562  O   VAL B 132     3208   3185   3373      0      0      0
ATOM   1563  CB  VAL B 132      37.498  22.478  32.647  1.00 24.09           C  
ANISOU 1563  CB  VAL B 132     2940   3010   3205      0      0      0
ATOM   1564  CG1 VAL B 132      37.899  23.448  33.777  1.00 23.96           C  
ANISOU 1564  CG1 VAL B 132     2858   3040   3207      0      0      0
ATOM   1565  CG2 VAL B 132      38.484  22.584  31.473  1.00 23.99           C  
ANISOU 1565  CG2 VAL B 132     2902   3058   3155      0      0      0
ATOM   1566  H   VAL B 132      35.753  21.896  34.275  1.00  0.00           H  
ATOM   1567  HA  VAL B 132      36.997  20.411  32.264  1.00  0.00           H  
ATOM   1568  HB  VAL B 132      36.537  22.825  32.262  1.00  0.00           H  
ATOM   1569 HG11 VAL B 132      37.949  24.478  33.424  1.00  0.00           H  
ATOM   1570 HG12 VAL B 132      37.180  23.420  34.593  1.00  0.00           H  
ATOM   1571 HG13 VAL B 132      38.877  23.209  34.192  1.00  0.00           H  
ATOM   1572 HG21 VAL B 132      38.516  23.601  31.082  1.00  0.00           H  
ATOM   1573 HG22 VAL B 132      39.501  22.322  31.766  1.00  0.00           H  
ATOM   1574 HG23 VAL B 132      38.186  21.920  30.663  1.00  0.00           H  
ATOM   1575  N   HIS B 133      38.810  20.469  35.010  1.00 24.07           N  
ANISOU 1575  N   HIS B 133     2967   2957   3223      0      0      0
ATOM   1576  CA  HIS B 133      39.992  19.962  35.714  1.00 24.61           C  
ANISOU 1576  CA  HIS B 133     3009   3061   3281      0      0      0
ATOM   1577  C   HIS B 133      39.696  18.695  36.536  1.00 24.55           C  
ANISOU 1577  C   HIS B 133     3102   2960   3268      0      0      0
ATOM   1578  O   HIS B 133      40.619  18.146  37.138  1.00 25.59           O  
ANISOU 1578  O   HIS B 133     3231   3111   3381      0      0      0
ATOM   1579  CB  HIS B 133      40.505  21.072  36.661  1.00 24.37           C  
ANISOU 1579  CB  HIS B 133     2893   3099   3269      0      0      0
ATOM   1580  CG  HIS B 133      41.184  22.240  35.986  1.00 25.53           C  
ANISOU 1580  CG  HIS B 133     2942   3350   3411      0      0      0
ATOM   1581  ND1 HIS B 133      41.561  23.385  36.695  1.00 25.72           N  
ANISOU 1581  ND1 HIS B 133     2918   3408   3446      0      0      0
ATOM   1582  CD2 HIS B 133      41.565  22.394  34.667  1.00 26.98           C  
ANISOU 1582  CD2 HIS B 133     3075   3605   3569      0      0      0
ATOM   1583  CE1 HIS B 133      42.145  24.169  35.798  1.00 27.68           C  
ANISOU 1583  CE1 HIS B 133     3093   3743   3683      0      0      0
ATOM   1584  NE2 HIS B 133      42.168  23.636  34.577  1.00 27.89           N  
ANISOU 1584  NE2 HIS B 133     3108   3803   3687      0      0      0
ATOM   1585  H   HIS B 133      38.103  20.915  35.580  1.00  0.00           H  
ATOM   1586  HA  HIS B 133      40.785  19.694  35.013  1.00  0.00           H  
ATOM   1587  HB3 HIS B 133      41.235  20.669  37.364  1.00  0.00           H  
ATOM   1588  HB2 HIS B 133      39.683  21.453  37.269  1.00  0.00           H  
ATOM   1589  HD2 HIS B 133      41.464  21.741  33.812  1.00  0.00           H  
ATOM   1590  HE1 HIS B 133      42.559  25.139  36.031  1.00  0.00           H  
ATOM   1591  HE2 HIS B 133      42.565  24.054  33.747  1.00  0.00           H  
ATOM   1592  N   TYR B 134      38.437  18.226  36.569  1.00 24.03           N  
ANISOU 1592  N   TYR B 134     3121   2798   3211      0      0      0
ATOM   1593  CA  TYR B 134      37.978  17.122  37.406  1.00 24.00           C  
ANISOU 1593  CA  TYR B 134     3222   2697   3200      0      0      0
ATOM   1594  C   TYR B 134      37.050  16.198  36.616  1.00 24.56           C  
ANISOU 1594  C   TYR B 134     3413   2668   3252      0      0      0
ATOM   1595  O   TYR B 134      35.847  16.440  36.537  1.00 24.48           O  
ANISOU 1595  O   TYR B 134     3412   2633   3256      0      0      0
ATOM   1596  CB  TYR B 134      37.373  17.664  38.720  1.00 23.60           C  
ANISOU 1596  CB  TYR B 134     3157   2636   3173      0      0      0
ATOM   1597  CG  TYR B 134      38.410  18.209  39.687  1.00 22.93           C  
ANISOU 1597  CG  TYR B 134     2989   2630   3093      0      0      0
ATOM   1598  CD1 TYR B 134      39.214  17.318  40.425  1.00 23.31           C  
ANISOU 1598  CD1 TYR B 134     3060   2673   3124      0      0      0
ATOM   1599  CD2 TYR B 134      38.609  19.599  39.817  1.00 21.76           C  
ANISOU 1599  CD2 TYR B 134     2748   2559   2960      0      0      0
ATOM   1600  CE1 TYR B 134      40.222  17.813  41.274  1.00 23.17           C  
ANISOU 1600  CE1 TYR B 134     2957   2740   3106      0      0      0
ATOM   1601  CE2 TYR B 134      39.626  20.095  40.653  1.00 22.04           C  
ANISOU 1601  CE2 TYR B 134     2714   2665   2994      0      0      0
ATOM   1602  CZ  TYR B 134      40.437  19.201  41.379  1.00 22.90           C  
ANISOU 1602  CZ  TYR B 134     2829   2782   3088      0      0      0
ATOM   1603  OH  TYR B 134      41.435  19.673  42.180  1.00 23.76           O  
ANISOU 1603  OH  TYR B 134     2863   2973   3193      0      0      0
ATOM   1604  H   TYR B 134      37.737  18.706  36.019  1.00  0.00           H  
ATOM   1605  HA  TYR B 134      38.830  16.499  37.687  1.00  0.00           H  
ATOM   1606  HB3 TYR B 134      36.833  16.872  39.238  1.00  0.00           H  
ATOM   1607  HB2 TYR B 134      36.631  18.434  38.503  1.00  0.00           H  
ATOM   1608  HD1 TYR B 134      39.067  16.252  40.331  1.00  0.00           H  
ATOM   1609  HD2 TYR B 134      38.003  20.293  39.257  1.00  0.00           H  
ATOM   1610  HE1 TYR B 134      40.840  17.127  41.834  1.00  0.00           H  
ATOM   1611  HE2 TYR B 134      39.785  21.161  40.726  1.00  0.00           H  
ATOM   1612  HH  TYR B 134      41.501  20.616  42.173  1.00  0.00           H  
ATOM   1613  N   GLY B 135      37.625  15.111  36.071  1.00 25.43           N  
ANISOU 1613  N   GLY B 135     3615   2724   3321      0      0      0
ATOM   1614  CA  GLY B 135      36.916  14.000  35.433  1.00 26.04           C  
ANISOU 1614  CA  GLY B 135     3848   2678   3366      0      0      0
ATOM   1615  C   GLY B 135      36.436  12.920  36.412  1.00 26.83           C  
ANISOU 1615  C   GLY B 135     4071   2660   3462      0      0      0
ATOM   1616  O   GLY B 135      35.906  11.895  35.988  1.00 27.21           O  
ANISOU 1616  O   GLY B 135     4273   2586   3479      0      0      0
ATOM   1617  H   GLY B 135      38.625  15.012  36.168  1.00  0.00           H  
ATOM   1618  HA3 GLY B 135      37.561  13.549  34.678  1.00  0.00           H  
ATOM   1619  HA2 GLY B 135      36.038  14.384  34.923  1.00  0.00           H  
ATOM   1620  N   TYR B 136      36.606  13.180  37.714  1.00 26.47           N  
ANISOU 1620  N   TYR B 136     3968   2647   3442      0      0      0
ATOM   1621  CA  TYR B 136      36.151  12.411  38.861  1.00 27.09           C  
ANISOU 1621  CA  TYR B 136     4144   2633   3518      0      0      0
ATOM   1622  C   TYR B 136      35.485  13.378  39.849  1.00 26.39           C  
ANISOU 1622  C   TYR B 136     3939   2619   3470      0      0      0
ATOM   1623  O   TYR B 136      35.824  14.562  39.885  1.00 25.77           O  
ANISOU 1623  O   TYR B 136     3728   2649   3413      0      0      0
ATOM   1624  CB  TYR B 136      37.321  11.599  39.456  1.00 27.51           C  
ANISOU 1624  CB  TYR B 136     4268   2647   3536      0      0      0
ATOM   1625  CG  TYR B 136      38.511  12.417  39.940  1.00 27.08           C  
ANISOU 1625  CG  TYR B 136     4065   2729   3494      0      0      0
ATOM   1626  CD1 TYR B 136      38.584  12.849  41.281  1.00 26.12           C  
ANISOU 1626  CD1 TYR B 136     3870   2657   3395      0      0      0
ATOM   1627  CD2 TYR B 136      39.549  12.749  39.043  1.00 26.10           C  
ANISOU 1627  CD2 TYR B 136     3874   2691   3351      0      0      0
ATOM   1628  CE1 TYR B 136      39.687  13.608  41.720  1.00 25.70           C  
ANISOU 1628  CE1 TYR B 136     3687   2728   3349      0      0      0
ATOM   1629  CE2 TYR B 136      40.650  13.508  39.482  1.00 25.70           C  
ANISOU 1629  CE2 TYR B 136     3676   2779   3308      0      0      0
ATOM   1630  CZ  TYR B 136      40.721  13.935  40.822  1.00 26.41           C  
ANISOU 1630  CZ  TYR B 136     3702   2909   3426      0      0      0
ATOM   1631  OH  TYR B 136      41.790  14.666  41.251  1.00 26.84           O  
ANISOU 1631  OH  TYR B 136     3616   3099   3484      0      0      0
ATOM   1632  H   TYR B 136      37.043  14.061  37.941  1.00  0.00           H  
ATOM   1633  HA  TYR B 136      35.391  11.700  38.535  1.00  0.00           H  
ATOM   1634  HB3 TYR B 136      37.676  10.883  38.714  1.00  0.00           H  
ATOM   1635  HB2 TYR B 136      36.957  10.995  40.288  1.00  0.00           H  
ATOM   1636  HD1 TYR B 136      37.794  12.605  41.975  1.00  0.00           H  
ATOM   1637  HD2 TYR B 136      39.500  12.424  38.014  1.00  0.00           H  
ATOM   1638  HE1 TYR B 136      39.737  13.937  42.748  1.00  0.00           H  
ATOM   1639  HE2 TYR B 136      41.439  13.758  38.787  1.00  0.00           H  
ATOM   1640  HH  TYR B 136      42.422  14.838  40.571  1.00  0.00           H  
ATOM   1641  N   LYS B 137      34.542  12.870  40.657  1.00 26.49           N  
ANISOU 1641  N   LYS B 137     4010   2573   3482      0      0      0
ATOM   1642  CA  LYS B 137      33.851  13.636  41.694  1.00 26.24           C  
ANISOU 1642  CA  LYS B 137     3884   2613   3472      0      0      0
ATOM   1643  C   LYS B 137      34.814  13.954  42.850  1.00 25.66           C  
ANISOU 1643  C   LYS B 137     3765   2587   3399      0      0      0
ATOM   1644  O   LYS B 137      35.453  13.056  43.399  1.00 25.79           O  
ANISOU 1644  O   LYS B 137     3859   2549   3393      0      0      0
ATOM   1645  CB  LYS B 137      32.651  12.816  42.209  1.00 26.89           C  
ANISOU 1645  CB  LYS B 137     4037   2636   3543      0      0      0
ATOM   1646  CG  LYS B 137      31.413  12.954  41.304  1.00 29.28           C  
ANISOU 1646  CG  LYS B 137     4332   2942   3849      0      0      0
ATOM   1647  CD  LYS B 137      30.237  12.059  41.736  1.00 31.18           C  
ANISOU 1647  CD  LYS B 137     4648   3125   4072      0      0      0
ATOM   1648  CE  LYS B 137      30.363  10.597  41.278  1.00 34.57           C  
ANISOU 1648  CE  LYS B 137     5266   3396   4471      0      0      0
ATOM   1649  NZ  LYS B 137      30.133  10.462  39.830  1.00 35.14           N1+
ANISOU 1649  NZ  LYS B 137     5361   3451   4540      0      0      0
ATOM   1650  H   LYS B 137      34.324  11.888  40.586  1.00  0.00           H  
ATOM   1651  HA  LYS B 137      33.489  14.575  41.266  1.00  0.00           H  
ATOM   1652  HB3 LYS B 137      32.370  13.153  43.208  1.00  0.00           H  
ATOM   1653  HB2 LYS B 137      32.934  11.768  42.319  1.00  0.00           H  
ATOM   1654  HG3 LYS B 137      31.674  12.757  40.264  1.00  0.00           H  
ATOM   1655  HG2 LYS B 137      31.086  13.994  41.335  1.00  0.00           H  
ATOM   1656  HD3 LYS B 137      29.305  12.467  41.347  1.00  0.00           H  
ATOM   1657  HD2 LYS B 137      30.140  12.094  42.822  1.00  0.00           H  
ATOM   1658  HE3 LYS B 137      29.618   9.988  41.791  1.00  0.00           H  
ATOM   1659  HE2 LYS B 137      31.339  10.185  41.533  1.00  0.00           H  
ATOM   1660  HZ1 LYS B 137      30.823  10.983  39.307  1.00  0.00           H  
ATOM   1661  HZ2 LYS B 137      30.185   9.489  39.561  1.00  0.00           H  
ATOM   1662  HZ3 LYS B 137      29.211  10.799  39.589  1.00  0.00           H  
ATOM   1663  N   SER B 138      34.910  15.246  43.190  1.00 25.15           N  
ANISOU 1663  N   SER B 138     3582   2622   3352      0      0      0
ATOM   1664  CA  SER B 138      35.784  15.813  44.213  1.00 24.86           C  
ANISOU 1664  CA  SER B 138     3497   2637   3311      0      0      0
ATOM   1665  C   SER B 138      35.066  16.958  44.936  1.00 23.89           C  
ANISOU 1665  C   SER B 138     3304   2581   3191      0      0      0
ATOM   1666  O   SER B 138      34.126  17.546  44.395  1.00 23.62           O  
ANISOU 1666  O   SER B 138     3230   2577   3167      0      0      0
ATOM   1667  CB  SER B 138      37.152  16.187  43.595  1.00 24.90           C  
ANISOU 1667  CB  SER B 138     3435   2704   3322      0      0      0
ATOM   1668  OG  SER B 138      37.099  17.404  42.874  1.00 25.10           O  
ANISOU 1668  OG  SER B 138     3376   2794   3366      0      0      0
ATOM   1669  H   SER B 138      34.341  15.911  42.684  1.00  0.00           H  
ATOM   1670  HA  SER B 138      35.961  15.040  44.963  1.00  0.00           H  
ATOM   1671  HB3 SER B 138      37.512  15.395  42.936  1.00  0.00           H  
ATOM   1672  HB2 SER B 138      37.898  16.299  44.383  1.00  0.00           H  
ATOM   1673  HG  SER B 138      37.929  17.533  42.437  1.00  0.00           H  
ATOM   1674  N   TRP B 139      35.530  17.297  46.151  1.00 23.75           N  
ANISOU 1674  N   TRP B 139     3281   2586   3157      0      0      0
ATOM   1675  CA  TRP B 139      34.990  18.413  46.928  1.00 23.18           C  
ANISOU 1675  CA  TRP B 139     3165   2570   3073      0      0      0
ATOM   1676  C   TRP B 139      35.393  19.774  46.334  1.00 22.92           C  
ANISOU 1676  C   TRP B 139     3057   2597   3055      0      0      0
ATOM   1677  O   TRP B 139      34.626  20.724  46.461  1.00 22.93           O  
ANISOU 1677  O   TRP B 139     3035   2630   3045      0      0      0
ATOM   1678  CB  TRP B 139      35.479  18.339  48.387  1.00 23.12           C  
ANISOU 1678  CB  TRP B 139     3183   2569   3034      0      0      0
ATOM   1679  CG  TRP B 139      34.735  19.257  49.313  1.00 22.41           C  
ANISOU 1679  CG  TRP B 139     3081   2520   2915      0      0      0
ATOM   1680  CD1 TRP B 139      35.206  20.413  49.835  1.00 21.21           C  
ANISOU 1680  CD1 TRP B 139     2900   2413   2747      0      0      0
ATOM   1681  CD2 TRP B 139      33.360  19.134  49.786  1.00 21.32           C  
ANISOU 1681  CD2 TRP B 139     2965   2386   2752      0      0      0
ATOM   1682  NE1 TRP B 139      34.217  21.018  50.584  1.00 20.62           N  
ANISOU 1682  NE1 TRP B 139     2840   2362   2631      0      0      0
ATOM   1683  CE2 TRP B 139      33.054  20.275  50.589  1.00 21.16           C  
ANISOU 1683  CE2 TRP B 139     2924   2421   2695      0      0      0
ATOM   1684  CE3 TRP B 139      32.331  18.178  49.610  1.00 22.49           C  
ANISOU 1684  CE3 TRP B 139     3149   2498   2897      0      0      0
ATOM   1685  CZ2 TRP B 139      31.794  20.457  51.187  1.00 21.78           C  
ANISOU 1685  CZ2 TRP B 139     3002   2541   2731      0      0      0
ATOM   1686  CZ3 TRP B 139      31.067  18.346  50.210  1.00 22.94           C  
ANISOU 1686  CZ3 TRP B 139     3194   2600   2920      0      0      0
ATOM   1687  CH2 TRP B 139      30.798  19.481  50.999  1.00 23.12           C  
ANISOU 1687  CH2 TRP B 139     3181   2700   2904      0      0      0
ATOM   1688  H   TRP B 139      36.301  16.779  46.545  1.00  0.00           H  
ATOM   1689  HA  TRP B 139      33.901  18.336  46.921  1.00  0.00           H  
ATOM   1690  HB3 TRP B 139      36.548  18.554  48.444  1.00  0.00           H  
ATOM   1691  HB2 TRP B 139      35.353  17.325  48.769  1.00  0.00           H  
ATOM   1692  HD1 TRP B 139      36.196  20.806  49.657  1.00  0.00           H  
ATOM   1693  HE1 TRP B 139      34.355  21.900  51.055  1.00  0.00           H  
ATOM   1694  HE3 TRP B 139      32.519  17.304  49.005  1.00  0.00           H  
ATOM   1695  HZ2 TRP B 139      31.596  21.332  51.789  1.00  0.00           H  
ATOM   1696  HZ3 TRP B 139      30.299  17.601  50.062  1.00  0.00           H  
ATOM   1697  HH2 TRP B 139      29.827  19.606  51.455  1.00  0.00           H  
ATOM   1698  N   GLU B 140      36.548  19.861  45.650  1.00 23.19           N  
ANISOU 1698  N   GLU B 140     3056   2650   3104      0      0      0
ATOM   1699  CA  GLU B 140      37.002  21.051  44.929  1.00 22.85           C  
ANISOU 1699  CA  GLU B 140     2946   2662   3073      0      0      0
ATOM   1700  C   GLU B 140      36.096  21.364  43.724  1.00 22.56           C  
ANISOU 1700  C   GLU B 140     2903   2619   3049      0      0      0
ATOM   1701  O   GLU B 140      35.804  22.531  43.470  1.00 21.90           O  
ANISOU 1701  O   GLU B 140     2800   2562   2959      0      0      0
ATOM   1702  CB  GLU B 140      38.473  20.840  44.494  1.00 23.64           C  
ANISOU 1702  CB  GLU B 140     2995   2806   3183      0      0      0
ATOM   1703  CG  GLU B 140      39.098  21.949  43.613  1.00 24.25           C  
ANISOU 1703  CG  GLU B 140     3001   2945   3268      0      0      0
ATOM   1704  CD  GLU B 140      39.140  23.335  44.262  1.00 25.25           C  
ANISOU 1704  CD  GLU B 140     3119   3095   3379      0      0      0
ATOM   1705  OE1 GLU B 140      39.197  23.401  45.509  1.00 26.07           O  
ANISOU 1705  OE1 GLU B 140     3250   3191   3463      0      0      0
ATOM   1706  OE2 GLU B 140      39.126  24.314  43.486  1.00 25.12           O1-
ANISOU 1706  OE2 GLU B 140     3083   3099   3363      0      0      0
ATOM   1707  H   GLU B 140      37.124  19.035  45.581  1.00  0.00           H  
ATOM   1708  HA  GLU B 140      36.952  21.899  45.615  1.00  0.00           H  
ATOM   1709  HB3 GLU B 140      38.551  19.899  43.947  1.00  0.00           H  
ATOM   1710  HB2 GLU B 140      39.090  20.706  45.384  1.00  0.00           H  
ATOM   1711  HG3 GLU B 140      38.577  22.021  42.658  1.00  0.00           H  
ATOM   1712  HG2 GLU B 140      40.126  21.680  43.376  1.00  0.00           H  
ATOM   1713  N   ALA B 141      35.613  20.324  43.021  1.00 22.70           N  
ANISOU 1713  N   ALA B 141     2950   2597   3076      0      0      0
ATOM   1714  CA  ALA B 141      34.711  20.453  41.881  1.00 22.25           C  
ANISOU 1714  CA  ALA B 141     2888   2539   3027      0      0      0
ATOM   1715  C   ALA B 141      33.266  20.787  42.287  1.00 22.29           C  
ANISOU 1715  C   ALA B 141     2894   2558   3019      0      0      0
ATOM   1716  O   ALA B 141      32.541  21.388  41.493  1.00 22.16           O  
ANISOU 1716  O   ALA B 141     2844   2578   2999      0      0      0
ATOM   1717  CB  ALA B 141      34.717  19.131  41.098  1.00 22.85           C  
ANISOU 1717  CB  ALA B 141     3016   2559   3106      0      0      0
ATOM   1718  H   ALA B 141      35.890  19.389  43.290  1.00  0.00           H  
ATOM   1719  HA  ALA B 141      35.083  21.261  41.257  1.00  0.00           H  
ATOM   1720  HB1 ALA B 141      34.121  19.208  40.188  1.00  0.00           H  
ATOM   1721  HB2 ALA B 141      35.729  18.865  40.797  1.00  0.00           H  
ATOM   1722  HB3 ALA B 141      34.323  18.304  41.690  1.00  0.00           H  
ATOM   1723  N   PHE B 142      32.865  20.443  43.523  1.00 22.21           N  
ANISOU 1723  N   PHE B 142     2918   2526   2994      0      0      0
ATOM   1724  CA  PHE B 142      31.574  20.794  44.106  1.00 21.60           C  
ANISOU 1724  CA  PHE B 142     2826   2488   2893      0      0      0
ATOM   1725  C   PHE B 142      31.610  22.216  44.700  1.00 21.23           C  
ANISOU 1725  C   PHE B 142     2753   2491   2821      0      0      0
ATOM   1726  O   PHE B 142      30.718  23.005  44.402  1.00 21.05           O  
ANISOU 1726  O   PHE B 142     2702   2517   2780      0      0      0
ATOM   1727  CB  PHE B 142      31.233  19.779  45.226  1.00 21.85           C  
ANISOU 1727  CB  PHE B 142     2900   2497   2905      0      0      0
ATOM   1728  CG  PHE B 142      30.040  20.165  46.090  1.00 21.26           C  
ANISOU 1728  CG  PHE B 142     2794   2491   2791      0      0      0
ATOM   1729  CD1 PHE B 142      28.749  20.253  45.526  1.00 21.80           C  
ANISOU 1729  CD1 PHE B 142     2813   2620   2850      0      0      0
ATOM   1730  CD2 PHE B 142      30.240  20.529  47.440  1.00 21.11           C  
ANISOU 1730  CD2 PHE B 142     2792   2492   2738      0      0      0
ATOM   1731  CE1 PHE B 142      27.673  20.727  46.302  1.00 21.21           C  
ANISOU 1731  CE1 PHE B 142     2695   2636   2728      0      0      0
ATOM   1732  CE2 PHE B 142      29.160  20.991  48.215  1.00 21.74           C  
ANISOU 1732  CE2 PHE B 142     2849   2645   2767      0      0      0
ATOM   1733  CZ  PHE B 142      27.877  21.093  47.646  1.00 21.82           C  
ANISOU 1733  CZ  PHE B 142     2799   2727   2765      0      0      0
ATOM   1734  H   PHE B 142      33.517  19.940  44.108  1.00  0.00           H  
ATOM   1735  HA  PHE B 142      30.795  20.751  43.341  1.00  0.00           H  
ATOM   1736  HB3 PHE B 142      32.098  19.632  45.873  1.00  0.00           H  
ATOM   1737  HB2 PHE B 142      31.031  18.803  44.782  1.00  0.00           H  
ATOM   1738  HD1 PHE B 142      28.591  19.990  44.490  1.00  0.00           H  
ATOM   1739  HD2 PHE B 142      31.226  20.482  47.878  1.00  0.00           H  
ATOM   1740  HE1 PHE B 142      26.691  20.824  45.866  1.00  0.00           H  
ATOM   1741  HE2 PHE B 142      29.318  21.279  49.244  1.00  0.00           H  
ATOM   1742  HZ  PHE B 142      27.051  21.458  48.239  1.00  0.00           H  
ATOM   1743  N   SER B 143      32.581  22.528  45.574  1.00 21.01           N  
ANISOU 1743  N   SER B 143     2746   2453   2786      0      0      0
ATOM   1744  CA  SER B 143      32.557  23.722  46.423  1.00 21.25           C  
ANISOU 1744  CA  SER B 143     2788   2509   2776      0      0      0
ATOM   1745  C   SER B 143      32.998  25.013  45.708  1.00 21.54           C  
ANISOU 1745  C   SER B 143     2816   2553   2815      0      0      0
ATOM   1746  O   SER B 143      32.546  26.089  46.101  1.00 21.76           O  
ANISOU 1746  O   SER B 143     2877   2589   2802      0      0      0
ATOM   1747  CB  SER B 143      33.447  23.473  47.664  1.00 21.12           C  
ANISOU 1747  CB  SER B 143     2811   2476   2736      0      0      0
ATOM   1748  OG  SER B 143      34.834  23.451  47.380  1.00 20.69           O  
ANISOU 1748  OG  SER B 143     2745   2408   2709      0      0      0
ATOM   1749  H   SER B 143      33.294  21.837  45.772  1.00  0.00           H  
ATOM   1750  HA  SER B 143      31.534  23.867  46.776  1.00  0.00           H  
ATOM   1751  HB3 SER B 143      33.170  22.538  48.153  1.00  0.00           H  
ATOM   1752  HB2 SER B 143      33.276  24.261  48.398  1.00  0.00           H  
ATOM   1753  HG  SER B 143      35.026  22.666  46.886  1.00  0.00           H  
ATOM   1754  N   ASN B 144      33.849  24.924  44.670  1.00 22.09           N  
ANISOU 1754  N   ASN B 144     2853   2616   2923      0      0      0
ATOM   1755  CA  ASN B 144      34.367  26.084  43.945  1.00 22.55           C  
ANISOU 1755  CA  ASN B 144     2906   2682   2980      0      0      0
ATOM   1756  C   ASN B 144      33.355  26.459  42.844  1.00 22.20           C  
ANISOU 1756  C   ASN B 144     2853   2649   2932      0      0      0
ATOM   1757  O   ASN B 144      33.107  25.689  41.914  1.00 22.09           O  
ANISOU 1757  O   ASN B 144     2805   2643   2946      0      0      0
ATOM   1758  CB  ASN B 144      35.731  25.698  43.324  1.00 22.74           C  
ANISOU 1758  CB  ASN B 144     2887   2717   3035      0      0      0
ATOM   1759  CG  ASN B 144      36.568  26.903  42.870  1.00 24.49           C  
ANISOU 1759  CG  ASN B 144     3100   2956   3250      0      0      0
ATOM   1760  OD1 ASN B 144      36.032  27.934  42.472  1.00 23.90           O  
ANISOU 1760  OD1 ASN B 144     3057   2869   3156      0      0      0
ATOM   1761  ND2 ASN B 144      37.893  26.797  42.961  1.00 27.56           N  
ANISOU 1761  ND2 ASN B 144     3445   3378   3648      0      0      0
ATOM   1762  H   ASN B 144      34.181  24.012  44.389  1.00  0.00           H  
ATOM   1763  HA  ASN B 144      34.510  26.915  44.640  1.00  0.00           H  
ATOM   1764  HB3 ASN B 144      35.613  24.994  42.503  1.00  0.00           H  
ATOM   1765  HB2 ASN B 144      36.317  25.170  44.078  1.00  0.00           H  
ATOM   1766  HD1 ASN B 144      38.315  25.924  43.272  1.00  0.00           H  
ATOM   1767  HD2 ASN B 144      38.480  27.573  42.694  1.00  0.00           H  
ATOM   1768  N   LEU B 145      32.789  27.670  42.972  1.00 22.13           N  
ANISOU 1768  N   LEU B 145     2885   2642   2879      0      0      0
ATOM   1769  CA  LEU B 145      31.786  28.249  42.078  1.00 21.86           C  
ANISOU 1769  CA  LEU B 145     2850   2628   2827      0      0      0
ATOM   1770  C   LEU B 145      32.414  29.058  40.927  1.00 21.82           C  
ANISOU 1770  C   LEU B 145     2848   2611   2834      0      0      0
ATOM   1771  O   LEU B 145      31.677  29.514  40.055  1.00 21.90           O  
ANISOU 1771  O   LEU B 145     2853   2637   2832      0      0      0
ATOM   1772  CB  LEU B 145      30.896  29.220  42.893  1.00 22.14           C  
ANISOU 1772  CB  LEU B 145     2945   2671   2797      0      0      0
ATOM   1773  CG  LEU B 145      30.113  28.578  44.060  1.00 22.95           C  
ANISOU 1773  CG  LEU B 145     3038   2810   2872      0      0      0
ATOM   1774  CD1 LEU B 145      29.373  29.655  44.867  1.00 23.06           C  
ANISOU 1774  CD1 LEU B 145     3119   2838   2803      0      0      0
ATOM   1775  CD2 LEU B 145      29.129  27.499  43.581  1.00 20.96           C  
ANISOU 1775  CD2 LEU B 145     2705   2616   2645      0      0      0
ATOM   1776  H   LEU B 145      33.053  28.225  43.773  1.00  0.00           H  
ATOM   1777  HA  LEU B 145      31.175  27.462  41.632  1.00  0.00           H  
ATOM   1778  HB3 LEU B 145      30.177  29.707  42.232  1.00  0.00           H  
ATOM   1779  HB2 LEU B 145      31.518  30.024  43.291  1.00  0.00           H  
ATOM   1780  HG  LEU B 145      30.822  28.103  44.739  1.00  0.00           H  
ATOM   1781 HD11 LEU B 145      28.855  29.220  45.722  1.00  0.00           H  
ATOM   1782 HD12 LEU B 145      30.064  30.406  45.250  1.00  0.00           H  
ATOM   1783 HD13 LEU B 145      28.631  30.169  44.255  1.00  0.00           H  
ATOM   1784 HD21 LEU B 145      28.552  27.097  44.414  1.00  0.00           H  
ATOM   1785 HD22 LEU B 145      28.425  27.896  42.849  1.00  0.00           H  
ATOM   1786 HD23 LEU B 145      29.655  26.662  43.124  1.00  0.00           H  
ATOM   1787  N   SER B 146      33.749  29.229  40.884  1.00 21.52           N  
ANISOU 1787  N   SER B 146     2811   2555   2812      0      0      0
ATOM   1788  CA  SER B 146      34.440  29.934  39.797  1.00 21.55           C  
ANISOU 1788  CA  SER B 146     2807   2559   2822      0      0      0
ATOM   1789  C   SER B 146      34.563  29.066  38.531  1.00 21.18           C  
ANISOU 1789  C   SER B 146     2695   2543   2810      0      0      0
ATOM   1790  O   SER B 146      34.908  29.603  37.485  1.00 21.14           O  
ANISOU 1790  O   SER B 146     2682   2547   2801      0      0      0
ATOM   1791  CB  SER B 146      35.862  30.337  40.239  1.00 21.82           C  
ANISOU 1791  CB  SER B 146     2841   2591   2860      0      0      0
ATOM   1792  OG  SER B 146      35.806  31.312  41.260  1.00 22.44           O  
ANISOU 1792  OG  SER B 146     3007   2624   2894      0      0      0
ATOM   1793  H   SER B 146      34.319  28.814  41.610  1.00  0.00           H  
ATOM   1794  HA  SER B 146      33.885  30.835  39.531  1.00  0.00           H  
ATOM   1795  HB3 SER B 146      36.407  30.785  39.406  1.00  0.00           H  
ATOM   1796  HB2 SER B 146      36.451  29.481  40.563  1.00  0.00           H  
ATOM   1797  HG  SER B 146      35.383  30.931  42.015  1.00  0.00           H  
ATOM   1798  N   TYR B 147      34.256  27.760  38.604  1.00 21.05           N  
ANISOU 1798  N   TYR B 147     2645   2535   2817      0      0      0
ATOM   1799  CA  TYR B 147      34.165  26.844  37.469  1.00 20.98           C  
ANISOU 1799  CA  TYR B 147     2602   2539   2830      0      0      0
ATOM   1800  C   TYR B 147      32.733  26.824  36.912  1.00 21.02           C  
ANISOU 1800  C   TYR B 147     2612   2551   2823      0      0      0
ATOM   1801  O   TYR B 147      31.763  26.938  37.664  1.00 20.56           O  
ANISOU 1801  O   TYR B 147     2563   2500   2751      0      0      0
ATOM   1802  CB  TYR B 147      34.436  25.408  37.968  1.00 21.10           C  
ANISOU 1802  CB  TYR B 147     2607   2542   2868      0      0      0
ATOM   1803  CG  TYR B 147      35.887  25.088  38.259  1.00 21.95           C  
ANISOU 1803  CG  TYR B 147     2687   2666   2986      0      0      0
ATOM   1804  CD1 TYR B 147      36.764  24.762  37.206  1.00 20.45           C  
ANISOU 1804  CD1 TYR B 147     2464   2506   2801      0      0      0
ATOM   1805  CD2 TYR B 147      36.350  25.062  39.588  1.00 22.01           C  
ANISOU 1805  CD2 TYR B 147     2700   2672   2993      0      0      0
ATOM   1806  CE1 TYR B 147      38.089  24.373  37.486  1.00 23.47           C  
ANISOU 1806  CE1 TYR B 147     2802   2931   3185      0      0      0
ATOM   1807  CE2 TYR B 147      37.676  24.682  39.870  1.00 22.78           C  
ANISOU 1807  CE2 TYR B 147     2757   2805   3096      0      0      0
ATOM   1808  CZ  TYR B 147      38.544  24.331  38.819  1.00 23.23           C  
ANISOU 1808  CZ  TYR B 147     2765   2906   3157      0      0      0
ATOM   1809  OH  TYR B 147      39.825  23.953  39.097  1.00 25.63           O  
ANISOU 1809  OH  TYR B 147     3009   3270   3457      0      0      0
ATOM   1810  H   TYR B 147      33.975  27.396  39.503  1.00  0.00           H  
ATOM   1811  HA  TYR B 147      34.878  27.103  36.687  1.00  0.00           H  
ATOM   1812  HB3 TYR B 147      34.116  24.680  37.220  1.00  0.00           H  
ATOM   1813  HB2 TYR B 147      33.835  25.191  38.853  1.00  0.00           H  
ATOM   1814  HD1 TYR B 147      36.412  24.793  36.186  1.00  0.00           H  
ATOM   1815  HD2 TYR B 147      35.675  25.320  40.387  1.00  0.00           H  
ATOM   1816  HE1 TYR B 147      38.752  24.110  36.674  1.00  0.00           H  
ATOM   1817  HE2 TYR B 147      38.022  24.652  40.893  1.00  0.00           H  
ATOM   1818  HH  TYR B 147      40.337  23.754  38.324  1.00  0.00           H  
ATOM   1819  N   TYR B 148      32.621  26.547  35.603  1.00 21.22           N  
ANISOU 1819  N   TYR B 148     2626   2588   2848      0      0      0
ATOM   1820  CA  TYR B 148      31.432  25.944  35.003  1.00 21.55           C  
ANISOU 1820  CA  TYR B 148     2661   2641   2884      0      0      0
ATOM   1821  C   TYR B 148      31.528  24.427  35.255  1.00 21.66           C  
ANISOU 1821  C   TYR B 148     2683   2628   2920      0      0      0
ATOM   1822  O   TYR B 148      32.599  23.844  35.068  1.00 21.38           O  
ANISOU 1822  O   TYR B 148     2656   2569   2898      0      0      0
ATOM   1823  CB  TYR B 148      31.464  26.126  33.467  1.00 21.73           C  
ANISOU 1823  CB  TYR B 148     2683   2678   2896      0      0      0
ATOM   1824  CG  TYR B 148      31.223  27.520  32.913  1.00 22.38           C  
ANISOU 1824  CG  TYR B 148     2775   2780   2948      0      0      0
ATOM   1825  CD1 TYR B 148      30.002  28.183  33.151  1.00 22.95           C  
ANISOU 1825  CD1 TYR B 148     2850   2878   2994      0      0      0
ATOM   1826  CD2 TYR B 148      32.192  28.126  32.086  1.00 22.35           C  
ANISOU 1826  CD2 TYR B 148     2780   2777   2936      0      0      0
ATOM   1827  CE1 TYR B 148      29.749  29.439  32.562  1.00 24.15           C  
ANISOU 1827  CE1 TYR B 148     3031   3037   3107      0      0      0
ATOM   1828  CE2 TYR B 148      31.945  29.384  31.505  1.00 24.07           C  
ANISOU 1828  CE2 TYR B 148     3029   2997   3120      0      0      0
ATOM   1829  CZ  TYR B 148      30.724  30.042  31.743  1.00 25.44           C  
ANISOU 1829  CZ  TYR B 148     3224   3177   3264      0      0      0
ATOM   1830  OH  TYR B 148      30.490  31.267  31.194  1.00 26.70           O  
ANISOU 1830  OH  TYR B 148     3435   3328   3381      0      0      0
ATOM   1831  H   TYR B 148      33.473  26.491  35.060  1.00  0.00           H  
ATOM   1832  HA  TYR B 148      30.515  26.355  35.429  1.00  0.00           H  
ATOM   1833  HB3 TYR B 148      30.688  25.501  33.026  1.00  0.00           H  
ATOM   1834  HB2 TYR B 148      32.408  25.749  33.068  1.00  0.00           H  
ATOM   1835  HD1 TYR B 148      29.251  27.725  33.774  1.00  0.00           H  
ATOM   1836  HD2 TYR B 148      33.125  27.625  31.879  1.00  0.00           H  
ATOM   1837  HE1 TYR B 148      28.812  29.943  32.746  1.00  0.00           H  
ATOM   1838  HE2 TYR B 148      32.699  29.838  30.878  1.00  0.00           H  
ATOM   1839  HH  TYR B 148      31.181  31.555  30.614  1.00  0.00           H  
ATOM   1840  N   THR B 149      30.415  23.779  35.642  1.00 21.24           N  
ANISOU 1840  N   THR B 149     2628   2581   2863      0      0      0
ATOM   1841  CA  THR B 149      30.330  22.317  35.765  1.00 21.23           C  
ANISOU 1841  CA  THR B 149     2658   2534   2874      0      0      0
ATOM   1842  C   THR B 149      30.288  21.653  34.367  1.00 21.25           C  
ANISOU 1842  C   THR B 149     2692   2511   2870      0      0      0
ATOM   1843  O   THR B 149      30.283  22.332  33.339  1.00 21.27           O  
ANISOU 1843  O   THR B 149     2678   2544   2858      0      0      0
ATOM   1844  CB  THR B 149      29.125  21.935  36.675  1.00 21.67           C  
ANISOU 1844  CB  THR B 149     2701   2610   2924      0      0      0
ATOM   1845  OG1 THR B 149      29.152  20.564  37.025  1.00 22.56           O  
ANISOU 1845  OG1 THR B 149     2868   2658   3047      0      0      0
ATOM   1846  CG2 THR B 149      27.730  22.223  36.098  1.00 20.90           C  
ANISOU 1846  CG2 THR B 149     2562   2573   2806      0      0      0
ATOM   1847  H   THR B 149      29.561  24.309  35.746  1.00  0.00           H  
ATOM   1848  HA  THR B 149      31.240  21.977  36.261  1.00  0.00           H  
ATOM   1849  HB  THR B 149      29.232  22.481  37.611  1.00  0.00           H  
ATOM   1850  HG1 THR B 149      29.992  20.365  37.415  1.00  0.00           H  
ATOM   1851 HG21 THR B 149      26.950  21.938  36.804  1.00  0.00           H  
ATOM   1852 HG22 THR B 149      27.605  23.283  35.897  1.00  0.00           H  
ATOM   1853 HG23 THR B 149      27.546  21.676  35.174  1.00  0.00           H  
ATOM   1854  N   ARG B 150      30.311  20.316  34.330  1.00 21.30           N  
ANISOU 1854  N   ARG B 150     2761   2455   2879      0      0      0
ATOM   1855  CA  ARG B 150      30.368  19.504  33.124  1.00 21.57           C  
ANISOU 1855  CA  ARG B 150     2856   2445   2893      0      0      0
ATOM   1856  C   ARG B 150      29.379  18.339  33.233  1.00 22.66           C  
ANISOU 1856  C   ARG B 150     3056   2531   3021      0      0      0
ATOM   1857  O   ARG B 150      29.373  17.622  34.235  1.00 23.10           O  
ANISOU 1857  O   ARG B 150     3156   2535   3085      0      0      0
ATOM   1858  CB  ARG B 150      31.819  19.055  32.864  1.00 21.64           C  
ANISOU 1858  CB  ARG B 150     2916   2410   2896      0      0      0
ATOM   1859  CG  ARG B 150      32.784  20.148  32.364  1.00 21.15           C  
ANISOU 1859  CG  ARG B 150     2795   2411   2831      0      0      0
ATOM   1860  CD  ARG B 150      32.585  20.542  30.898  1.00 21.65           C  
ANISOU 1860  CD  ARG B 150     2871   2491   2863      0      0      0
ATOM   1861  NE  ARG B 150      32.992  19.457  29.998  1.00 23.17           N  
ANISOU 1861  NE  ARG B 150     3145   2636   3023      0      0      0
ATOM   1862  CZ  ARG B 150      34.236  19.233  29.547  1.00 23.16           C  
ANISOU 1862  CZ  ARG B 150     3127   2668   3002      0      0      0
ATOM   1863  NH1 ARG B 150      35.257  20.033  29.882  1.00 22.09           N  
ANISOU 1863  NH1 ARG B 150     2896   2613   2885      0      0      0
ATOM   1864  NH2 ARG B 150      34.459  18.181  28.752  1.00 22.11           N1+
ANISOU 1864  NH2 ARG B 150     3080   2495   2826      0      0      0
ATOM   1865  H   ARG B 150      30.308  19.819  35.211  1.00  0.00           H  
ATOM   1866  HA  ARG B 150      30.041  20.102  32.276  1.00  0.00           H  
ATOM   1867  HB3 ARG B 150      31.815  18.254  32.139  1.00  0.00           H  
ATOM   1868  HB2 ARG B 150      32.226  18.617  33.775  1.00  0.00           H  
ATOM   1869  HG3 ARG B 150      33.802  19.777  32.473  1.00  0.00           H  
ATOM   1870  HG2 ARG B 150      32.723  21.039  32.987  1.00  0.00           H  
ATOM   1871  HD3 ARG B 150      33.159  21.439  30.665  1.00  0.00           H  
ATOM   1872  HD2 ARG B 150      31.542  20.786  30.710  1.00  0.00           H  
ATOM   1873  HE  ARG B 150      32.250  18.818  29.740  1.00  0.00           H  
ATOM   1874 HH12 ARG B 150      36.189  19.863  29.521  1.00  0.00           H  
ATOM   1875 HH11 ARG B 150      35.097  20.826  30.487  1.00  0.00           H  
ATOM   1876 HH22 ARG B 150      35.388  17.987  28.403  1.00  0.00           H  
ATOM   1877 HH21 ARG B 150      33.696  17.569  28.500  1.00  0.00           H  
ATOM   1878  N   ALA B 151      28.557  18.152  32.186  1.00 22.84           N  
ANISOU 1878  N   ALA B 151     3086   2570   3023      0      0      0
ATOM   1879  CA  ALA B 151      27.557  17.090  32.067  1.00 24.02           C  
ANISOU 1879  CA  ALA B 151     3297   2673   3156      0      0      0
ATOM   1880  C   ALA B 151      28.211  15.732  31.765  1.00 24.97           C  
ANISOU 1880  C   ALA B 151     3572   2661   3254      0      0      0
ATOM   1881  O   ALA B 151      27.827  14.734  32.374  1.00 25.34           O  
ANISOU 1881  O   ALA B 151     3707   2631   3289      0      0      0
ATOM   1882  CB  ALA B 151      26.592  17.448  30.925  1.00 24.21           C  
ANISOU 1882  CB  ALA B 151     3280   2763   3157      0      0      0
ATOM   1883  H   ALA B 151      28.645  18.789  31.403  1.00  0.00           H  
ATOM   1884  HA  ALA B 151      26.996  17.017  33.000  1.00  0.00           H  
ATOM   1885  HB1 ALA B 151      25.822  16.685  30.802  1.00  0.00           H  
ATOM   1886  HB2 ALA B 151      26.085  18.389  31.137  1.00  0.00           H  
ATOM   1887  HB3 ALA B 151      27.109  17.559  29.971  1.00  0.00           H  
ATOM   1888  N   LEU B 152      29.223  15.707  30.879  1.00 25.14           N  
ANISOU 1888  N   LEU B 152     3632   2659   3261      0      0      0
ATOM   1889  CA  LEU B 152      30.182  14.609  30.743  1.00 25.92           C  
ANISOU 1889  CA  LEU B 152     3876   2644   3329      0      0      0
ATOM   1890  C   LEU B 152      31.557  15.102  31.205  1.00 25.90           C  
ANISOU 1890  C   LEU B 152     3833   2671   3338      0      0      0
ATOM   1891  O   LEU B 152      31.908  16.243  30.906  1.00 24.68           O  
ANISOU 1891  O   LEU B 152     3570   2612   3196      0      0      0
ATOM   1892  CB  LEU B 152      30.338  14.178  29.268  1.00 26.34           C  
ANISOU 1892  CB  LEU B 152     4034   2647   3327      0      0      0
ATOM   1893  CG  LEU B 152      29.199  13.304  28.727  1.00 27.50           C  
ANISOU 1893  CG  LEU B 152     4281   2724   3443      0      0      0
ATOM   1894  CD1 LEU B 152      29.369  13.062  27.225  1.00 27.94           C  
ANISOU 1894  CD1 LEU B 152     4449   2734   3435      0      0      0
ATOM   1895  CD2 LEU B 152      29.103  11.948  29.449  1.00 28.65           C  
ANISOU 1895  CD2 LEU B 152     4562   2741   3581      0      0      0
ATOM   1896  H   LEU B 152      29.474  16.579  30.433  1.00  0.00           H  
ATOM   1897  HA  LEU B 152      29.870  13.769  31.359  1.00  0.00           H  
ATOM   1898  HB3 LEU B 152      31.265  13.620  29.139  1.00  0.00           H  
ATOM   1899  HB2 LEU B 152      30.455  15.065  28.648  1.00  0.00           H  
ATOM   1900  HG  LEU B 152      28.271  13.851  28.868  1.00  0.00           H  
ATOM   1901 HD11 LEU B 152      28.472  12.605  26.820  1.00  0.00           H  
ATOM   1902 HD12 LEU B 152      29.552  13.981  26.673  1.00  0.00           H  
ATOM   1903 HD13 LEU B 152      30.202  12.393  27.020  1.00  0.00           H  
ATOM   1904 HD21 LEU B 152      28.352  11.308  28.988  1.00  0.00           H  
ATOM   1905 HD22 LEU B 152      30.052  11.413  29.406  1.00  0.00           H  
ATOM   1906 HD23 LEU B 152      28.830  12.056  30.498  1.00  0.00           H  
ATOM   1907  N   PRO B 153      32.384  14.239  31.835  1.00 26.56           N  
ANISOU 1907  N   PRO B 153     4007   2674   3412      0      0      0
ATOM   1908  CA  PRO B 153      33.747  14.593  32.242  1.00 26.82           C  
ANISOU 1908  CA  PRO B 153     3985   2754   3451      0      0      0
ATOM   1909  C   PRO B 153      34.674  14.761  31.019  1.00 27.31           C  
ANISOU 1909  C   PRO B 153     4038   2864   3474      0      0      0
ATOM   1910  O   PRO B 153      34.406  14.172  29.969  1.00 27.92           O  
ANISOU 1910  O   PRO B 153     4211   2892   3507      0      0      0
ATOM   1911  CB  PRO B 153      34.191  13.432  33.143  1.00 27.10           C  
ANISOU 1911  CB  PRO B 153     4145   2683   3467      0      0      0
ATOM   1912  CG  PRO B 153      33.379  12.235  32.684  1.00 28.56           C  
ANISOU 1912  CG  PRO B 153     4494   2740   3616      0      0      0
ATOM   1913  CD  PRO B 153      32.084  12.838  32.143  1.00 27.83           C  
ANISOU 1913  CD  PRO B 153     4332   2697   3546      0      0      0
ATOM   1914  HA  PRO B 153      33.709  15.516  32.821  1.00  0.00           H  
ATOM   1915  HB3 PRO B 153      33.938  13.659  34.179  1.00  0.00           H  
ATOM   1916  HB2 PRO B 153      35.262  13.231  33.099  1.00  0.00           H  
ATOM   1917  HG3 PRO B 153      33.209  11.509  33.480  1.00  0.00           H  
ATOM   1918  HG2 PRO B 153      33.909  11.728  31.877  1.00  0.00           H  
ATOM   1919  HD2 PRO B 153      31.738  12.288  31.268  1.00  0.00           H  
ATOM   1920  HD3 PRO B 153      31.305  12.795  32.905  1.00  0.00           H  
ATOM   1921  N   PRO B 154      35.765  15.547  31.129  1.00 27.53           N  
ANISOU 1921  N   PRO B 154     3950   2995   3514      0      0      0
ATOM   1922  CA  PRO B 154      36.710  15.758  30.031  1.00 28.03           C  
ANISOU 1922  CA  PRO B 154     3994   3122   3533      0      0      0
ATOM   1923  C   PRO B 154      37.546  14.507  29.727  1.00 29.57           C  
ANISOU 1923  C   PRO B 154     4328   3246   3661      0      0      0
ATOM   1924  O   PRO B 154      37.842  13.712  30.621  1.00 30.10           O  
ANISOU 1924  O   PRO B 154     4488   3228   3723      0      0      0
ATOM   1925  CB  PRO B 154      37.583  16.936  30.483  1.00 27.44           C  
ANISOU 1925  CB  PRO B 154     3765   3175   3487      0      0      0
ATOM   1926  CG  PRO B 154      37.524  16.904  32.000  1.00 28.15           C  
ANISOU 1926  CG  PRO B 154     3845   3234   3618      0      0      0
ATOM   1927  CD  PRO B 154      36.157  16.303  32.317  1.00 27.02           C  
ANISOU 1927  CD  PRO B 154     3778   2995   3495      0      0      0
ATOM   1928  HA  PRO B 154      36.154  16.032  29.136  1.00  0.00           H  
ATOM   1929  HB3 PRO B 154      37.146  17.867  30.126  1.00  0.00           H  
ATOM   1930  HB2 PRO B 154      38.608  16.891  30.113  1.00  0.00           H  
ATOM   1931  HG3 PRO B 154      37.665  17.883  32.452  1.00  0.00           H  
ATOM   1932  HG2 PRO B 154      38.307  16.246  32.380  1.00  0.00           H  
ATOM   1933  HD2 PRO B 154      36.199  15.687  33.210  1.00  0.00           H  
ATOM   1934  HD3 PRO B 154      35.427  17.097  32.480  1.00  0.00           H  
ATOM   1935  N   VAL B 155      37.931  14.363  28.449  1.00 30.26           N  
ANISOU 1935  N   VAL B 155     4443   3365   3688      0      0      0
ATOM   1936  CA  VAL B 155      38.826  13.326  27.933  1.00 31.93           C  
ANISOU 1936  CA  VAL B 155     4778   3535   3818      0      0      0
ATOM   1937  C   VAL B 155      40.217  13.544  28.554  1.00 32.90           C  
ANISOU 1937  C   VAL B 155     4791   3765   3944      0      0      0
ATOM   1938  O   VAL B 155      40.731  14.664  28.521  1.00 32.23           O  
ANISOU 1938  O   VAL B 155     4524   3825   3898      0      0      0
ATOM   1939  CB  VAL B 155      38.874  13.417  26.379  1.00 32.55           C  
ANISOU 1939  CB  VAL B 155     4888   3657   3823      0      0      0
ATOM   1940  CG1 VAL B 155      39.833  12.387  25.748  1.00 33.27           C  
ANISOU 1940  CG1 VAL B 155     5118   3711   3812      0      0      0
ATOM   1941  CG2 VAL B 155      37.481  13.269  25.738  1.00 31.32           C  
ANISOU 1941  CG2 VAL B 155     4824   3413   3664      0      0      0
ATOM   1942  H   VAL B 155      37.636  15.073  27.791  1.00  0.00           H  
ATOM   1943  HA  VAL B 155      38.438  12.349  28.228  1.00  0.00           H  
ATOM   1944  HB  VAL B 155      39.237  14.407  26.105  1.00  0.00           H  
ATOM   1945 HG11 VAL B 155      39.816  12.443  24.661  1.00  0.00           H  
ATOM   1946 HG12 VAL B 155      40.867  12.551  26.052  1.00  0.00           H  
ATOM   1947 HG13 VAL B 155      39.557  11.370  26.026  1.00  0.00           H  
ATOM   1948 HG21 VAL B 155      37.537  13.365  24.654  1.00  0.00           H  
ATOM   1949 HG22 VAL B 155      37.051  12.292  25.961  1.00  0.00           H  
ATOM   1950 HG23 VAL B 155      36.786  14.033  26.086  1.00  0.00           H  
ATOM   1951  N   ALA B 156      40.801  12.482  29.137  1.00 34.41           N  
ANISOU 1951  N   ALA B 156     5096   3886   4092      0      0      0
ATOM   1952  CA  ALA B 156      42.084  12.510  29.845  1.00 35.31           C  
ANISOU 1952  CA  ALA B 156     5105   4108   4204      0      0      0
ATOM   1953  C   ALA B 156      43.241  12.955  28.935  1.00 36.52           C  
ANISOU 1953  C   ALA B 156     5120   4447   4307      0      0      0
ATOM   1954  O   ALA B 156      43.241  12.695  27.730  1.00 36.90           O  
ANISOU 1954  O   ALA B 156     5230   4502   4288      0      0      0
ATOM   1955  CB  ALA B 156      42.365  11.132  30.466  1.00 36.46           C  
ANISOU 1955  CB  ALA B 156     5424   4130   4300      0      0      0
ATOM   1956  H   ALA B 156      40.312  11.599  29.115  1.00  0.00           H  
ATOM   1957  HA  ALA B 156      41.986  13.234  30.656  1.00  0.00           H  
ATOM   1958  HB1 ALA B 156      43.278  11.149  31.063  1.00  0.00           H  
ATOM   1959  HB2 ALA B 156      41.554  10.825  31.127  1.00  0.00           H  
ATOM   1960  HB3 ALA B 156      42.489  10.355  29.715  1.00  0.00           H  
ATOM   1961  N   ASP B 157      44.208  13.674  29.522  1.00 37.16           N  
ANISOU 1961  N   ASP B 157     5015   4687   4416      0      0      0
ATOM   1962  CA  ASP B 157      45.299  14.371  28.826  1.00 38.84           C  
ANISOU 1962  CA  ASP B 157     5053   5113   4592      0      0      0
ATOM   1963  C   ASP B 157      46.333  13.440  28.165  1.00 40.47           C  
ANISOU 1963  C   ASP B 157     5319   5374   4682      0      0      0
ATOM   1964  O   ASP B 157      47.123  13.910  27.347  1.00 41.09           O  
ANISOU 1964  O   ASP B 157     5296   5608   4709      0      0      0
ATOM   1965  CB  ASP B 157      46.014  15.326  29.813  1.00 39.11           C  
ANISOU 1965  CB  ASP B 157     4880   5303   4676      0      0      0
ATOM   1966  CG  ASP B 157      45.081  16.320  30.517  1.00 39.82           C  
ANISOU 1966  CG  ASP B 157     4901   5363   4865      0      0      0
ATOM   1967  OD1 ASP B 157      44.134  16.796  29.851  1.00 40.28           O  
ANISOU 1967  OD1 ASP B 157     5009   5346   4951      0      0      0
ATOM   1968  OD2 ASP B 157      45.333  16.585  31.712  1.00 42.63           O1-
ANISOU 1968  OD2 ASP B 157     5156   5777   5262      0      0      0
ATOM   1969  H   ASP B 157      44.129  13.848  30.513  1.00  0.00           H  
ATOM   1970  HA  ASP B 157      44.862  14.970  28.027  1.00  0.00           H  
ATOM   1971  HB3 ASP B 157      46.777  15.905  29.291  1.00  0.00           H  
ATOM   1972  HB2 ASP B 157      46.537  14.746  30.575  1.00  0.00           H  
ATOM   1973  N   ASP B 158      46.307  12.138  28.488  1.00 41.43           N  
ANISOU 1973  N   ASP B 158     5614   5372   4755      0      0      0
ATOM   1974  CA  ASP B 158      47.203  11.103  27.972  1.00 43.22           C  
ANISOU 1974  CA  ASP B 158     5919   5646   4858      0      0      0
ATOM   1975  C   ASP B 158      46.529  10.218  26.899  1.00 43.81           C  
ANISOU 1975  C   ASP B 158     6256   5538   4850      0      0      0
ATOM   1976  O   ASP B 158      47.190   9.309  26.396  1.00 45.44           O  
ANISOU 1976  O   ASP B 158     6598   5727   4942      0      0      0
ATOM   1977  CB  ASP B 158      47.691  10.235  29.166  1.00 44.25           C  
ANISOU 1977  CB  ASP B 158     6071   5784   4957      0      0      0
ATOM   1978  CG  ASP B 158      46.637   9.462  29.978  1.00 44.69           C  
ANISOU 1978  CG  ASP B 158     6365   5580   5034      0      0      0
ATOM   1979  OD1 ASP B 158      45.426   9.594  29.690  1.00 43.57           O  
ANISOU 1979  OD1 ASP B 158     6356   5263   4934      0      0      0
ATOM   1980  OD2 ASP B 158      47.075   8.727  30.888  1.00 46.72           O1-
ANISOU 1980  OD2 ASP B 158     6673   5818   5261      0      0      0
ATOM   1981  H   ASP B 158      45.613  11.829  29.155  1.00  0.00           H  
ATOM   1982  HA  ASP B 158      48.078  11.561  27.508  1.00  0.00           H  
ATOM   1983  HB3 ASP B 158      48.232  10.874  29.865  1.00  0.00           H  
ATOM   1984  HB2 ASP B 158      48.425   9.511  28.810  1.00  0.00           H  
ATOM   1985  N   CYS B 159      45.251  10.458  26.535  1.00 42.37           N  
ANISOU 1985  N   CYS B 159     6154   5226   4717      0      0      0
ATOM   1986  CA  CYS B 159      44.510   9.665  25.545  1.00 43.13           C  
ANISOU 1986  CA  CYS B 159     6504   5147   4735      0      0      0
ATOM   1987  C   CYS B 159      45.120   9.801  24.132  1.00 44.26           C  
ANISOU 1987  C   CYS B 159     6633   5417   4769      0      0      0
ATOM   1988  O   CYS B 159      45.550  10.899  23.772  1.00 43.95           O  
ANISOU 1988  O   CYS B 159     6370   5580   4749      0      0      0
ATOM   1989  CB  CYS B 159      43.025  10.083  25.504  1.00 41.53           C  
ANISOU 1989  CB  CYS B 159     6364   4806   4610      0      0      0
ATOM   1990  SG  CYS B 159      42.055   9.764  27.005  1.00 40.80           S  
ANISOU 1990  SG  CYS B 159     6350   4538   4615      0      0      0
ATOM   1991  H   CYS B 159      44.759  11.216  26.988  1.00  0.00           H  
ATOM   1992  HA  CYS B 159      44.576   8.631  25.875  1.00  0.00           H  
ATOM   1993  HB3 CYS B 159      42.519   9.555  24.700  1.00  0.00           H  
ATOM   1994  HB2 CYS B 159      42.938  11.144  25.266  1.00  0.00           H  
ATOM   1995  N   PRO B 160      45.176   8.713  23.327  1.00 45.95           N  
ANISOU 1995  N   PRO B 160     7094   5510   4856      0      0      0
ATOM   1996  CA  PRO B 160      45.890   8.683  22.038  1.00 47.36           C  
ANISOU 1996  CA  PRO B 160     7278   5811   4906      0      0      0
ATOM   1997  C   PRO B 160      45.229   9.468  20.888  1.00 46.81           C  
ANISOU 1997  C   PRO B 160     7140   5799   4848      0      0      0
ATOM   1998  O   PRO B 160      45.891   9.711  19.879  1.00 47.75           O  
ANISOU 1998  O   PRO B 160     7139   6109   4896      0      0      0
ATOM   1999  CB  PRO B 160      46.023   7.190  21.703  1.00 49.13           C  
ANISOU 1999  CB  PRO B 160     7846   5823   4997      0      0      0
ATOM   2000  CG  PRO B 160      44.842   6.536  22.398  1.00 48.56           C  
ANISOU 2000  CG  PRO B 160     7957   5495   4998      0      0      0
ATOM   2001  CD  PRO B 160      44.617   7.395  23.640  1.00 46.79           C  
ANISOU 2001  CD  PRO B 160     7498   5361   4920      0      0      0
ATOM   2002  HA  PRO B 160      46.890   9.101  22.177  1.00  0.00           H  
ATOM   2003  HB3 PRO B 160      46.951   6.805  22.129  1.00  0.00           H  
ATOM   2004  HB2 PRO B 160      46.047   6.976  20.633  1.00  0.00           H  
ATOM   2005  HG3 PRO B 160      45.008   5.484  22.631  1.00  0.00           H  
ATOM   2006  HG2 PRO B 160      43.970   6.600  21.749  1.00  0.00           H  
ATOM   2007  HD2 PRO B 160      43.568   7.431  23.929  1.00  0.00           H  
ATOM   2008  HD3 PRO B 160      45.180   6.975  24.472  1.00  0.00           H  
ATOM   2009  N   THR B 161      43.968   9.903  21.050  1.00 45.37           N  
ANISOU 2009  N   THR B 161     7034   5462   4743      0      0      0
ATOM   2010  CA  THR B 161      43.261  10.840  20.174  1.00 44.53           C  
ANISOU 2010  CA  THR B 161     6856   5406   4655      0      0      0
ATOM   2011  C   THR B 161      42.528  11.888  21.045  1.00 42.78           C  
ANISOU 2011  C   THR B 161     6468   5198   4588      0      0      0
ATOM   2012  O   THR B 161      42.197  11.577  22.193  1.00 42.36           O  
ANISOU 2012  O   THR B 161     6420   5060   4615      0      0      0
ATOM   2013  CB  THR B 161      42.347  10.103  19.157  1.00 45.08           C  
ANISOU 2013  CB  THR B 161     7195   5290   4644      0      0      0
ATOM   2014  OG1 THR B 161      41.166   9.635  19.768  1.00 43.89           O  
ANISOU 2014  OG1 THR B 161     7198   4923   4557      0      0      0
ATOM   2015  CG2 THR B 161      43.013   8.952  18.385  1.00 47.05           C  
ANISOU 2015  CG2 THR B 161     7649   5504   4724      0      0      0
ATOM   2016  H   THR B 161      43.478   9.638  21.893  1.00  0.00           H  
ATOM   2017  HA  THR B 161      44.025  11.361  19.598  1.00  0.00           H  
ATOM   2018  HB  THR B 161      42.016  10.830  18.418  1.00  0.00           H  
ATOM   2019  HG1 THR B 161      40.604   9.282  19.089  1.00  0.00           H  
ATOM   2020 HG21 THR B 161      42.347   8.555  17.620  1.00  0.00           H  
ATOM   2021 HG22 THR B 161      43.919   9.291  17.883  1.00  0.00           H  
ATOM   2022 HG23 THR B 161      43.280   8.125  19.043  1.00  0.00           H  
ATOM   2023  N   PRO B 162      42.250  13.114  20.533  1.00 41.84           N  
ANISOU 2023  N   PRO B 162     6210   5185   4500      0      0      0
ATOM   2024  CA  PRO B 162      41.494  14.177  21.231  1.00 40.06           C  
ANISOU 2024  CA  PRO B 162     5842   4975   4404      0      0      0
ATOM   2025  C   PRO B 162      40.128  13.784  21.831  1.00 39.28           C  
ANISOU 2025  C   PRO B 162     5873   4684   4369      0      0      0
ATOM   2026  O   PRO B 162      39.702  14.400  22.808  1.00 38.05           O  
ANISOU 2026  O   PRO B 162     5620   4522   4313      0      0      0
ATOM   2027  CB  PRO B 162      41.274  15.267  20.170  1.00 39.72           C  
ANISOU 2027  CB  PRO B 162     5718   5033   4342      0      0      0
ATOM   2028  CG  PRO B 162      42.423  15.098  19.197  1.00 41.39           C  
ANISOU 2028  CG  PRO B 162     5913   5376   4437      0      0      0
ATOM   2029  CD  PRO B 162      42.761  13.611  19.253  1.00 42.58           C  
ANISOU 2029  CD  PRO B 162     6271   5408   4501      0      0      0
ATOM   2030  HA  PRO B 162      42.132  14.564  22.027  1.00  0.00           H  
ATOM   2031  HB3 PRO B 162      41.238  16.269  20.600  1.00  0.00           H  
ATOM   2032  HB2 PRO B 162      40.337  15.106  19.634  1.00  0.00           H  
ATOM   2033  HG3 PRO B 162      43.279  15.675  19.551  1.00  0.00           H  
ATOM   2034  HG2 PRO B 162      42.192  15.442  18.191  1.00  0.00           H  
ATOM   2035  HD2 PRO B 162      42.278  13.087  18.428  1.00  0.00           H  
ATOM   2036  HD3 PRO B 162      43.837  13.478  19.168  1.00  0.00           H  
ATOM   2037  N   MET B 163      39.453  12.781  21.243  1.00 40.13           N  
ANISOU 2037  N   MET B 163     6198   4641   4410      0      0      0
ATOM   2038  CA  MET B 163      38.118  12.313  21.617  1.00 39.71           C  
ANISOU 2038  CA  MET B 163     6268   4416   4406      0      0      0
ATOM   2039  C   MET B 163      38.132  10.995  22.412  1.00 40.22           C  
ANISOU 2039  C   MET B 163     6486   4332   4462      0      0      0
ATOM   2040  O   MET B 163      37.073  10.576  22.882  1.00 40.01           O  
ANISOU 2040  O   MET B 163     6549   4174   4480      0      0      0
ATOM   2041  CB  MET B 163      37.314  12.093  20.315  1.00 40.25           C  
ANISOU 2041  CB  MET B 163     6488   4393   4414      0      0      0
ATOM   2042  CG  MET B 163      36.909  13.404  19.627  1.00 40.25           C  
ANISOU 2042  CG  MET B 163     6341   4509   4443      0      0      0
ATOM   2043  SD  MET B 163      35.780  14.410  20.619  1.00 41.37           S  
ANISOU 2043  SD  MET B 163     6262   4724   4733      0      0      0
ATOM   2044  CE  MET B 163      35.245  15.612  19.389  1.00 40.15           C  
ANISOU 2044  CE  MET B 163     6026   4659   4570      0      0      0
ATOM   2045  H   MET B 163      39.884  12.328  20.450  1.00  0.00           H  
ATOM   2046  HA  MET B 163      37.615  13.049  22.245  1.00  0.00           H  
ATOM   2047  HB3 MET B 163      36.400  11.530  20.515  1.00  0.00           H  
ATOM   2048  HB2 MET B 163      37.894  11.482  19.621  1.00  0.00           H  
ATOM   2049  HG3 MET B 163      36.414  13.175  18.686  1.00  0.00           H  
ATOM   2050  HG2 MET B 163      37.787  14.001  19.375  1.00  0.00           H  
ATOM   2051  HE1 MET B 163      34.620  16.361  19.874  1.00  0.00           H  
ATOM   2052  HE2 MET B 163      36.105  16.106  18.938  1.00  0.00           H  
ATOM   2053  HE3 MET B 163      34.662  15.128  18.607  1.00  0.00           H  
ATOM   2054  N   GLY B 164      39.299  10.353  22.581  1.00 40.97           N  
ANISOU 2054  N   GLY B 164     6580   4483   4503      0      0      0
ATOM   2055  CA  GLY B 164      39.433   9.062  23.242  1.00 41.79           C  
ANISOU 2055  CA  GLY B 164     6879   4421   4578      0      0      0
ATOM   2056  C   GLY B 164      40.449   8.190  22.515  1.00 43.72           C  
ANISOU 2056  C   GLY B 164     7331   4602   4678      0      0      0
ATOM   2057  O   GLY B 164      41.647   8.456  22.597  1.00 44.21           O  
ANISOU 2057  O   GLY B 164     7330   4775   4693      0      0      0
ATOM   2058  H   GLY B 164      40.139  10.760  22.193  1.00  0.00           H  
ATOM   2059  HA3 GLY B 164      38.479   8.535  23.285  1.00  0.00           H  
ATOM   2060  HA2 GLY B 164      39.769   9.225  24.266  1.00  0.00           H  
ATOM   2061  N   VAL B 165      39.967   7.147  21.819  1.00 44.89           N  
ANISOU 2061  N   VAL B 165     7726   4589   4742      0      0      0
ATOM   2062  CA  VAL B 165      40.782   6.184  21.066  1.00 47.02           C  
ANISOU 2062  CA  VAL B 165     8216   4794   4856      0      0      0
ATOM   2063  C   VAL B 165      40.411   6.123  19.572  1.00 48.03           C  
ANISOU 2063  C   VAL B 165     8459   4904   4886      0      0      0
ATOM   2064  O   VAL B 165      41.216   5.641  18.775  1.00 49.17           O  
ANISOU 2064  O   VAL B 165     8711   5077   4895      0      0      0
ATOM   2065  CB  VAL B 165      40.739   4.786  21.743  1.00 48.43           C  
ANISOU 2065  CB  VAL B 165     8704   4720   4978      0      0      0
ATOM   2066  CG1 VAL B 165      41.209   4.824  23.210  1.00 47.83           C  
ANISOU 2066  CG1 VAL B 165     8525   4665   4984      0      0      0
ATOM   2067  CG2 VAL B 165      39.370   4.085  21.625  1.00 47.89           C  
ANISOU 2067  CG2 VAL B 165     8849   4428   4919      0      0      0
ATOM   2068  H   VAL B 165      38.970   6.996  21.826  1.00  0.00           H  
ATOM   2069  HA  VAL B 165      41.820   6.515  21.073  1.00  0.00           H  
ATOM   2070  HB  VAL B 165      41.455   4.156  21.213  1.00  0.00           H  
ATOM   2071 HG11 VAL B 165      41.299   3.818  23.619  1.00  0.00           H  
ATOM   2072 HG12 VAL B 165      42.184   5.303  23.300  1.00  0.00           H  
ATOM   2073 HG13 VAL B 165      40.511   5.371  23.843  1.00  0.00           H  
ATOM   2074 HG21 VAL B 165      39.380   3.121  22.134  1.00  0.00           H  
ATOM   2075 HG22 VAL B 165      38.573   4.685  22.058  1.00  0.00           H  
ATOM   2076 HG23 VAL B 165      39.104   3.887  20.586  1.00  0.00           H  
ATOM   2077  N   LYS B 166      39.214   6.601  19.189  1.00 47.52           N  
ANISOU 2077  N   LYS B 166     8369   4803   4882      0      0      0
ATOM   2078  CA  LYS B 166      38.704   6.594  17.817  1.00 48.84           C  
ANISOU 2078  CA  LYS B 166     8652   4943   4961      0      0      0
ATOM   2079  C   LYS B 166      39.220   7.807  17.027  1.00 48.29           C  
ANISOU 2079  C   LYS B 166     8347   5112   4888      0      0      0
ATOM   2080  O   LYS B 166      39.630   8.810  17.611  1.00 46.94           O  
ANISOU 2080  O   LYS B 166     7901   5118   4814      0      0      0
ATOM   2081  CB  LYS B 166      37.162   6.674  17.866  1.00 48.55           C  
ANISOU 2081  CB  LYS B 166     8695   4770   4980      0      0      0
ATOM   2082  CG  LYS B 166      36.509   5.346  18.280  1.00 50.86           C  
ANISOU 2082  CG  LYS B 166     9317   4796   5213      0      0      0
ATOM   2083  CD  LYS B 166      34.976   5.405  18.219  1.00 52.10           C  
ANISOU 2083  CD  LYS B 166     9488   4862   5445      0      0      0
ATOM   2084  CE  LYS B 166      34.322   4.054  18.537  1.00 55.23           C  
ANISOU 2084  CE  LYS B 166    10243   4987   5754      0      0      0
ATOM   2085  NZ  LYS B 166      32.854   4.158  18.552  1.00 56.09           N1+
ANISOU 2085  NZ  LYS B 166    10332   5033   5946      0      0      0
ATOM   2086  H   LYS B 166      38.617   7.007  19.893  1.00  0.00           H  
ATOM   2087  HA  LYS B 166      39.013   5.682  17.301  1.00  0.00           H  
ATOM   2088  HB3 LYS B 166      36.774   6.935  16.880  1.00  0.00           H  
ATOM   2089  HB2 LYS B 166      36.841   7.475  18.533  1.00  0.00           H  
ATOM   2090  HG3 LYS B 166      36.827   5.074  19.287  1.00  0.00           H  
ATOM   2091  HG2 LYS B 166      36.862   4.553  17.620  1.00  0.00           H  
ATOM   2092  HD3 LYS B 166      34.670   5.719  17.220  1.00  0.00           H  
ATOM   2093  HD2 LYS B 166      34.615   6.167  18.910  1.00  0.00           H  
ATOM   2094  HE3 LYS B 166      34.655   3.689  19.509  1.00  0.00           H  
ATOM   2095  HE2 LYS B 166      34.614   3.310  17.795  1.00  0.00           H  
ATOM   2096  HZ1 LYS B 166      32.519   4.522  17.664  1.00  0.00           H  
ATOM   2097  HZ2 LYS B 166      32.447   3.248  18.709  1.00  0.00           H  
ATOM   2098  HZ3 LYS B 166      32.566   4.788  19.287  1.00  0.00           H  
ATOM   2099  N   GLY B 167      39.169   7.715  15.690  1.00 49.65           N  
ANISOU 2099  N   GLY B 167     8643   5282   4941      0      0      0
ATOM   2100  CA  GLY B 167      39.567   8.772  14.764  1.00 49.47           C  
ANISOU 2100  CA  GLY B 167     8428   5470   4899      0      0      0
ATOM   2101  C   GLY B 167      41.085   8.909  14.603  1.00 50.64           C  
ANISOU 2101  C   GLY B 167     8455   5810   4975      0      0      0
ATOM   2102  O   GLY B 167      41.847   8.003  14.946  1.00 51.92           O  
ANISOU 2102  O   GLY B 167     8707   5941   5081      0      0      0
ATOM   2103  H   GLY B 167      38.815   6.861  15.283  1.00  0.00           H  
ATOM   2104  HA3 GLY B 167      39.155   9.725  15.095  1.00  0.00           H  
ATOM   2105  HA2 GLY B 167      39.128   8.561  13.788  1.00  0.00           H  
ATOM   2106  N   ASN B 168      41.509  10.057  14.057  1.00 50.57           N  
ANISOU 2106  N   ASN B 168     8240   6010   4964      0      0      0
ATOM   2107  CA  ASN B 168      42.908  10.408  13.800  1.00 51.71           C  
ANISOU 2107  CA  ASN B 168     8236   6378   5034      0      0      0
ATOM   2108  C   ASN B 168      43.544  11.057  15.045  1.00 50.63           C  
ANISOU 2108  C   ASN B 168     7829   6393   5014      0      0      0
ATOM   2109  O   ASN B 168      42.844  11.508  15.954  1.00 49.17           O  
ANISOU 2109  O   ASN B 168     7559   6152   4973      0      0      0
ATOM   2110  CB  ASN B 168      42.962  11.430  12.637  1.00 51.90           C  
ANISOU 2110  CB  ASN B 168     8164   6562   4995      0      0      0
ATOM   2111  CG  ASN B 168      42.378  10.887  11.327  1.00 53.78           C  
ANISOU 2111  CG  ASN B 168     8676   6674   5085      0      0      0
ATOM   2112  OD1 ASN B 168      41.219  11.141  11.008  1.00 54.13           O  
ANISOU 2112  OD1 ASN B 168     8739   6693   5135      0      0      0
ATOM   2113  ND2 ASN B 168      43.181  10.151  10.556  1.00 56.38           N  
ANISOU 2113  ND2 ASN B 168     9229   6921   5271      0      0      0
ATOM   2114  H   ASN B 168      40.815  10.745  13.803  1.00  0.00           H  
ATOM   2115  HA  ASN B 168      43.476   9.515  13.533  1.00  0.00           H  
ATOM   2116  HB3 ASN B 168      43.988  11.750  12.450  1.00  0.00           H  
ATOM   2117  HB2 ASN B 168      42.407  12.330  12.904  1.00  0.00           H  
ATOM   2118 HD22 ASN B 168      42.827   9.785   9.684  1.00  0.00           H  
ATOM   2119 HD21 ASN B 168      44.132   9.965  10.838  1.00  0.00           H  
ATOM   2120  N   LYS B 169      44.888  11.109  15.063  1.00 51.66           N  
ANISOU 2120  N   LYS B 169     7826   6727   5075      0      0      0
ATOM   2121  CA  LYS B 169      45.741  11.665  16.125  1.00 50.98           C  
ANISOU 2121  CA  LYS B 169     7470   6820   5080      0      0      0
ATOM   2122  C   LYS B 169      45.496  13.162  16.407  1.00 48.75           C  
ANISOU 2122  C   LYS B 169     6955   6635   4933      0      0      0
ATOM   2123  O   LYS B 169      45.755  13.622  17.518  1.00 47.84           O  
ANISOU 2123  O   LYS B 169     6689   6551   4938      0      0      0
ATOM   2124  CB  LYS B 169      47.213  11.391  15.732  1.00 53.03           C  
ANISOU 2124  CB  LYS B 169     7606   7324   5218      0      0      0
ATOM   2125  CG  LYS B 169      48.269  11.641  16.830  1.00 54.07           C  
ANISOU 2125  CG  LYS B 169     7525   7613   5406      0      0      0
ATOM   2126  CD  LYS B 169      48.960  13.011  16.753  1.00 53.56           C  
ANISOU 2126  CD  LYS B 169     7137   7765   5448      0      0      0
ATOM   2127  H   LYS B 169      45.374  10.709  14.273  1.00  0.00           H  
ATOM   2128  HA  LYS B 169      45.515  11.115  17.041  1.00  0.00           H  
ATOM   2129  HB3 LYS B 169      47.476  11.935  14.823  1.00  0.00           H  
ATOM   2130  HB2 LYS B 169      47.285  10.335  15.462  1.00  0.00           H  
ATOM   2131  HG3 LYS B 169      49.045  10.882  16.733  1.00  0.00           H  
ATOM   2132  HG2 LYS B 169      47.834  11.490  17.819  1.00  0.00           H  
ATOM   2133  HD1 LYS B 169      49.761  13.076  17.489  1.00  0.00           H  
ATOM   2134  HD2 LYS B 169      49.402  13.176  15.770  1.00  0.00           H  
ATOM   2135  HD3 LYS B 169      48.273  13.830  16.954  1.00  0.00           H  
ATOM   2136  N   GLU B 170      44.959  13.901  15.424  1.00 47.98           N  
ANISOU 2136  N   GLU B 170     6844   6577   4808      0      0      0
ATOM   2137  CA  GLU B 170      44.477  15.272  15.538  1.00 45.77           C  
ANISOU 2137  CA  GLU B 170     6390   6360   4641      0      0      0
ATOM   2138  C   GLU B 170      43.079  15.362  14.918  1.00 44.42           C  
ANISOU 2138  C   GLU B 170     6362   6030   4486      0      0      0
ATOM   2139  O   GLU B 170      42.794  14.698  13.921  1.00 45.24           O  
ANISOU 2139  O   GLU B 170     6652   6057   4480      0      0      0
ATOM   2140  CB  GLU B 170      45.456  16.252  14.856  1.00 46.47           C  
ANISOU 2140  CB  GLU B 170     6266   6707   4685      0      0      0
ATOM   2141  CG  GLU B 170      46.810  16.379  15.564  1.00 47.49           C  
ANISOU 2141  CG  GLU B 170     6173   7031   4841      0      0      0
ATOM   2142  H   GLU B 170      44.760  13.435  14.550  1.00  0.00           H  
ATOM   2143  HA  GLU B 170      44.382  15.547  16.591  1.00  0.00           H  
ATOM   2144  HB3 GLU B 170      45.002  17.244  14.818  1.00  0.00           H  
ATOM   2145  HB2 GLU B 170      45.615  15.958  13.817  1.00  0.00           H  
ATOM   2146  HG1 GLU B 170      47.421  17.150  15.095  1.00  0.00           H  
ATOM   2147  HG2 GLU B 170      46.685  16.644  16.614  1.00  0.00           H  
ATOM   2148  HG3 GLU B 170      47.369  15.445  15.515  1.00  0.00           H  
ATOM   2149  N   LEU B 171      42.236  16.245  15.474  1.00 41.86           N  
ANISOU 2149  N   LEU B 171     5952   5663   4291      0      0      0
ATOM   2150  CA  LEU B 171      40.980  16.699  14.872  1.00 40.36           C  
ANISOU 2150  CA  LEU B 171     5840   5374   4121      0      0      0
ATOM   2151  C   LEU B 171      41.282  17.615  13.663  1.00 40.24           C  
ANISOU 2151  C   LEU B 171     5751   5501   4037      0      0      0
ATOM   2152  O   LEU B 171      42.368  18.198  13.603  1.00 40.41           O  
ANISOU 2152  O   LEU B 171     5610   5704   4041      0      0      0
ATOM   2153  CB  LEU B 171      40.180  17.488  15.940  1.00 38.54           C  
ANISOU 2153  CB  LEU B 171     5519   5088   4036      0      0      0
ATOM   2154  CG  LEU B 171      39.421  16.596  16.948  1.00 38.07           C  
ANISOU 2154  CG  LEU B 171     5567   4857   4042      0      0      0
ATOM   2155  CD1 LEU B 171      39.023  17.400  18.194  1.00 35.68           C  
ANISOU 2155  CD1 LEU B 171     5134   4551   3871      0      0      0
ATOM   2156  CD2 LEU B 171      38.177  15.936  16.329  1.00 38.49           C  
ANISOU 2156  CD2 LEU B 171     5838   4743   4041      0      0      0
ATOM   2157  H   LEU B 171      42.554  16.751  16.287  1.00  0.00           H  
ATOM   2158  HA  LEU B 171      40.422  15.827  14.531  1.00  0.00           H  
ATOM   2159  HB3 LEU B 171      39.462  18.166  15.478  1.00  0.00           H  
ATOM   2160  HB2 LEU B 171      40.867  18.144  16.477  1.00  0.00           H  
ATOM   2161  HG  LEU B 171      40.089  15.799  17.274  1.00  0.00           H  
ATOM   2162 HD11 LEU B 171      38.519  16.770  18.928  1.00  0.00           H  
ATOM   2163 HD12 LEU B 171      39.897  17.832  18.681  1.00  0.00           H  
ATOM   2164 HD13 LEU B 171      38.346  18.216  17.938  1.00  0.00           H  
ATOM   2165 HD21 LEU B 171      37.671  15.297  17.053  1.00  0.00           H  
ATOM   2166 HD22 LEU B 171      37.461  16.687  15.999  1.00  0.00           H  
ATOM   2167 HD23 LEU B 171      38.425  15.312  15.471  1.00  0.00           H  
ATOM   2168  N   PRO B 172      40.342  17.774  12.705  1.00 39.80           N  
ANISOU 2168  N   PRO B 172     5814   5370   3938      0      0      0
ATOM   2169  CA  PRO B 172      40.547  18.608  11.510  1.00 39.96           C  
ANISOU 2169  CA  PRO B 172     5780   5517   3886      0      0      0
ATOM   2170  C   PRO B 172      40.573  20.097  11.871  1.00 38.61           C  
ANISOU 2170  C   PRO B 172     5398   5467   3805      0      0      0
ATOM   2171  O   PRO B 172      39.870  20.505  12.793  1.00 36.94           O  
ANISOU 2171  O   PRO B 172     5127   5195   3715      0      0      0
ATOM   2172  CB  PRO B 172      39.364  18.274  10.596  1.00 39.74           C  
ANISOU 2172  CB  PRO B 172     5912   5360   3829      0      0      0
ATOM   2173  CG  PRO B 172      38.264  17.808  11.538  1.00 38.93           C  
ANISOU 2173  CG  PRO B 172     5875   5092   3825      0      0      0
ATOM   2174  CD  PRO B 172      39.001  17.186  12.719  1.00 39.35           C  
ANISOU 2174  CD  PRO B 172     5941   5120   3890      0      0      0
ATOM   2175  HA  PRO B 172      41.483  18.337  11.018  1.00  0.00           H  
ATOM   2176  HB3 PRO B 172      39.650  17.465   9.924  1.00  0.00           H  
ATOM   2177  HB2 PRO B 172      39.046  19.111   9.975  1.00  0.00           H  
ATOM   2178  HG3 PRO B 172      37.560  17.114  11.085  1.00  0.00           H  
ATOM   2179  HG2 PRO B 172      37.694  18.672  11.882  1.00  0.00           H  
ATOM   2180  HD2 PRO B 172      38.461  17.371  13.646  1.00  0.00           H  
ATOM   2181  HD3 PRO B 172      39.082  16.106  12.582  1.00  0.00           H  
ATOM   2182  N   ASP B 173      41.389  20.893  11.156  1.00 38.98           N  
ANISOU 2182  N   ASP B 173     5344   5684   3783      0      0      0
ATOM   2183  CA  ASP B 173      41.578  22.337  11.349  1.00 38.45           C  
ANISOU 2183  CA  ASP B 173     5112   5720   3778      0      0      0
ATOM   2184  C   ASP B 173      40.239  23.087  11.474  1.00 36.79           C  
ANISOU 2184  C   ASP B 173     4951   5380   3648      0      0      0
ATOM   2185  O   ASP B 173      39.381  22.962  10.604  1.00 36.54           O  
ANISOU 2185  O   ASP B 173     5047   5273   3565      0      0      0
ATOM   2186  CB  ASP B 173      42.518  22.884  10.244  1.00 40.04           C  
ANISOU 2186  CB  ASP B 173     5260   6089   3865      0      0      0
ATOM   2187  CG  ASP B 173      42.784  24.398  10.255  1.00 40.73           C  
ANISOU 2187  CG  ASP B 173     5187   6285   4003      0      0      0
ATOM   2188  OD1 ASP B 173      42.609  25.030  11.322  1.00 40.48           O  
ANISOU 2188  OD1 ASP B 173     5111   6180   4090      0      0      0
ATOM   2189  OD2 ASP B 173      43.179  24.903   9.183  1.00 44.63           O1-
ANISOU 2189  OD2 ASP B 173     5610   6939   4410      0      0      0
ATOM   2190  H   ASP B 173      41.929  20.466  10.418  1.00  0.00           H  
ATOM   2191  HA  ASP B 173      42.104  22.445  12.300  1.00  0.00           H  
ATOM   2192  HB3 ASP B 173      42.103  22.630   9.267  1.00  0.00           H  
ATOM   2193  HB2 ASP B 173      43.483  22.381  10.303  1.00  0.00           H  
ATOM   2194  N   SER B 174      40.058  23.821  12.582  1.00 35.66           N  
ANISOU 2194  N   SER B 174     4708   5218   3622      0      0      0
ATOM   2195  CA  SER B 174      38.834  24.542  12.927  1.00 34.54           C  
ANISOU 2195  CA  SER B 174     4601   4968   3553      0      0      0
ATOM   2196  C   SER B 174      38.487  25.686  11.954  1.00 34.71           C  
ANISOU 2196  C   SER B 174     4635   5028   3524      0      0      0
ATOM   2197  O   SER B 174      37.322  26.063  11.884  1.00 34.00           O  
ANISOU 2197  O   SER B 174     4619   4853   3445      0      0      0
ATOM   2198  CB  SER B 174      38.962  25.050  14.372  1.00 33.54           C  
ANISOU 2198  CB  SER B 174     4375   4819   3548      0      0      0
ATOM   2199  OG  SER B 174      39.990  26.007  14.501  1.00 33.04           O  
ANISOU 2199  OG  SER B 174     4185   4875   3495      0      0      0
ATOM   2200  H   SER B 174      40.830  23.907  13.227  1.00  0.00           H  
ATOM   2201  HA  SER B 174      38.014  23.823  12.899  1.00  0.00           H  
ATOM   2202  HB3 SER B 174      39.164  24.222  15.052  1.00  0.00           H  
ATOM   2203  HB2 SER B 174      38.029  25.507  14.701  1.00  0.00           H  
ATOM   2204  HG  SER B 174      40.157  26.116  15.433  1.00  0.00           H  
ATOM   2205  N   LYS B 175      39.464  26.175  11.167  1.00 35.68           N  
ANISOU 2205  N   LYS B 175     4683   5288   3585      0      0      0
ATOM   2206  CA  LYS B 175      39.279  27.089  10.039  1.00 36.37           C  
ANISOU 2206  CA  LYS B 175     4796   5418   3604      0      0      0
ATOM   2207  C   LYS B 175      38.606  26.378   8.847  1.00 37.04           C  
ANISOU 2207  C   LYS B 175     5025   5460   3587      0      0      0
ATOM   2208  O   LYS B 175      37.768  26.986   8.186  1.00 36.80           O  
ANISOU 2208  O   LYS B 175     5061   5388   3532      0      0      0
ATOM   2209  CB  LYS B 175      40.671  27.627   9.629  1.00 37.36           C  
ANISOU 2209  CB  LYS B 175     4807   5712   3675      0      0      0
ATOM   2210  CG  LYS B 175      40.725  28.448   8.324  1.00 38.62           C  
ANISOU 2210  CG  LYS B 175     5013   5933   3730      0      0      0
ATOM   2211  CD  LYS B 175      42.142  28.952   8.003  1.00 40.34           C  
ANISOU 2211  CD  LYS B 175     5103   6314   3911      0      0      0
ATOM   2212  CE  LYS B 175      42.349  29.276   6.515  1.00 43.60           C  
ANISOU 2212  CE  LYS B 175     5542   6847   4176      0      0      0
ATOM   2213  NZ  LYS B 175      41.564  30.442   6.080  1.00 43.71           N1+
ANISOU 2213  NZ  LYS B 175     5656   6807   4143      0      0      0
ATOM   2214  H   LYS B 175      40.396  25.804  11.301  1.00  0.00           H  
ATOM   2215  HA  LYS B 175      38.650  27.925  10.351  1.00  0.00           H  
ATOM   2216  HB3 LYS B 175      41.355  26.787   9.520  1.00  0.00           H  
ATOM   2217  HB2 LYS B 175      41.069  28.229  10.446  1.00  0.00           H  
ATOM   2218  HG3 LYS B 175      40.032  29.288   8.377  1.00  0.00           H  
ATOM   2219  HG2 LYS B 175      40.395  27.829   7.490  1.00  0.00           H  
ATOM   2220  HD3 LYS B 175      42.859  28.173   8.269  1.00  0.00           H  
ATOM   2221  HD2 LYS B 175      42.388  29.812   8.627  1.00  0.00           H  
ATOM   2222  HE3 LYS B 175      42.087  28.417   5.895  1.00  0.00           H  
ATOM   2223  HE2 LYS B 175      43.403  29.487   6.330  1.00  0.00           H  
ATOM   2224  HZ1 LYS B 175      41.814  31.251   6.628  1.00  0.00           H  
ATOM   2225  HZ2 LYS B 175      41.744  30.624   5.103  1.00  0.00           H  
ATOM   2226  HZ3 LYS B 175      40.570  30.258   6.193  1.00  0.00           H  
ATOM   2227  N   GLU B 176      38.945  25.105   8.580  1.00 37.84           N  
ANISOU 2227  N   GLU B 176     5184   5572   3623      0      0      0
ATOM   2228  CA  GLU B 176      38.369  24.309   7.493  1.00 38.89           C  
ANISOU 2228  CA  GLU B 176     5479   5648   3650      0      0      0
ATOM   2229  C   GLU B 176      36.965  23.795   7.855  1.00 37.73           C  
ANISOU 2229  C   GLU B 176     5436   5341   3558      0      0      0
ATOM   2230  O   GLU B 176      36.111  23.741   6.976  1.00 37.88           O  
ANISOU 2230  O   GLU B 176     5553   5324   3518      0      0      0
ATOM   2231  CB  GLU B 176      39.279  23.095   7.197  1.00 40.34           C  
ANISOU 2231  CB  GLU B 176     5722   5863   3741      0      0      0
ATOM   2232  CG  GLU B 176      40.655  23.463   6.602  1.00 43.63           C  
ANISOU 2232  CG  GLU B 176     6056   6470   4052      0      0      0
ATOM   2233  CD  GLU B 176      40.595  24.082   5.200  1.00 47.85           C  
ANISOU 2233  CD  GLU B 176     6638   7067   4474      0      0      0
ATOM   2234  OE1 GLU B 176      39.615  23.801   4.474  1.00 49.16           O  
ANISOU 2234  OE1 GLU B 176     6946   7124   4609      0      0      0
ATOM   2235  OE2 GLU B 176      41.550  24.818   4.869  1.00 50.90           O1-
ANISOU 2235  OE2 GLU B 176     6918   7623   4798      0      0      0
ATOM   2236  H   GLU B 176      39.634  24.655   9.166  1.00  0.00           H  
ATOM   2237  HA  GLU B 176      38.277  24.930   6.599  1.00  0.00           H  
ATOM   2238  HB3 GLU B 176      38.771  22.421   6.506  1.00  0.00           H  
ATOM   2239  HB2 GLU B 176      39.432  22.508   8.101  1.00  0.00           H  
ATOM   2240  HG3 GLU B 176      41.268  22.564   6.536  1.00  0.00           H  
ATOM   2241  HG2 GLU B 176      41.184  24.143   7.270  1.00  0.00           H  
ATOM   2242  N   VAL B 177      36.699  23.481   9.137  1.00 36.69           N  
ANISOU 2242  N   VAL B 177     5279   5128   3533      0      0      0
ATOM   2243  CA  VAL B 177      35.369  23.144   9.667  1.00 35.86           C  
ANISOU 2243  CA  VAL B 177     5243   4894   3488      0      0      0
ATOM   2244  C   VAL B 177      34.433  24.369   9.584  1.00 35.14           C  
ANISOU 2244  C   VAL B 177     5108   4813   3432      0      0      0
ATOM   2245  O   VAL B 177      33.283  24.237   9.170  1.00 35.14           O  
ANISOU 2245  O   VAL B 177     5187   4767   3396      0      0      0
ATOM   2246  CB  VAL B 177      35.510  22.635  11.131  1.00 35.13           C  
ANISOU 2246  CB  VAL B 177     5106   4731   3509      0      0      0
ATOM   2247  CG1 VAL B 177      34.163  22.421  11.855  1.00 33.99           C  
ANISOU 2247  CG1 VAL B 177     5010   4480   3424      0      0      0
ATOM   2248  CG2 VAL B 177      36.336  21.336  11.211  1.00 35.79           C  
ANISOU 2248  CG2 VAL B 177     5258   4791   3551      0      0      0
ATOM   2249  H   VAL B 177      37.462  23.528   9.799  1.00  0.00           H  
ATOM   2250  HA  VAL B 177      34.939  22.350   9.054  1.00  0.00           H  
ATOM   2251  HB  VAL B 177      36.051  23.396  11.695  1.00  0.00           H  
ATOM   2252 HG11 VAL B 177      34.323  22.054  12.868  1.00  0.00           H  
ATOM   2253 HG12 VAL B 177      33.590  23.343  11.953  1.00  0.00           H  
ATOM   2254 HG13 VAL B 177      33.541  21.693  11.332  1.00  0.00           H  
ATOM   2255 HG21 VAL B 177      36.522  21.053  12.247  1.00  0.00           H  
ATOM   2256 HG22 VAL B 177      35.813  20.507  10.734  1.00  0.00           H  
ATOM   2257 HG23 VAL B 177      37.307  21.427  10.727  1.00  0.00           H  
ATOM   2258  N   LEU B 178      34.951  25.557   9.940  1.00 34.21           N  
ANISOU 2258  N   LEU B 178     4869   4756   3372      0      0      0
ATOM   2259  CA  LEU B 178      34.293  26.858   9.862  1.00 33.56           C  
ANISOU 2259  CA  LEU B 178     4756   4682   3316      0      0      0
ATOM   2260  C   LEU B 178      33.888  27.208   8.419  1.00 34.11           C  
ANISOU 2260  C   LEU B 178     4899   4786   3274      0      0      0
ATOM   2261  O   LEU B 178      32.705  27.403   8.146  1.00 33.88           O  
ANISOU 2261  O   LEU B 178     4912   4723   3239      0      0      0
ATOM   2262  CB  LEU B 178      35.249  27.903  10.484  1.00 33.14           C  
ANISOU 2262  CB  LEU B 178     4590   4685   3315      0      0      0
ATOM   2263  CG  LEU B 178      34.825  29.384  10.463  1.00 33.56           C  
ANISOU 2263  CG  LEU B 178     4632   4750   3369      0      0      0
ATOM   2264  CD1 LEU B 178      33.831  29.699  11.590  1.00 33.23           C  
ANISOU 2264  CD1 LEU B 178     4577   4632   3419      0      0      0
ATOM   2265  CD2 LEU B 178      36.070  30.282  10.535  1.00 33.95           C  
ANISOU 2265  CD2 LEU B 178     4605   4881   3414      0      0      0
ATOM   2266  H   LEU B 178      35.905  25.561  10.277  1.00  0.00           H  
ATOM   2267  HA  LEU B 178      33.391  26.809  10.467  1.00  0.00           H  
ATOM   2268  HB3 LEU B 178      36.212  27.819   9.985  1.00  0.00           H  
ATOM   2269  HB2 LEU B 178      35.436  27.631  11.522  1.00  0.00           H  
ATOM   2270  HG  LEU B 178      34.349  29.620   9.517  1.00  0.00           H  
ATOM   2271 HD11 LEU B 178      33.540  30.748  11.579  1.00  0.00           H  
ATOM   2272 HD12 LEU B 178      32.921  29.106  11.491  1.00  0.00           H  
ATOM   2273 HD13 LEU B 178      34.262  29.489  12.570  1.00  0.00           H  
ATOM   2274 HD21 LEU B 178      35.807  31.333  10.621  1.00  0.00           H  
ATOM   2275 HD22 LEU B 178      36.698  30.024  11.384  1.00  0.00           H  
ATOM   2276 HD23 LEU B 178      36.680  30.172   9.638  1.00  0.00           H  
ATOM   2277  N   GLU B 179      34.861  27.276   7.498  1.00 34.68           N  
ANISOU 2277  N   GLU B 179     4980   4941   3254      0      0      0
ATOM   2278  CA  GLU B 179      34.680  27.781   6.137  1.00 35.45           C  
ANISOU 2278  CA  GLU B 179     5145   5086   3237      0      0      0
ATOM   2279  C   GLU B 179      33.885  26.832   5.224  1.00 35.92           C  
ANISOU 2279  C   GLU B 179     5339   5092   3218      0      0      0
ATOM   2280  O   GLU B 179      33.192  27.320   4.331  1.00 36.36           O  
ANISOU 2280  O   GLU B 179     5451   5142   3221      0      0      0
ATOM   2281  CB  GLU B 179      36.072  28.038   5.525  1.00 36.45           C  
ANISOU 2281  CB  GLU B 179     5232   5336   3281      0      0      0
ATOM   2282  CG  GLU B 179      36.742  29.293   6.127  1.00 36.75           C  
ANISOU 2282  CG  GLU B 179     5144   5440   3380      0      0      0
ATOM   2283  CD  GLU B 179      38.204  29.499   5.726  1.00 39.30           C  
ANISOU 2283  CD  GLU B 179     5409   5911   3613      0      0      0
ATOM   2284  OE1 GLU B 179      38.768  28.642   5.012  1.00 40.96           O  
ANISOU 2284  OE1 GLU B 179     5658   6184   3721      0      0      0
ATOM   2285  OE2 GLU B 179      38.754  30.534   6.162  1.00 39.49           O1-
ANISOU 2285  OE2 GLU B 179     5353   5991   3660      0      0      0
ATOM   2286  H   GLU B 179      35.811  27.080   7.788  1.00  0.00           H  
ATOM   2287  HA  GLU B 179      34.130  28.721   6.182  1.00  0.00           H  
ATOM   2288  HB3 GLU B 179      35.990  28.183   4.447  1.00  0.00           H  
ATOM   2289  HB2 GLU B 179      36.702  27.157   5.663  1.00  0.00           H  
ATOM   2290  HG3 GLU B 179      36.706  29.258   7.215  1.00  0.00           H  
ATOM   2291  HG2 GLU B 179      36.184  30.181   5.833  1.00  0.00           H  
ATOM   2292  N   LYS B 180      33.944  25.506   5.440  1.00 36.21           N  
ANISOU 2292  N   LYS B 180     5434   5080   3242      0      0      0
ATOM   2293  CA  LYS B 180      33.266  24.529   4.587  1.00 37.01           C  
ANISOU 2293  CA  LYS B 180     5688   5118   3256      0      0      0
ATOM   2294  C   LYS B 180      31.783  24.342   4.941  1.00 36.43           C  
ANISOU 2294  C   LYS B 180     5641   4961   3242      0      0      0
ATOM   2295  O   LYS B 180      31.003  24.082   4.025  1.00 37.09           O  
ANISOU 2295  O   LYS B 180     5809   5034   3248      0      0      0
ATOM   2296  CB  LYS B 180      33.961  23.158   4.707  1.00 37.99           C  
ANISOU 2296  CB  LYS B 180     5898   5202   3333      0      0      0
ATOM   2297  CG  LYS B 180      35.287  23.112   3.928  1.00 39.38           C  
ANISOU 2297  CG  LYS B 180     6084   5485   3393      0      0      0
ATOM   2298  CD  LYS B 180      36.031  21.778   4.096  1.00 42.46           C  
ANISOU 2298  CD  LYS B 180     6561   5837   3735      0      0      0
ATOM   2299  CE  LYS B 180      37.171  21.586   3.087  1.00 44.09           C  
ANISOU 2299  CE  LYS B 180     6767   6176   3807      0      0      0
ATOM   2300  NZ  LYS B 180      36.655  21.413   1.718  1.00 46.06           N1+
ANISOU 2300  NZ  LYS B 180     7075   6491   3933      0      0      0
ATOM   2301  H   LYS B 180      34.533  25.156   6.185  1.00  0.00           H  
ATOM   2302  HA  LYS B 180      33.318  24.852   3.545  1.00  0.00           H  
ATOM   2303  HB3 LYS B 180      33.319  22.379   4.293  1.00  0.00           H  
ATOM   2304  HB2 LYS B 180      34.103  22.888   5.753  1.00  0.00           H  
ATOM   2305  HG3 LYS B 180      35.940  23.929   4.237  1.00  0.00           H  
ATOM   2306  HG2 LYS B 180      35.067  23.284   2.875  1.00  0.00           H  
ATOM   2307  HD3 LYS B 180      35.335  20.942   4.023  1.00  0.00           H  
ATOM   2308  HD2 LYS B 180      36.448  21.740   5.102  1.00  0.00           H  
ATOM   2309  HE3 LYS B 180      37.748  20.700   3.351  1.00  0.00           H  
ATOM   2310  HE2 LYS B 180      37.855  22.434   3.108  1.00  0.00           H  
ATOM   2311  HZ1 LYS B 180      35.979  20.655   1.702  1.00  0.00           H  
ATOM   2312  HZ2 LYS B 180      36.186  22.258   1.425  1.00  0.00           H  
ATOM   2313  HZ3 LYS B 180      37.413  21.206   1.085  1.00  0.00           H  
ATOM   2314  N   VAL B 181      31.385  24.454   6.224  1.00 34.87           N  
ANISOU 2314  N   VAL B 181     5362   4716   3171      0      0      0
ATOM   2315  CA  VAL B 181      30.044  24.069   6.690  1.00 34.29           C  
ANISOU 2315  CA  VAL B 181     5304   4578   3146      0      0      0
ATOM   2316  C   VAL B 181      29.358  25.036   7.673  1.00 33.04           C  
ANISOU 2316  C   VAL B 181     5020   4442   3093      0      0      0
ATOM   2317  O   VAL B 181      28.151  24.889   7.862  1.00 33.38           O  
ANISOU 2317  O   VAL B 181     5055   4466   3161      0      0      0
ATOM   2318  CB  VAL B 181      29.986  22.578   7.135  1.00 34.41           C  
ANISOU 2318  CB  VAL B 181     5390   4494   3192      0      0      0
ATOM   2319  CG1 VAL B 181      30.322  21.574   6.017  1.00 35.72           C  
ANISOU 2319  CG1 VAL B 181     5730   4611   3231      0      0      0
ATOM   2320  CG2 VAL B 181      30.845  22.287   8.376  1.00 33.66           C  
ANISOU 2320  CG2 VAL B 181     5212   4387   3190      0      0      0
ATOM   2321  H   VAL B 181      32.078  24.673   6.927  1.00  0.00           H  
ATOM   2322  HA  VAL B 181      29.372  24.131   5.833  1.00  0.00           H  
ATOM   2323  HB  VAL B 181      28.951  22.373   7.411  1.00  0.00           H  
ATOM   2324 HG11 VAL B 181      30.104  20.553   6.330  1.00  0.00           H  
ATOM   2325 HG12 VAL B 181      29.741  21.773   5.117  1.00  0.00           H  
ATOM   2326 HG13 VAL B 181      31.377  21.606   5.746  1.00  0.00           H  
ATOM   2327 HG21 VAL B 181      30.623  21.294   8.758  1.00  0.00           H  
ATOM   2328 HG22 VAL B 181      31.907  22.315   8.136  1.00  0.00           H  
ATOM   2329 HG23 VAL B 181      30.657  22.994   9.184  1.00  0.00           H  
ATOM   2330  N   LEU B 182      30.059  26.009   8.288  1.00 31.99           N  
ANISOU 2330  N   LEU B 182     4792   4352   3012      0      0      0
ATOM   2331  CA  LEU B 182      29.448  26.933   9.258  1.00 30.77           C  
ANISOU 2331  CA  LEU B 182     4540   4204   2947      0      0      0
ATOM   2332  C   LEU B 182      29.182  28.326   8.670  1.00 30.47           C  
ANISOU 2332  C   LEU B 182     4489   4216   2870      0      0      0
ATOM   2333  O   LEU B 182      28.148  28.901   9.004  1.00 29.80           O  
ANISOU 2333  O   LEU B 182     4375   4137   2811      0      0      0
ATOM   2334  CB  LEU B 182      30.333  27.111  10.514  1.00 29.99           C  
ANISOU 2334  CB  LEU B 182     4358   4093   2946      0      0      0
ATOM   2335  CG  LEU B 182      30.662  25.827  11.306  1.00 29.92           C  
ANISOU 2335  CG  LEU B 182     4352   4025   2991      0      0      0
ATOM   2336  CD1 LEU B 182      31.376  26.182  12.620  1.00 29.04           C  
ANISOU 2336  CD1 LEU B 182     4147   3913   2974      0      0      0
ATOM   2337  CD2 LEU B 182      29.421  24.973  11.605  1.00 28.94           C  
ANISOU 2337  CD2 LEU B 182     4251   3855   2891      0      0      0
ATOM   2338  H   LEU B 182      31.050  26.103   8.108  1.00  0.00           H  
ATOM   2339  HA  LEU B 182      28.480  26.559   9.594  1.00  0.00           H  
ATOM   2340  HB3 LEU B 182      29.819  27.794  11.192  1.00  0.00           H  
ATOM   2341  HB2 LEU B 182      31.259  27.620  10.253  1.00  0.00           H  
ATOM   2342  HG  LEU B 182      31.343  25.222  10.708  1.00  0.00           H  
ATOM   2343 HD11 LEU B 182      31.678  25.283  13.155  1.00  0.00           H  
ATOM   2344 HD12 LEU B 182      32.271  26.778  12.445  1.00  0.00           H  
ATOM   2345 HD13 LEU B 182      30.728  26.757  13.283  1.00  0.00           H  
ATOM   2346 HD21 LEU B 182      29.677  24.105  12.212  1.00  0.00           H  
ATOM   2347 HD22 LEU B 182      28.668  25.551  12.139  1.00  0.00           H  
ATOM   2348 HD23 LEU B 182      28.969  24.595  10.690  1.00  0.00           H  
ATOM   2349  N   LEU B 183      30.072  28.882   7.826  1.00 30.59           N  
ANISOU 2349  N   LEU B 183     4530   4274   2818      0      0      0
ATOM   2350  CA  LEU B 183      29.969  30.266   7.346  1.00 30.40           C  
ANISOU 2350  CA  LEU B 183     4509   4284   2759      0      0      0
ATOM   2351  C   LEU B 183      28.861  30.470   6.305  1.00 30.96           C  
ANISOU 2351  C   LEU B 183     4643   4370   2750      0      0      0
ATOM   2352  O   LEU B 183      28.587  29.602   5.476  1.00 31.71           O  
ANISOU 2352  O   LEU B 183     4807   4475   2767      0      0      0
ATOM   2353  CB  LEU B 183      31.305  30.744   6.736  1.00 30.94           C  
ANISOU 2353  CB  LEU B 183     4582   4404   2772      0      0      0
ATOM   2354  CG  LEU B 183      32.459  30.915   7.744  1.00 30.86           C  
ANISOU 2354  CG  LEU B 183     4486   4404   2836      0      0      0
ATOM   2355  CD1 LEU B 183      33.696  31.525   7.067  1.00 31.81           C  
ANISOU 2355  CD1 LEU B 183     4599   4603   2885      0      0      0
ATOM   2356  CD2 LEU B 183      32.082  31.735   8.989  1.00 28.58           C  
ANISOU 2356  CD2 LEU B 183     4150   4065   2642      0      0      0
ATOM   2357  H   LEU B 183      30.911  28.365   7.599  1.00  0.00           H  
ATOM   2358  HA  LEU B 183      29.714  30.896   8.195  1.00  0.00           H  
ATOM   2359  HB3 LEU B 183      31.149  31.705   6.244  1.00  0.00           H  
ATOM   2360  HB2 LEU B 183      31.614  30.058   5.946  1.00  0.00           H  
ATOM   2361  HG  LEU B 183      32.730  29.920   8.082  1.00  0.00           H  
ATOM   2362 HD11 LEU B 183      34.567  31.475   7.721  1.00  0.00           H  
ATOM   2363 HD12 LEU B 183      33.944  31.006   6.143  1.00  0.00           H  
ATOM   2364 HD13 LEU B 183      33.533  32.573   6.818  1.00  0.00           H  
ATOM   2365 HD21 LEU B 183      32.955  31.894   9.615  1.00  0.00           H  
ATOM   2366 HD22 LEU B 183      31.676  32.712   8.726  1.00  0.00           H  
ATOM   2367 HD23 LEU B 183      31.356  31.218   9.614  1.00  0.00           H  
ATOM   2368  N   ARG B 184      28.245  31.658   6.372  1.00 30.58           N  
ANISOU 2368  N   ARG B 184     4579   4324   2717      0      0      0
ATOM   2369  CA  ARG B 184      27.136  32.116   5.550  1.00 31.40           C  
ANISOU 2369  CA  ARG B 184     4726   4456   2747      0      0      0
ATOM   2370  C   ARG B 184      27.607  32.458   4.133  1.00 32.58           C  
ANISOU 2370  C   ARG B 184     4967   4641   2770      0      0      0
ATOM   2371  O   ARG B 184      28.550  33.229   3.955  1.00 33.05           O  
ANISOU 2371  O   ARG B 184     5047   4707   2803      0      0      0
ATOM   2372  CB  ARG B 184      26.557  33.377   6.224  1.00 30.51           C  
ANISOU 2372  CB  ARG B 184     4584   4339   2671      0      0      0
ATOM   2373  CG  ARG B 184      25.293  33.940   5.553  1.00 31.42           C  
ANISOU 2373  CG  ARG B 184     4735   4494   2710      0      0      0
ATOM   2374  CD  ARG B 184      24.691  35.105   6.343  1.00 29.68           C  
ANISOU 2374  CD  ARG B 184     4491   4262   2525      0      0      0
ATOM   2375  NE  ARG B 184      23.968  34.617   7.521  1.00 28.31           N  
ANISOU 2375  NE  ARG B 184     4220   4099   2439      0      0      0
ATOM   2376  CZ  ARG B 184      23.577  35.354   8.570  1.00 28.36           C  
ANISOU 2376  CZ  ARG B 184     4189   4088   2500      0      0      0
ATOM   2377  NH1 ARG B 184      23.792  36.674   8.628  1.00 27.92           N  
ANISOU 2377  NH1 ARG B 184     4199   3986   2424      0      0      0
ATOM   2378  NH2 ARG B 184      22.950  34.756   9.585  1.00 26.91           N1+
ANISOU 2378  NH2 ARG B 184     3910   3931   2382      0      0      0
ATOM   2379  H   ARG B 184      28.550  32.295   7.096  1.00  0.00           H  
ATOM   2380  HA  ARG B 184      26.372  31.342   5.513  1.00  0.00           H  
ATOM   2381  HB3 ARG B 184      27.318  34.158   6.275  1.00  0.00           H  
ATOM   2382  HB2 ARG B 184      26.315  33.139   7.257  1.00  0.00           H  
ATOM   2383  HG3 ARG B 184      24.555  33.145   5.457  1.00  0.00           H  
ATOM   2384  HG2 ARG B 184      25.515  34.279   4.541  1.00  0.00           H  
ATOM   2385  HD3 ARG B 184      23.993  35.662   5.717  1.00  0.00           H  
ATOM   2386  HD2 ARG B 184      25.477  35.798   6.645  1.00  0.00           H  
ATOM   2387  HE  ARG B 184      23.706  33.639   7.506  1.00  0.00           H  
ATOM   2388 HH12 ARG B 184      23.507  37.199   9.443  1.00  0.00           H  
ATOM   2389 HH11 ARG B 184      24.203  37.169   7.836  1.00  0.00           H  
ATOM   2390 HH22 ARG B 184      22.646  35.301  10.385  1.00  0.00           H  
ATOM   2391 HH21 ARG B 184      22.835  33.751   9.600  1.00  0.00           H  
ATOM   2392  N   ARG B 185      26.899  31.907   3.137  1.00 34.43           N  
ANISOU 2392  N   ARG B 185     5010   4855   3215      0      0      0
ATOM   2393  CA  ARG B 185      26.980  32.295   1.733  1.00 35.65           C  
ANISOU 2393  CA  ARG B 185     5261   5037   3245      0      0      0
ATOM   2394  C   ARG B 185      25.843  33.307   1.507  1.00 35.85           C  
ANISOU 2394  C   ARG B 185     5290   5085   3247      0      0      0
ATOM   2395  O   ARG B 185      26.092  34.512   1.502  1.00 36.03           O  
ANISOU 2395  O   ARG B 185     5258   5097   3335      0      0      0
ATOM   2396  CB  ARG B 185      26.801  31.048   0.832  1.00 36.49           C  
ANISOU 2396  CB  ARG B 185     5503   5154   3207      0      0      0
ATOM   2397  CG  ARG B 185      28.046  30.145   0.719  1.00 37.01           C  
ANISOU 2397  CG  ARG B 185     5598   5206   3258      0      0      0
ATOM   2398  CD  ARG B 185      28.390  29.328   1.977  1.00 35.42           C  
ANISOU 2398  CD  ARG B 185     5330   4972   3155      0      0      0
ATOM   2399  NE  ARG B 185      29.355  28.265   1.655  1.00 36.30           N  
ANISOU 2399  NE  ARG B 185     5496   5079   3218      0      0      0
ATOM   2400  CZ  ARG B 185      30.241  27.695   2.491  1.00 34.67           C  
ANISOU 2400  CZ  ARG B 185     5236   4852   3084      0      0      0
ATOM   2401  NH1 ARG B 185      30.315  28.031   3.785  1.00 32.08           N  
ANISOU 2401  NH1 ARG B 185     4799   4503   2886      0      0      0
ATOM   2402  NH2 ARG B 185      31.078  26.764   2.018  1.00 35.70           N1+
ANISOU 2402  NH2 ARG B 185     5428   4988   3149      0      0      0
ATOM   2403  H   ARG B 185      26.148  31.281   3.391  1.00  0.00           H  
ATOM   2404  HA  ARG B 185      27.931  32.779   1.502  1.00  0.00           H  
ATOM   2405  HB3 ARG B 185      26.560  31.382  -0.178  1.00  0.00           H  
ATOM   2406  HB2 ARG B 185      25.948  30.449   1.158  1.00  0.00           H  
ATOM   2407  HG3 ARG B 185      28.907  30.750   0.434  1.00  0.00           H  
ATOM   2408  HG2 ARG B 185      27.883  29.454  -0.110  1.00  0.00           H  
ATOM   2409  HD3 ARG B 185      27.496  28.867   2.396  1.00  0.00           H  
ATOM   2410  HD2 ARG B 185      28.809  29.984   2.740  1.00  0.00           H  
ATOM   2411  HE  ARG B 185      29.328  27.934   0.701  1.00  0.00           H  
ATOM   2412 HH12 ARG B 185      31.044  27.639   4.366  1.00  0.00           H  
ATOM   2413 HH11 ARG B 185      29.672  28.707   4.183  1.00  0.00           H  
ATOM   2414 HH22 ARG B 185      31.772  26.353   2.628  1.00  0.00           H  
ATOM   2415 HH21 ARG B 185      31.049  26.487   1.048  1.00  0.00           H  
ATOM   2416  N   GLU B 186      24.599  32.817   1.392  1.00 36.14           N  
ANISOU 2416  N   GLU B 186     5377   5150   3204      0      0      0
ATOM   2417  CA  GLU B 186      23.365  33.598   1.446  1.00 35.98           C  
ANISOU 2417  CA  GLU B 186     5326   5164   3182      0      0      0
ATOM   2418  C   GLU B 186      22.788  33.486   2.866  1.00 34.47           C  
ANISOU 2418  C   GLU B 186     5012   4955   3130      0      0      0
ATOM   2419  O   GLU B 186      22.942  32.451   3.520  1.00 34.08           O  
ANISOU 2419  O   GLU B 186     4937   4883   3129      0      0      0
ATOM   2420  CB  GLU B 186      22.338  32.970   0.479  1.00 36.76           C  
ANISOU 2420  CB  GLU B 186     5502   5312   3152      0      0      0
ATOM   2421  CG  GLU B 186      22.714  33.144  -0.998  1.00 39.48           C  
ANISOU 2421  CG  GLU B 186     5973   5694   3334      0      0      0
ATOM   2422  H   GLU B 186      24.487  31.814   1.417  1.00  0.00           H  
ATOM   2423  HA  GLU B 186      23.537  34.645   1.191  1.00  0.00           H  
ATOM   2424  HB3 GLU B 186      21.360  33.430   0.633  1.00  0.00           H  
ATOM   2425  HB2 GLU B 186      22.208  31.908   0.697  1.00  0.00           H  
ATOM   2426  HG1 GLU B 186      21.947  32.719  -1.646  1.00  0.00           H  
ATOM   2427  HG2 GLU B 186      22.819  34.198  -1.255  1.00  0.00           H  
ATOM   2428  HG3 GLU B 186      23.656  32.647  -1.232  1.00  0.00           H  
ATOM   2429  N   PHE B 187      22.089  34.539   3.322  1.00 33.66           N  
ANISOU 2429  N   PHE B 187     4850   4864   3076      0      0      0
ATOM   2430  CA  PHE B 187      21.340  34.560   4.578  1.00 32.92           C  
ANISOU 2430  CA  PHE B 187     4648   4761   3101      0      0      0
ATOM   2431  C   PHE B 187      20.124  33.629   4.467  1.00 33.26           C  
ANISOU 2431  C   PHE B 187     4678   4843   3116      0      0      0
ATOM   2432  O   PHE B 187      19.253  33.839   3.623  1.00 34.44           O  
ANISOU 2432  O   PHE B 187     4877   5054   3155      0      0      0
ATOM   2433  CB  PHE B 187      20.877  36.008   4.861  1.00 32.59           C  
ANISOU 2433  CB  PHE B 187     4572   4728   3082      0      0      0
ATOM   2434  CG  PHE B 187      19.977  36.193   6.076  1.00 31.92           C  
ANISOU 2434  CG  PHE B 187     4386   4644   3098      0      0      0
ATOM   2435  CD1 PHE B 187      20.492  36.006   7.374  1.00 31.58           C  
ANISOU 2435  CD1 PHE B 187     4270   4542   3187      0      0      0
ATOM   2436  CD2 PHE B 187      18.621  36.549   5.914  1.00 32.48           C  
ANISOU 2436  CD2 PHE B 187     4433   4783   3125      0      0      0
ATOM   2437  CE1 PHE B 187      19.667  36.180   8.503  1.00 31.31           C  
ANISOU 2437  CE1 PHE B 187     4153   4506   3239      0      0      0
ATOM   2438  CE2 PHE B 187      17.796  36.727   7.041  1.00 31.95           C  
ANISOU 2438  CE2 PHE B 187     4269   4722   3148      0      0      0
ATOM   2439  CZ  PHE B 187      18.317  36.542   8.336  1.00 32.00           C  
ANISOU 2439  CZ  PHE B 187     4215   4660   3285      0      0      0
ATOM   2440  H   PHE B 187      22.009  35.352   2.729  1.00  0.00           H  
ATOM   2441  HA  PHE B 187      21.987  34.224   5.390  1.00  0.00           H  
ATOM   2442  HB3 PHE B 187      20.369  36.416   3.985  1.00  0.00           H  
ATOM   2443  HB2 PHE B 187      21.755  36.635   5.008  1.00  0.00           H  
ATOM   2444  HD1 PHE B 187      21.524  35.730   7.499  1.00  0.00           H  
ATOM   2445  HD2 PHE B 187      18.210  36.690   4.925  1.00  0.00           H  
ATOM   2446  HE1 PHE B 187      20.072  36.040   9.495  1.00  0.00           H  
ATOM   2447  HE2 PHE B 187      16.763  37.010   6.909  1.00  0.00           H  
ATOM   2448  HZ  PHE B 187      17.681  36.682   9.197  1.00  0.00           H  
ATOM   2449  N   ILE B 188      20.085  32.612   5.337  1.00 32.50           N  
ANISOU 2449  N   ILE B 188     4519   4712   3119      0      0      0
ATOM   2450  CA  ILE B 188      18.966  31.694   5.507  1.00 32.78           C  
ANISOU 2450  CA  ILE B 188     4530   4773   3153      0      0      0
ATOM   2451  C   ILE B 188      18.163  32.260   6.697  1.00 32.13           C  
ANISOU 2451  C   ILE B 188     4330   4703   3176      0      0      0
ATOM   2452  O   ILE B 188      18.660  32.203   7.824  1.00 31.33           O  
ANISOU 2452  O   ILE B 188     4171   4545   3189      0      0      0
ATOM   2453  CB  ILE B 188      19.509  30.266   5.835  1.00 32.69           C  
ANISOU 2453  CB  ILE B 188     4559   4703   3159      0      0      0
ATOM   2454  CG1 ILE B 188      20.414  29.729   4.696  1.00 34.17           C  
ANISOU 2454  CG1 ILE B 188     4874   4881   3227      0      0      0
ATOM   2455  CG2 ILE B 188      18.366  29.268   6.132  1.00 32.72           C  
ANISOU 2455  CG2 ILE B 188     4539   4720   3172      0      0      0
ATOM   2456  CD1 ILE B 188      21.217  28.470   5.057  1.00 34.26           C  
ANISOU 2456  CD1 ILE B 188     4931   4824   3262      0      0      0
ATOM   2457  H   ILE B 188      20.859  32.505   5.982  1.00  0.00           H  
ATOM   2458  HA  ILE B 188      18.380  31.632   4.592  1.00  0.00           H  
ATOM   2459  HB  ILE B 188      20.124  30.325   6.733  1.00  0.00           H  
ATOM   2460 HG13 ILE B 188      21.141  30.486   4.403  1.00  0.00           H  
ATOM   2461 HG12 ILE B 188      19.813  29.537   3.806  1.00  0.00           H  
ATOM   2462 HG21 ILE B 188      18.748  28.283   6.395  1.00  0.00           H  
ATOM   2463 HG22 ILE B 188      17.748  29.585   6.971  1.00  0.00           H  
ATOM   2464 HG23 ILE B 188      17.711  29.152   5.268  1.00  0.00           H  
ATOM   2465 HD11 ILE B 188      21.890  28.198   4.244  1.00  0.00           H  
ATOM   2466 HD12 ILE B 188      21.827  28.632   5.944  1.00  0.00           H  
ATOM   2467 HD13 ILE B 188      20.573  27.611   5.243  1.00  0.00           H  
ATOM   2468  N   PRO B 189      16.934  32.787   6.489  1.00 32.53           N  
ANISOU 2468  N   PRO B 189     4344   4832   3183      0      0      0
ATOM   2469  CA  PRO B 189      16.071  33.256   7.580  1.00 31.96           C  
ANISOU 2469  CA  PRO B 189     4160   4781   3203      0      0      0
ATOM   2470  C   PRO B 189      15.449  32.059   8.315  1.00 31.87           C  
ANISOU 2470  C   PRO B 189     4084   4752   3272      0      0      0
ATOM   2471  O   PRO B 189      15.287  30.983   7.733  1.00 32.46           O  
ANISOU 2471  O   PRO B 189     4200   4828   3306      0      0      0
ATOM   2472  CB  PRO B 189      14.993  34.099   6.891  1.00 32.95           C  
ANISOU 2472  CB  PRO B 189     4271   5012   3236      0      0      0
ATOM   2473  CG  PRO B 189      14.872  33.501   5.499  1.00 33.89           C  
ANISOU 2473  CG  PRO B 189     4480   5172   3225      0      0      0
ATOM   2474  CD  PRO B 189      16.272  32.965   5.193  1.00 33.76           C  
ANISOU 2474  CD  PRO B 189     4560   5069   3198      0      0      0
ATOM   2475  HA  PRO B 189      16.627  33.877   8.283  1.00  0.00           H  
ATOM   2476  HB3 PRO B 189      15.328  35.133   6.816  1.00  0.00           H  
ATOM   2477  HB2 PRO B 189      14.042  34.105   7.423  1.00  0.00           H  
ATOM   2478  HG3 PRO B 189      14.522  34.219   4.757  1.00  0.00           H  
ATOM   2479  HG2 PRO B 189      14.162  32.674   5.522  1.00  0.00           H  
ATOM   2480  HD2 PRO B 189      16.206  32.033   4.632  1.00  0.00           H  
ATOM   2481  HD3 PRO B 189      16.829  33.691   4.600  1.00  0.00           H  
ATOM   2482  N   ASP B 190      15.102  32.248   9.596  1.00 31.21           N  
ANISOU 2482  N   ASP B 190     3912   4643   3302      0      0      0
ATOM   2483  CA  ASP B 190      14.487  31.216  10.423  1.00 31.26           C  
ANISOU 2483  CA  ASP B 190     3855   4632   3390      0      0      0
ATOM   2484  C   ASP B 190      13.030  30.950   9.958  1.00 32.16           C  
ANISOU 2484  C   ASP B 190     3903   4848   3470      0      0      0
ATOM   2485  O   ASP B 190      12.244  31.898   9.920  1.00 31.98           O  
ANISOU 2485  O   ASP B 190     3814   4904   3434      0      0      0
ATOM   2486  CB  ASP B 190      14.527  31.669  11.903  1.00 30.68           C  
ANISOU 2486  CB  ASP B 190     3709   4511   3436      0      0      0
ATOM   2487  CG  ASP B 190      13.719  30.765  12.837  1.00 31.80           C  
ANISOU 2487  CG  ASP B 190     3775   4648   3660      0      0      0
ATOM   2488  OD1 ASP B 190      13.770  29.534  12.636  1.00 33.97           O  
ANISOU 2488  OD1 ASP B 190     4080   4902   3926      0      0      0
ATOM   2489  OD2 ASP B 190      13.020  31.318  13.706  1.00 33.34           O1-
ANISOU 2489  OD2 ASP B 190     3886   4856   3925      0      0      0
ATOM   2490  H   ASP B 190      15.266  33.152  10.021  1.00  0.00           H  
ATOM   2491  HA  ASP B 190      15.106  30.325  10.343  1.00  0.00           H  
ATOM   2492  HB3 ASP B 190      14.143  32.687  11.992  1.00  0.00           H  
ATOM   2493  HB2 ASP B 190      15.555  31.696  12.262  1.00  0.00           H  
ATOM   2494  N   PRO B 191      12.645  29.688   9.656  1.00 33.13           N  
ANISOU 2494  N   PRO B 191     4044   4968   3574      0      0      0
ATOM   2495  CA  PRO B 191      11.266  29.325   9.302  1.00 34.39           C  
ANISOU 2495  CA  PRO B 191     4128   5228   3710      0      0      0
ATOM   2496  C   PRO B 191      10.257  29.293  10.474  1.00 34.50           C  
ANISOU 2496  C   PRO B 191     3997   5276   3835      0      0      0
ATOM   2497  O   PRO B 191       9.059  29.248  10.194  1.00 35.49           O  
ANISOU 2497  O   PRO B 191     4026   5514   3946      0      0      0
ATOM   2498  CB  PRO B 191      11.386  27.956   8.620  1.00 35.01           C  
ANISOU 2498  CB  PRO B 191     4284   5258   3759      0      0      0
ATOM   2499  CG  PRO B 191      12.646  27.342   9.202  1.00 34.40           C  
ANISOU 2499  CG  PRO B 191     4290   5046   3734      0      0      0
ATOM   2500  CD  PRO B 191      13.535  28.529   9.542  1.00 33.06           C  
ANISOU 2500  CD  PRO B 191     4141   4866   3554      0      0      0
ATOM   2501  HA  PRO B 191      10.883  30.040   8.571  1.00  0.00           H  
ATOM   2502  HB3 PRO B 191      11.519  28.098   7.547  1.00  0.00           H  
ATOM   2503  HB2 PRO B 191      10.513  27.317   8.751  1.00  0.00           H  
ATOM   2504  HG3 PRO B 191      13.122  26.641   8.519  1.00  0.00           H  
ATOM   2505  HG2 PRO B 191      12.417  26.812  10.124  1.00  0.00           H  
ATOM   2506  HD2 PRO B 191      14.087  28.328  10.458  1.00  0.00           H  
ATOM   2507  HD3 PRO B 191      14.253  28.701   8.740  1.00  0.00           H  
ATOM   2508  N   GLN B 192      10.685  29.390  11.752  1.00 33.75           N  
ANISOU 2508  N   GLN B 192     3884   5092   3846      0      0      0
ATOM   2509  CA  GLN B 192       9.778  29.673  12.884  1.00 33.79           C  
ANISOU 2509  CA  GLN B 192     3763   5122   3953      0      0      0
ATOM   2510  C   GLN B 192       9.503  31.187  13.017  1.00 33.48           C  
ANISOU 2510  C   GLN B 192     3671   5148   3900      0      0      0
ATOM   2511  O   GLN B 192       8.620  31.583  13.779  1.00 33.88           O  
ANISOU 2511  O   GLN B 192     3618   5240   4016      0      0      0
ATOM   2512  CB  GLN B 192      10.382  29.212  14.230  1.00 32.76           C  
ANISOU 2512  CB  GLN B 192     3649   4868   3930      0      0      0
ATOM   2513  CG  GLN B 192      10.662  27.704  14.312  1.00 33.51           C  
ANISOU 2513  CG  GLN B 192     3763   4907   4063      0      0      0
ATOM   2514  CD  GLN B 192      11.058  27.192  15.707  1.00 33.21           C  
ANISOU 2514  CD  GLN B 192     3752   4746   4119      0      0      0
ATOM   2515  OE1 GLN B 192      11.361  26.012  15.862  1.00 33.10           O  
ANISOU 2515  OE1 GLN B 192     3847   4636   4093      0      0      0
ATOM   2516  NE2 GLN B 192      11.080  28.045  16.733  1.00 32.28           N  
ANISOU 2516  NE2 GLN B 192     3543   4633   4088      0      0      0
ATOM   2517  H   GLN B 192      11.680  29.396  11.940  1.00  0.00           H  
ATOM   2518  HA  GLN B 192       8.825  29.162  12.737  1.00  0.00           H  
ATOM   2519  HB3 GLN B 192       9.676  29.475  15.020  1.00  0.00           H  
ATOM   2520  HB2 GLN B 192      11.296  29.754  14.455  1.00  0.00           H  
ATOM   2521  HG3 GLN B 192      11.461  27.464  13.612  1.00  0.00           H  
ATOM   2522  HG2 GLN B 192       9.783  27.146  13.988  1.00  0.00           H  
ATOM   2523 HE22 GLN B 192      11.335  27.705  17.650  1.00  0.00           H  
ATOM   2524 HE21 GLN B 192      10.827  29.013  16.600  1.00  0.00           H  
ATOM   2525  N   GLY B 193      10.235  32.027  12.267  1.00 33.18           N  
ANISOU 2525  N   GLY B 193     3716   5117   3776      0      0      0
ATOM   2526  CA  GLY B 193      10.021  33.460  12.159  1.00 32.86           C  
ANISOU 2526  CA  GLY B 193     3655   5131   3699      0      0      0
ATOM   2527  C   GLY B 193      10.619  34.289  13.296  1.00 31.87           C  
ANISOU 2527  C   GLY B 193     3539   4921   3649      0      0      0
ATOM   2528  O   GLY B 193      10.114  35.383  13.521  1.00 31.75           O  
ANISOU 2528  O   GLY B 193     3489   4947   3628      0      0      0
ATOM   2529  H   GLY B 193      10.951  31.629  11.674  1.00  0.00           H  
ATOM   2530  HA3 GLY B 193       8.953  33.670  12.076  1.00  0.00           H  
ATOM   2531  HA2 GLY B 193      10.473  33.796  11.226  1.00  0.00           H  
ATOM   2532  N   SER B 194      11.671  33.810  13.994  1.00 30.70           N  
ANISOU 2532  N   SER B 194     3443   4657   3563      0      0      0
ATOM   2533  CA  SER B 194      12.412  34.526  15.049  1.00 29.52           C  
ANISOU 2533  CA  SER B 194     3311   4423   3481      0      0      0
ATOM   2534  C   SER B 194      12.862  35.917  14.587  1.00 29.35           C  
ANISOU 2534  C   SER B 194     3355   4400   3398      0      0      0
ATOM   2535  O   SER B 194      13.188  36.077  13.415  1.00 29.85           O  
ANISOU 2535  O   SER B 194     3486   4473   3381      0      0      0
ATOM   2536  CB  SER B 194      13.653  33.726  15.498  1.00 28.65           C  
ANISOU 2536  CB  SER B 194     3252   4205   3428      0      0      0
ATOM   2537  OG  SER B 194      13.305  32.532  16.159  1.00 29.39           O  
ANISOU 2537  OG  SER B 194     3304   4284   3577      0      0      0
ATOM   2538  H   SER B 194      12.027  32.893  13.743  1.00  0.00           H  
ATOM   2539  HA  SER B 194      11.739  34.656  15.895  1.00  0.00           H  
ATOM   2540  HB3 SER B 194      14.252  34.316  16.193  1.00  0.00           H  
ATOM   2541  HB2 SER B 194      14.298  33.486  14.652  1.00  0.00           H  
ATOM   2542  HG  SER B 194      13.006  31.919  15.496  1.00  0.00           H  
ATOM   2543  N   ASN B 195      12.889  36.901  15.494  1.00 28.50           N  
ANISOU 2543  N   ASN B 195     3236   4270   3324      0      0      0
ATOM   2544  CA  ASN B 195      13.193  38.300  15.182  1.00 28.02           C  
ANISOU 2544  CA  ASN B 195     3246   4194   3207      0      0      0
ATOM   2545  C   ASN B 195      14.395  38.819  15.984  1.00 27.19           C  
ANISOU 2545  C   ASN B 195     3200   3970   3161      0      0      0
ATOM   2546  O   ASN B 195      15.035  38.062  16.714  1.00 26.12           O  
ANISOU 2546  O   ASN B 195     3051   3772   3100      0      0      0
ATOM   2547  CB  ASN B 195      11.909  39.165  15.284  1.00 28.37           C  
ANISOU 2547  CB  ASN B 195     3251   4315   3212      0      0      0
ATOM   2548  CG  ASN B 195      11.255  39.230  16.668  1.00 27.78           C  
ANISOU 2548  CG  ASN B 195     3115   4220   3222      0      0      0
ATOM   2549  OD1 ASN B 195      11.846  38.850  17.675  1.00 24.60           O  
ANISOU 2549  OD1 ASN B 195     2720   3726   2902      0      0      0
ATOM   2550  ND2 ASN B 195      10.014  39.705  16.724  1.00 28.12           N  
ANISOU 2550  ND2 ASN B 195     3094   4355   3236      0      0      0
ATOM   2551  H   ASN B 195      12.616  36.693  16.444  1.00  0.00           H  
ATOM   2552  HA  ASN B 195      13.529  38.364  14.149  1.00  0.00           H  
ATOM   2553  HB3 ASN B 195      11.172  38.770  14.585  1.00  0.00           H  
ATOM   2554  HB2 ASN B 195      12.101  40.182  14.952  1.00  0.00           H  
ATOM   2555 HD22 ASN B 195       9.539  39.763  17.617  1.00  0.00           H  
ATOM   2556 HD21 ASN B 195       9.544  40.007  15.880  1.00  0.00           H  
ATOM   2557  N   MET B 196      14.713  40.116  15.844  1.00 27.27           N  
ANISOU 2557  N   MET B 196     3279   3948   3134      0      0      0
ATOM   2558  CA  MET B 196      15.798  40.766  16.579  1.00 27.17           C  
ANISOU 2558  CA  MET B 196     3321   3825   3179      0      0      0
ATOM   2559  C   MET B 196      15.435  41.065  18.041  1.00 26.34           C  
ANISOU 2559  C   MET B 196     3189   3671   3151      0      0      0
ATOM   2560  O   MET B 196      16.345  41.141  18.864  1.00 25.82           O  
ANISOU 2560  O   MET B 196     3140   3520   3150      0      0      0
ATOM   2561  CB  MET B 196      16.198  42.075  15.879  1.00 27.68           C  
ANISOU 2561  CB  MET B 196     3482   3854   3183      0      0      0
ATOM   2562  CG  MET B 196      16.973  41.883  14.574  1.00 29.68           C  
ANISOU 2562  CG  MET B 196     3778   4122   3379      0      0      0
ATOM   2563  SD  MET B 196      18.548  41.011  14.761  1.00 32.97           S  
ANISOU 2563  SD  MET B 196     4167   4494   3867      0      0      0
ATOM   2564  CE  MET B 196      18.039  39.368  14.186  1.00 32.91           C  
ANISOU 2564  CE  MET B 196     4102   4572   3831      0      0      0
ATOM   2565  H   MET B 196      14.159  40.686  15.219  1.00  0.00           H  
ATOM   2566  HA  MET B 196      16.655  40.099  16.616  1.00  0.00           H  
ATOM   2567  HB3 MET B 196      16.806  42.692  16.543  1.00  0.00           H  
ATOM   2568  HB2 MET B 196      15.306  42.649  15.658  1.00  0.00           H  
ATOM   2569  HG3 MET B 196      17.198  42.867  14.167  1.00  0.00           H  
ATOM   2570  HG2 MET B 196      16.358  41.374  13.832  1.00  0.00           H  
ATOM   2571  HE1 MET B 196      18.832  38.644  14.364  1.00  0.00           H  
ATOM   2572  HE2 MET B 196      17.146  39.020  14.701  1.00  0.00           H  
ATOM   2573  HE3 MET B 196      17.827  39.400  13.117  1.00  0.00           H  
ATOM   2574  N   MET B 197      14.138  41.148  18.397  1.00 26.44           N  
ANISOU 2574  N   MET B 197     3155   3741   3150      0      0      0
ATOM   2575  CA  MET B 197      13.692  41.199  19.793  1.00 25.95           C  
ANISOU 2575  CA  MET B 197     3063   3641   3155      0      0      0
ATOM   2576  C   MET B 197      13.992  39.874  20.514  1.00 25.22           C  
ANISOU 2576  C   MET B 197     2917   3521   3145      0      0      0
ATOM   2577  O   MET B 197      14.390  39.907  21.674  1.00 24.41           O  
ANISOU 2577  O   MET B 197     2829   3341   3104      0      0      0
ATOM   2578  CB  MET B 197      12.184  41.521  19.887  1.00 26.53           C  
ANISOU 2578  CB  MET B 197     3077   3802   3200      0      0      0
ATOM   2579  CG  MET B 197      11.839  42.974  19.527  1.00 28.43           C  
ANISOU 2579  CG  MET B 197     3384   4063   3357      0      0      0
ATOM   2580  SD  MET B 197      12.514  44.247  20.629  1.00 30.28           S  
ANISOU 2580  SD  MET B 197     3744   4155   3608      0      0      0
ATOM   2581  CE  MET B 197      11.407  44.103  22.056  1.00 29.53           C  
ANISOU 2581  CE  MET B 197     3586   4060   3572      0      0      0
ATOM   2582  H   MET B 197      13.432  41.077  17.677  1.00  0.00           H  
ATOM   2583  HA  MET B 197      14.255  41.980  20.306  1.00  0.00           H  
ATOM   2584  HB3 MET B 197      11.821  41.320  20.896  1.00  0.00           H  
ATOM   2585  HB2 MET B 197      11.616  40.854  19.240  1.00  0.00           H  
ATOM   2586  HG3 MET B 197      10.759  43.095  19.488  1.00  0.00           H  
ATOM   2587  HG2 MET B 197      12.201  43.188  18.527  1.00  0.00           H  
ATOM   2588  HE1 MET B 197      11.805  44.682  22.888  1.00  0.00           H  
ATOM   2589  HE2 MET B 197      10.420  44.488  21.813  1.00  0.00           H  
ATOM   2590  HE3 MET B 197      11.297  43.068  22.375  1.00  0.00           H  
ATOM   2591  N   PHE B 198      13.885  38.727  19.818  1.00 24.97           N  
ANISOU 2591  N   PHE B 198     2835   3548   3105      0      0      0
ATOM   2592  CA  PHE B 198      14.294  37.411  20.308  1.00 24.79           C  
ANISOU 2592  CA  PHE B 198     2780   3494   3146      0      0      0
ATOM   2593  C   PHE B 198      15.825  37.289  20.378  1.00 24.09           C  
ANISOU 2593  C   PHE B 198     2748   3325   3082      0      0      0
ATOM   2594  O   PHE B 198      16.325  36.755  21.364  1.00 23.73           O  
ANISOU 2594  O   PHE B 198     2699   3218   3098      0      0      0
ATOM   2595  CB  PHE B 198      13.703  36.317  19.386  1.00 25.03           C  
ANISOU 2595  CB  PHE B 198     2759   3597   3153      0      0      0
ATOM   2596  CG  PHE B 198      14.119  34.896  19.730  1.00 26.35           C  
ANISOU 2596  CG  PHE B 198     2923   3715   3372      0      0      0
ATOM   2597  CD1 PHE B 198      13.465  34.188  20.761  1.00 27.35           C  
ANISOU 2597  CD1 PHE B 198     3000   3826   3566      0      0      0
ATOM   2598  CD2 PHE B 198      15.200  34.296  19.048  1.00 25.89           C  
ANISOU 2598  CD2 PHE B 198     2922   3623   3293      0      0      0
ATOM   2599  CE1 PHE B 198      13.906  32.900  21.121  1.00 27.60           C  
ANISOU 2599  CE1 PHE B 198     3048   3801   3638      0      0      0
ATOM   2600  CE2 PHE B 198      15.652  33.017  19.421  1.00 28.14           C  
ANISOU 2600  CE2 PHE B 198     3219   3860   3614      0      0      0
ATOM   2601  CZ  PHE B 198      15.014  32.328  20.468  1.00 28.60           C  
ANISOU 2601  CZ  PHE B 198     3237   3895   3735      0      0      0
ATOM   2602  H   PHE B 198      13.531  38.778  18.872  1.00  0.00           H  
ATOM   2603  HA  PHE B 198      13.909  37.266  21.318  1.00  0.00           H  
ATOM   2604  HB3 PHE B 198      13.969  36.503  18.347  1.00  0.00           H  
ATOM   2605  HB2 PHE B 198      12.616  36.372  19.413  1.00  0.00           H  
ATOM   2606  HD1 PHE B 198      12.639  34.636  21.292  1.00  0.00           H  
ATOM   2607  HD2 PHE B 198      15.706  34.831  18.258  1.00  0.00           H  
ATOM   2608  HE1 PHE B 198      13.409  32.362  21.916  1.00  0.00           H  
ATOM   2609  HE2 PHE B 198      16.492  32.569  18.912  1.00  0.00           H  
ATOM   2610  HZ  PHE B 198      15.378  31.357  20.766  1.00  0.00           H  
ATOM   2611  N   ALA B 199      16.562  37.778  19.364  1.00 24.49           N  
ANISOU 2611  N   ALA B 199     2844   3383   3079      0      0      0
ATOM   2612  CA  ALA B 199      18.014  37.624  19.254  1.00 24.25           C  
ANISOU 2612  CA  ALA B 199     2851   3294   3067      0      0      0
ATOM   2613  C   ALA B 199      18.793  38.447  20.292  1.00 23.83           C  
ANISOU 2613  C   ALA B 199     2819   3165   3071      0      0      0
ATOM   2614  O   ALA B 199      19.806  37.968  20.802  1.00 23.05           O  
ANISOU 2614  O   ALA B 199     2714   3022   3024      0      0      0
ATOM   2615  CB  ALA B 199      18.464  38.038  17.844  1.00 24.91           C  
ANISOU 2615  CB  ALA B 199     2981   3405   3080      0      0      0
ATOM   2616  H   ALA B 199      16.078  38.199  18.582  1.00  0.00           H  
ATOM   2617  HA  ALA B 199      18.253  36.575  19.411  1.00  0.00           H  
ATOM   2618  HB1 ALA B 199      19.516  37.798  17.683  1.00  0.00           H  
ATOM   2619  HB2 ALA B 199      17.892  37.517  17.076  1.00  0.00           H  
ATOM   2620  HB3 ALA B 199      18.347  39.109  17.681  1.00  0.00           H  
ATOM   2621  N   PHE B 200      18.310  39.654  20.633  1.00 24.34           N  
ANISOU 2621  N   PHE B 200     2915   3214   3120      0      0      0
ATOM   2622  CA  PHE B 200      18.916  40.513  21.648  1.00 24.53           C  
ANISOU 2622  CA  PHE B 200     2974   3157   3191      0      0      0
ATOM   2623  C   PHE B 200      18.367  40.238  23.055  1.00 23.97           C  
ANISOU 2623  C   PHE B 200     2878   3057   3174      0      0      0
ATOM   2624  O   PHE B 200      19.062  40.567  24.013  1.00 23.18           O  
ANISOU 2624  O   PHE B 200     2798   2890   3119      0      0      0
ATOM   2625  CB  PHE B 200      18.663  41.993  21.292  1.00 25.39           C  
ANISOU 2625  CB  PHE B 200     3152   3239   3256      0      0      0
ATOM   2626  CG  PHE B 200      19.483  42.489  20.113  1.00 27.39           C  
ANISOU 2626  CG  PHE B 200     3450   3483   3473      0      0      0
ATOM   2627  CD1 PHE B 200      20.891  42.372  20.126  1.00 27.95           C  
ANISOU 2627  CD1 PHE B 200     3518   3509   3591      0      0      0
ATOM   2628  CD2 PHE B 200      18.848  43.072  18.997  1.00 28.96           C  
ANISOU 2628  CD2 PHE B 200     3689   3725   3590      0      0      0
ATOM   2629  CE1 PHE B 200      21.649  42.807  19.023  1.00 30.09           C  
ANISOU 2629  CE1 PHE B 200     3824   3774   3834      0      0      0
ATOM   2630  CE2 PHE B 200      19.606  43.501  17.891  1.00 29.79           C  
ANISOU 2630  CE2 PHE B 200     3844   3816   3658      0      0      0
ATOM   2631  CZ  PHE B 200      21.006  43.371  17.907  1.00 29.51           C  
ANISOU 2631  CZ  PHE B 200     3803   3731   3676      0      0      0
ATOM   2632  H   PHE B 200      17.487  39.999  20.156  1.00  0.00           H  
ATOM   2633  HA  PHE B 200      19.990  40.333  21.697  1.00  0.00           H  
ATOM   2634  HB3 PHE B 200      18.922  42.627  22.139  1.00  0.00           H  
ATOM   2635  HB2 PHE B 200      17.601  42.164  21.107  1.00  0.00           H  
ATOM   2636  HD1 PHE B 200      21.400  41.946  20.979  1.00  0.00           H  
ATOM   2637  HD2 PHE B 200      17.776  43.195  18.979  1.00  0.00           H  
ATOM   2638  HE1 PHE B 200      22.723  42.708  19.032  1.00  0.00           H  
ATOM   2639  HE2 PHE B 200      19.113  43.932  17.033  1.00  0.00           H  
ATOM   2640  HZ  PHE B 200      21.586  43.709  17.064  1.00  0.00           H  
ATOM   2641  N   PHE B 201      17.194  39.590  23.208  1.00 24.04           N  
ANISOU 2641  N   PHE B 201     2840   3117   3175      0      0      0
ATOM   2642  CA  PHE B 201      16.730  39.075  24.503  1.00 23.61           C  
ANISOU 2642  CA  PHE B 201     2761   3037   3172      0      0      0
ATOM   2643  C   PHE B 201      17.516  37.804  24.852  1.00 23.38           C  
ANISOU 2643  C   PHE B 201     2715   2980   3189      0      0      0
ATOM   2644  O   PHE B 201      17.881  37.635  26.010  1.00 22.83           O  
ANISOU 2644  O   PHE B 201     2661   2852   3162      0      0      0
ATOM   2645  CB  PHE B 201      15.222  38.745  24.463  1.00 23.93           C  
ANISOU 2645  CB  PHE B 201     2741   3148   3202      0      0      0
ATOM   2646  CG  PHE B 201      14.591  38.371  25.800  1.00 23.93           C  
ANISOU 2646  CG  PHE B 201     2721   3119   3251      0      0      0
ATOM   2647  CD1 PHE B 201      13.964  39.357  26.591  1.00 23.79           C  
ANISOU 2647  CD1 PHE B 201     2726   3089   3223      0      0      0
ATOM   2648  CD2 PHE B 201      14.614  37.036  26.255  1.00 24.23           C  
ANISOU 2648  CD2 PHE B 201     2731   3135   3338      0      0      0
ATOM   2649  CE1 PHE B 201      13.369  39.014  27.822  1.00 25.27           C  
ANISOU 2649  CE1 PHE B 201     2902   3249   3450      0      0      0
ATOM   2650  CE2 PHE B 201      14.020  36.690  27.483  1.00 24.60           C  
ANISOU 2650  CE2 PHE B 201     2770   3151   3427      0      0      0
ATOM   2651  CZ  PHE B 201      13.398  37.679  28.269  1.00 24.92           C  
ANISOU 2651  CZ  PHE B 201     2826   3184   3457      0      0      0
ATOM   2652  H   PHE B 201      16.654  39.352  22.387  1.00  0.00           H  
ATOM   2653  HA  PHE B 201      16.900  39.830  25.273  1.00  0.00           H  
ATOM   2654  HB3 PHE B 201      15.016  37.956  23.738  1.00  0.00           H  
ATOM   2655  HB2 PHE B 201      14.686  39.621  24.111  1.00  0.00           H  
ATOM   2656  HD1 PHE B 201      13.933  40.382  26.257  1.00  0.00           H  
ATOM   2657  HD2 PHE B 201      15.097  36.273  25.665  1.00  0.00           H  
ATOM   2658  HE1 PHE B 201      12.887  39.773  28.420  1.00  0.00           H  
ATOM   2659  HE2 PHE B 201      14.043  35.665  27.816  1.00  0.00           H  
ATOM   2660  HZ  PHE B 201      12.941  37.413  29.212  1.00  0.00           H  
ATOM   2661  N   ALA B 202      17.824  36.956  23.852  1.00 23.58           N  
ANISOU 2661  N   ALA B 202     2719   3046   3196      0      0      0
ATOM   2662  CA  ALA B 202      18.638  35.749  23.970  1.00 23.40           C  
ANISOU 2662  CA  ALA B 202     2692   2998   3201      0      0      0
ATOM   2663  C   ALA B 202      20.064  36.051  24.437  1.00 23.39           C  
ANISOU 2663  C   ALA B 202     2717   2946   3223      0      0      0
ATOM   2664  O   ALA B 202      20.599  35.312  25.258  1.00 22.69           O  
ANISOU 2664  O   ALA B 202     2631   2819   3173      0      0      0
ATOM   2665  CB  ALA B 202      18.697  35.034  22.607  1.00 23.55           C  
ANISOU 2665  CB  ALA B 202     2706   3064   3179      0      0      0
ATOM   2666  H   ALA B 202      17.466  37.169  22.930  1.00  0.00           H  
ATOM   2667  HA  ALA B 202      18.167  35.097  24.707  1.00  0.00           H  
ATOM   2668  HB1 ALA B 202      19.260  34.103  22.672  1.00  0.00           H  
ATOM   2669  HB2 ALA B 202      17.704  34.781  22.239  1.00  0.00           H  
ATOM   2670  HB3 ALA B 202      19.176  35.648  21.845  1.00  0.00           H  
ATOM   2671  N   GLN B 203      20.661  37.147  23.944  1.00 23.71           N  
ANISOU 2671  N   GLN B 203     2779   2990   3241      0      0      0
ATOM   2672  CA  GLN B 203      22.001  37.580  24.316  1.00 23.63           C  
ANISOU 2672  CA  GLN B 203     2779   2940   3258      0      0      0
ATOM   2673  C   GLN B 203      21.988  38.323  25.669  1.00 22.81           C  
ANISOU 2673  C   GLN B 203     2697   2776   3195      0      0      0
ATOM   2674  O   GLN B 203      22.895  38.114  26.465  1.00 21.84           O  
ANISOU 2674  O   GLN B 203     2564   2625   3107      0      0      0
ATOM   2675  CB  GLN B 203      22.530  38.510  23.207  1.00 24.69           C  
ANISOU 2675  CB  GLN B 203     2934   3085   3360      0      0      0
ATOM   2676  CG  GLN B 203      24.056  38.734  23.281  1.00 27.54           C  
ANISOU 2676  CG  GLN B 203     3279   3434   3750      0      0      0
ATOM   2677  CD  GLN B 203      24.568  39.795  22.305  1.00 30.68           C  
ANISOU 2677  CD  GLN B 203     3704   3825   4129      0      0      0
ATOM   2678  OE1 GLN B 203      23.804  40.417  21.570  1.00 30.91           O  
ANISOU 2678  OE1 GLN B 203     3777   3854   4112      0      0      0
ATOM   2679  NE2 GLN B 203      25.886  40.006  22.300  1.00 32.08           N  
ANISOU 2679  NE2 GLN B 203     3854   3998   4339      0      0      0
ATOM   2680  H   GLN B 203      20.159  37.703  23.266  1.00  0.00           H  
ATOM   2681  HA  GLN B 203      22.653  36.707  24.390  1.00  0.00           H  
ATOM   2682  HB3 GLN B 203      21.994  39.460  23.234  1.00  0.00           H  
ATOM   2683  HB2 GLN B 203      22.301  38.072  22.234  1.00  0.00           H  
ATOM   2684  HG3 GLN B 203      24.570  37.794  23.080  1.00  0.00           H  
ATOM   2685  HG2 GLN B 203      24.357  39.032  24.285  1.00  0.00           H  
ATOM   2686 HE22 GLN B 203      26.273  40.718  21.699  1.00  0.00           H  
ATOM   2687 HE21 GLN B 203      26.477  39.510  22.953  1.00  0.00           H  
ATOM   2688  N   HIS B 204      20.968  39.154  25.954  1.00 22.15           N  
ANISOU 2688  N   HIS B 204     2646   2674   3096      0      0      0
ATOM   2689  CA  HIS B 204      20.849  39.937  27.191  1.00 21.68           C  
ANISOU 2689  CA  HIS B 204     2626   2550   3060      0      0      0
ATOM   2690  C   HIS B 204      20.591  39.047  28.417  1.00 21.51           C  
ANISOU 2690  C   HIS B 204     2589   2515   3070      0      0      0
ATOM   2691  O   HIS B 204      21.285  39.177  29.424  1.00 21.34           O  
ANISOU 2691  O   HIS B 204     2585   2448   3076      0      0      0
ATOM   2692  CB  HIS B 204      19.703  40.961  27.029  1.00 21.95           C  
ANISOU 2692  CB  HIS B 204     2707   2574   3058      0      0      0
ATOM   2693  CG  HIS B 204      19.449  41.854  28.218  1.00 21.14           C  
ANISOU 2693  CG  HIS B 204     2670   2396   2966      0      0      0
ATOM   2694  ND1 HIS B 204      20.211  42.976  28.490  1.00 21.08           N  
ANISOU 2694  ND1 HIS B 204     2668   2378   2964      0      0      0
ATOM   2695  CD2 HIS B 204      18.521  41.779  29.233  1.00 22.03           C  
ANISOU 2695  CD2 HIS B 204     2854   2436   3082      0      0      0
ATOM   2696  CE1 HIS B 204      19.730  43.513  29.613  1.00 21.14           C  
ANISOU 2696  CE1 HIS B 204     2754   2310   2969      0      0      0
ATOM   2697  NE2 HIS B 204      18.709  42.838  30.123  1.00 22.27           N  
ANISOU 2697  NE2 HIS B 204     2940   2410   3110      0      0      0
ATOM   2698  H   HIS B 204      20.245  39.283  25.259  1.00  0.00           H  
ATOM   2699  HA  HIS B 204      21.784  40.469  27.367  1.00  0.00           H  
ATOM   2700  HB3 HIS B 204      18.771  40.444  26.795  1.00  0.00           H  
ATOM   2701  HB2 HIS B 204      19.909  41.615  26.183  1.00  0.00           H  
ATOM   2702  HD1 HIS B 204      20.987  43.328  27.946  1.00  0.00           H  
ATOM   2703  HD2 HIS B 204      17.745  41.046  29.396  1.00  0.00           H  
ATOM   2704  HE1 HIS B 204      20.143  44.399  30.072  1.00  0.00           H  
ATOM   2705  N   PHE B 205      19.609  38.139  28.320  1.00 21.53           N  
ANISOU 2705  N   PHE B 205     2558   2556   3065      0      0      0
ATOM   2706  CA  PHE B 205      19.172  37.244  29.386  1.00 21.08           C  
ANISOU 2706  CA  PHE B 205     2492   2480   3035      0      0      0
ATOM   2707  C   PHE B 205      20.263  36.239  29.791  1.00 21.40           C  
ANISOU 2707  C   PHE B 205     2529   2503   3098      0      0      0
ATOM   2708  O   PHE B 205      20.476  36.044  30.985  1.00 20.78           O  
ANISOU 2708  O   PHE B 205     2477   2379   3037      0      0      0
ATOM   2709  CB  PHE B 205      17.902  36.508  28.902  1.00 21.46           C  
ANISOU 2709  CB  PHE B 205     2497   2578   3078      0      0      0
ATOM   2710  CG  PHE B 205      17.421  35.348  29.752  1.00 21.60           C  
ANISOU 2710  CG  PHE B 205     2508   2572   3127      0      0      0
ATOM   2711  CD1 PHE B 205      17.216  35.498  31.139  1.00 20.60           C  
ANISOU 2711  CD1 PHE B 205     2409   2400   3018      0      0      0
ATOM   2712  CD2 PHE B 205      17.221  34.094  29.145  1.00 20.80           C  
ANISOU 2712  CD2 PHE B 205     2384   2487   3031      0      0      0
ATOM   2713  CE1 PHE B 205      16.866  34.382  31.923  1.00 19.74           C  
ANISOU 2713  CE1 PHE B 205     2303   2263   2935      0      0      0
ATOM   2714  CE2 PHE B 205      16.842  32.991  29.924  1.00 19.95           C  
ANISOU 2714  CE2 PHE B 205     2285   2345   2950      0      0      0
ATOM   2715  CZ  PHE B 205      16.686  33.125  31.317  1.00 20.51           C  
ANISOU 2715  CZ  PHE B 205     2381   2372   3042      0      0      0
ATOM   2716  H   PHE B 205      19.099  38.084  27.447  1.00  0.00           H  
ATOM   2717  HA  PHE B 205      18.924  37.847  30.262  1.00  0.00           H  
ATOM   2718  HB3 PHE B 205      18.095  36.104  27.909  1.00  0.00           H  
ATOM   2719  HB2 PHE B 205      17.081  37.217  28.788  1.00  0.00           H  
ATOM   2720  HD1 PHE B 205      17.358  36.460  31.608  1.00  0.00           H  
ATOM   2721  HD2 PHE B 205      17.363  33.965  28.081  1.00  0.00           H  
ATOM   2722  HE1 PHE B 205      16.730  34.491  32.987  1.00  0.00           H  
ATOM   2723  HE2 PHE B 205      16.678  32.045  29.436  1.00  0.00           H  
ATOM   2724  HZ  PHE B 205      16.408  32.271  31.917  1.00  0.00           H  
ATOM   2725  N   THR B 206      20.941  35.600  28.824  1.00 21.18           N  
ANISOU 2725  N   THR B 206     2474   2514   3059      0      0      0
ATOM   2726  CA  THR B 206      21.875  34.511  29.113  1.00 21.09           C  
ANISOU 2726  CA  THR B 206     2459   2497   3057      0      0      0
ATOM   2727  C   THR B 206      23.268  34.990  29.552  1.00 22.04           C  
ANISOU 2727  C   THR B 206     2580   2602   3192      0      0      0
ATOM   2728  O   THR B 206      23.988  34.218  30.181  1.00 22.55           O  
ANISOU 2728  O   THR B 206     2644   2659   3265      0      0      0
ATOM   2729  CB  THR B 206      21.999  33.576  27.894  1.00 21.17           C  
ANISOU 2729  CB  THR B 206     2451   2552   3040      0      0      0
ATOM   2730  OG1 THR B 206      22.652  34.177  26.788  1.00 19.62           O  
ANISOU 2730  OG1 THR B 206     2242   2390   2824      0      0      0
ATOM   2731  CG2 THR B 206      20.662  32.958  27.473  1.00 21.07           C  
ANISOU 2731  CG2 THR B 206     2435   2555   3015      0      0      0
ATOM   2732  H   THR B 206      20.735  35.808  27.858  1.00  0.00           H  
ATOM   2733  HA  THR B 206      21.470  33.929  29.935  1.00  0.00           H  
ATOM   2734  HB  THR B 206      22.626  32.745  28.202  1.00  0.00           H  
ATOM   2735  HG1 THR B 206      22.034  34.749  26.351  1.00  0.00           H  
ATOM   2736 HG21 THR B 206      20.826  32.247  26.673  1.00  0.00           H  
ATOM   2737 HG22 THR B 206      20.198  32.417  28.297  1.00  0.00           H  
ATOM   2738 HG23 THR B 206      19.943  33.699  27.128  1.00  0.00           H  
ATOM   2739  N   HIS B 207      23.633  36.253  29.277  1.00 22.32           N  
ANISOU 2739  N   HIS B 207     2619   2632   3231      0      0      0
ATOM   2740  CA  HIS B 207      24.917  36.847  29.658  1.00 23.34           C  
ANISOU 2740  CA  HIS B 207     2738   2748   3381      0      0      0
ATOM   2741  C   HIS B 207      24.962  37.312  31.128  1.00 22.74           C  
ANISOU 2741  C   HIS B 207     2700   2617   3323      0      0      0
ATOM   2742  O   HIS B 207      25.941  37.936  31.522  1.00 22.60           O  
ANISOU 2742  O   HIS B 207     2676   2587   3325      0      0      0
ATOM   2743  CB  HIS B 207      25.234  38.025  28.710  1.00 24.24           C  
ANISOU 2743  CB  HIS B 207     2848   2868   3493      0      0      0
ATOM   2744  CG  HIS B 207      25.789  37.629  27.359  1.00 28.33           C  
ANISOU 2744  CG  HIS B 207     3325   3445   3994      0      0      0
ATOM   2745  ND1 HIS B 207      25.391  36.493  26.673  1.00 32.84           N  
ANISOU 2745  ND1 HIS B 207     3866   4034   4577      0      0      0
ATOM   2746  CD2 HIS B 207      26.698  38.254  26.531  1.00 30.48           C  
ANISOU 2746  CD2 HIS B 207     3587   3758   4234      0      0      0
ATOM   2747  CE1 HIS B 207      26.037  36.488  25.508  1.00 34.07           C  
ANISOU 2747  CE1 HIS B 207     3998   4243   4705      0      0      0
ATOM   2748  NE2 HIS B 207      26.849  37.525  25.348  1.00 34.88           N  
ANISOU 2748  NE2 HIS B 207     4117   4358   4778      0      0      0
ATOM   2749  H   HIS B 207      22.981  36.842  28.777  1.00  0.00           H  
ATOM   2750  HA  HIS B 207      25.702  36.100  29.548  1.00  0.00           H  
ATOM   2751  HB3 HIS B 207      25.978  38.694  29.142  1.00  0.00           H  
ATOM   2752  HB2 HIS B 207      24.340  38.632  28.565  1.00  0.00           H  
ATOM   2753  HD1 HIS B 207      24.717  35.809  26.988  1.00  0.00           H  
ATOM   2754  HD2 HIS B 207      27.237  39.177  26.687  1.00  0.00           H  
ATOM   2755  HE1 HIS B 207      25.894  35.722  24.765  1.00  0.00           H  
ATOM   2756  N   GLN B 208      23.966  36.971  31.965  1.00 22.03           N  
ANISOU 2756  N   GLN B 208     2648   2497   3225      0      0      0
ATOM   2757  CA  GLN B 208      24.052  37.102  33.424  1.00 21.68           C  
ANISOU 2757  CA  GLN B 208     2648   2403   3187      0      0      0
ATOM   2758  C   GLN B 208      24.672  35.839  34.062  1.00 21.91           C  
ANISOU 2758  C   GLN B 208     2662   2446   3216      0      0      0
ATOM   2759  O   GLN B 208      25.140  35.905  35.195  1.00 22.64           O  
ANISOU 2759  O   GLN B 208     2780   2513   3309      0      0      0
ATOM   2760  CB  GLN B 208      22.629  37.330  33.984  1.00 21.27           C  
ANISOU 2760  CB  GLN B 208     2648   2312   3123      0      0      0
ATOM   2761  CG  GLN B 208      21.723  36.091  34.083  1.00 19.21           C  
ANISOU 2761  CG  GLN B 208     2375   2062   2860      0      0      0
ATOM   2762  CD  GLN B 208      20.304  36.443  34.514  1.00 18.65           C  
ANISOU 2762  CD  GLN B 208     2330   1975   2783      0      0      0
ATOM   2763  OE1 GLN B 208      20.104  36.996  35.588  1.00 18.06           O  
ANISOU 2763  OE1 GLN B 208     2311   1851   2702      0      0      0
ATOM   2764  NE2 GLN B 208      19.308  36.101  33.698  1.00 15.80           N  
ANISOU 2764  NE2 GLN B 208     1926   1659   2417      0      0      0
ATOM   2765  H   GLN B 208      23.166  36.484  31.588  1.00  0.00           H  
ATOM   2766  HA  GLN B 208      24.665  37.965  33.688  1.00  0.00           H  
ATOM   2767  HB3 GLN B 208      22.135  38.064  33.351  1.00  0.00           H  
ATOM   2768  HB2 GLN B 208      22.710  37.791  34.971  1.00  0.00           H  
ATOM   2769  HG3 GLN B 208      22.113  35.402  34.832  1.00  0.00           H  
ATOM   2770  HG2 GLN B 208      21.714  35.561  33.133  1.00  0.00           H  
ATOM   2771 HE22 GLN B 208      18.355  36.306  33.958  1.00  0.00           H  
ATOM   2772 HE21 GLN B 208      19.519  35.678  32.804  1.00  0.00           H  
ATOM   2773  N   PHE B 209      24.686  34.701  33.349  1.00 21.84           N  
ANISOU 2773  N   PHE B 209     2625   2474   3200      0      0      0
ATOM   2774  CA  PHE B 209      25.130  33.398  33.848  1.00 21.75           C  
ANISOU 2774  CA  PHE B 209     2616   2470   3178      0      0      0
ATOM   2775  C   PHE B 209      26.172  32.728  32.941  1.00 22.12           C  
ANISOU 2775  C   PHE B 209     2614   2575   3216      0      0      0
ATOM   2776  O   PHE B 209      26.927  31.878  33.413  1.00 22.28           O  
ANISOU 2776  O   PHE B 209     2638   2607   3221      0      0      0
ATOM   2777  CB  PHE B 209      23.917  32.529  34.242  1.00 21.49           C  
ANISOU 2777  CB  PHE B 209     2624   2403   3137      0      0      0
ATOM   2778  CG  PHE B 209      22.881  32.245  33.161  1.00 20.97           C  
ANISOU 2778  CG  PHE B 209     2542   2353   3074      0      0      0
ATOM   2779  CD1 PHE B 209      23.178  31.392  32.077  1.00 20.56           C  
ANISOU 2779  CD1 PHE B 209     2467   2339   3008      0      0      0
ATOM   2780  CD2 PHE B 209      21.594  32.815  33.256  1.00 20.03           C  
ANISOU 2780  CD2 PHE B 209     2430   2215   2965      0      0      0
ATOM   2781  CE1 PHE B 209      22.202  31.127  31.097  1.00 19.93           C  
ANISOU 2781  CE1 PHE B 209     2372   2276   2924      0      0      0
ATOM   2782  CE2 PHE B 209      20.628  32.574  32.263  1.00 20.01           C  
ANISOU 2782  CE2 PHE B 209     2398   2242   2963      0      0      0
ATOM   2783  CZ  PHE B 209      20.932  31.721  31.187  1.00 19.52           C  
ANISOU 2783  CZ  PHE B 209     2313   2216   2887      0      0      0
ATOM   2784  H   PHE B 209      24.290  34.722  32.420  1.00  0.00           H  
ATOM   2785  HA  PHE B 209      25.685  33.554  34.775  1.00  0.00           H  
ATOM   2786  HB3 PHE B 209      23.415  32.997  35.090  1.00  0.00           H  
ATOM   2787  HB2 PHE B 209      24.275  31.578  34.623  1.00  0.00           H  
ATOM   2788  HD1 PHE B 209      24.150  30.929  31.996  1.00  0.00           H  
ATOM   2789  HD2 PHE B 209      21.333  33.431  34.101  1.00  0.00           H  
ATOM   2790  HE1 PHE B 209      22.422  30.469  30.273  1.00  0.00           H  
ATOM   2791  HE2 PHE B 209      19.651  33.029  32.335  1.00  0.00           H  
ATOM   2792  HZ  PHE B 209      20.200  31.530  30.420  1.00  0.00           H  
ATOM   2793  N   PHE B 210      26.265  33.161  31.673  1.00 22.65           N  
ANISOU 2793  N   PHE B 210     2642   2680   3285      0      0      0
ATOM   2794  CA  PHE B 210      27.380  32.898  30.773  1.00 23.54           C  
ANISOU 2794  CA  PHE B 210     2702   2853   3390      0      0      0
ATOM   2795  C   PHE B 210      28.242  34.166  30.792  1.00 24.31           C  
ANISOU 2795  C   PHE B 210     2752   2969   3516      0      0      0
ATOM   2796  O   PHE B 210      27.997  35.120  30.052  1.00 25.02           O  
ANISOU 2796  O   PHE B 210     2836   3054   3617      0      0      0
ATOM   2797  CB  PHE B 210      26.847  32.653  29.346  1.00 23.03           C  
ANISOU 2797  CB  PHE B 210     2631   2818   3301      0      0      0
ATOM   2798  CG  PHE B 210      25.940  31.446  29.157  1.00 22.63           C  
ANISOU 2798  CG  PHE B 210     2628   2744   3227      0      0      0
ATOM   2799  CD1 PHE B 210      26.071  30.275  29.939  1.00 20.17           C  
ANISOU 2799  CD1 PHE B 210     2354   2405   2904      0      0      0
ATOM   2800  CD2 PHE B 210      24.950  31.500  28.157  1.00 21.76           C  
ANISOU 2800  CD2 PHE B 210     2527   2639   3103      0      0      0
ATOM   2801  CE1 PHE B 210      25.200  29.187  29.734  1.00 21.88           C  
ANISOU 2801  CE1 PHE B 210     2620   2589   3104      0      0      0
ATOM   2802  CE2 PHE B 210      24.078  30.417  27.959  1.00 22.00           C  
ANISOU 2802  CE2 PHE B 210     2593   2649   3116      0      0      0
ATOM   2803  CZ  PHE B 210      24.201  29.259  28.746  1.00 21.09           C  
ANISOU 2803  CZ  PHE B 210     2519   2496   2998      0      0      0
ATOM   2804  H   PHE B 210      25.573  33.820  31.344  1.00  0.00           H  
ATOM   2805  HA  PHE B 210      27.978  32.048  31.099  1.00  0.00           H  
ATOM   2806  HB3 PHE B 210      27.690  32.534  28.667  1.00  0.00           H  
ATOM   2807  HB2 PHE B 210      26.307  33.532  28.990  1.00  0.00           H  
ATOM   2808  HD1 PHE B 210      26.837  30.195  30.694  1.00  0.00           H  
ATOM   2809  HD2 PHE B 210      24.848  32.384  27.545  1.00  0.00           H  
ATOM   2810  HE1 PHE B 210      25.306  28.288  30.322  1.00  0.00           H  
ATOM   2811  HE2 PHE B 210      23.307  30.483  27.210  1.00  0.00           H  
ATOM   2812  HZ  PHE B 210      23.532  28.429  28.580  1.00  0.00           H  
ATOM   2813  N   LYS B 211      29.238  34.172  31.684  1.00 25.10           N  
ANISOU 2813  N   LYS B 211     2823   3089   3627      0      0      0
ATOM   2814  CA  LYS B 211      30.201  35.246  31.877  1.00 25.67           C  
ANISOU 2814  CA  LYS B 211     2844   3175   3734      0      0      0
ATOM   2815  C   LYS B 211      31.567  34.596  32.059  1.00 26.43           C  
ANISOU 2815  C   LYS B 211     2863   3350   3831      0      0      0
ATOM   2816  O   LYS B 211      32.015  34.456  33.193  1.00 26.54           O  
ANISOU 2816  O   LYS B 211     2868   3369   3846      0      0      0
ATOM   2817  CB  LYS B 211      29.811  36.133  33.082  1.00 25.83           C  
ANISOU 2817  CB  LYS B 211     2920   3130   3766      0      0      0
ATOM   2818  CG  LYS B 211      28.459  36.844  32.967  1.00 25.89           C  
ANISOU 2818  CG  LYS B 211     3004   3065   3768      0      0      0
ATOM   2819  CD  LYS B 211      28.289  37.995  33.975  1.00 27.79           C  
ANISOU 2819  CD  LYS B 211     3295   3243   4022      0      0      0
ATOM   2820  CE  LYS B 211      28.382  37.558  35.444  1.00 27.55           C  
ANISOU 2820  CE  LYS B 211     3311   3183   3974      0      0      0
ATOM   2821  NZ  LYS B 211      28.194  38.699  36.349  1.00 28.36           N1+
ANISOU 2821  NZ  LYS B 211     3475   3221   4080      0      0      0
ATOM   2822  H   LYS B 211      29.370  33.342  32.245  1.00  0.00           H  
ATOM   2823  HA  LYS B 211      30.258  35.872  30.983  1.00  0.00           H  
ATOM   2824  HB3 LYS B 211      30.586  36.891  33.203  1.00  0.00           H  
ATOM   2825  HB2 LYS B 211      29.814  35.536  33.996  1.00  0.00           H  
ATOM   2826  HG3 LYS B 211      27.647  36.124  33.082  1.00  0.00           H  
ATOM   2827  HG2 LYS B 211      28.373  37.244  31.959  1.00  0.00           H  
ATOM   2828  HD3 LYS B 211      27.321  38.468  33.806  1.00  0.00           H  
ATOM   2829  HD2 LYS B 211      29.038  38.761  33.773  1.00  0.00           H  
ATOM   2830  HE3 LYS B 211      29.354  37.118  35.660  1.00  0.00           H  
ATOM   2831  HE2 LYS B 211      27.627  36.804  35.667  1.00  0.00           H  
ATOM   2832  HZ1 LYS B 211      27.284  39.106  36.177  1.00  0.00           H  
ATOM   2833  HZ2 LYS B 211      28.214  38.370  37.311  1.00  0.00           H  
ATOM   2834  HZ3 LYS B 211      28.915  39.391  36.203  1.00  0.00           H  
ATOM   2835  N   THR B 212      32.214  34.163  30.966  1.00 27.30           N  
ANISOU 2835  N   THR B 212     2917   3524   3932      0      0      0
ATOM   2836  CA  THR B 212      33.488  33.442  31.000  1.00 28.30           C  
ANISOU 2836  CA  THR B 212     2966   3738   4048      0      0      0
ATOM   2837  C   THR B 212      34.595  34.327  31.603  1.00 29.57           C  
ANISOU 2837  C   THR B 212     3039   3942   4256      0      0      0
ATOM   2838  O   THR B 212      34.796  35.456  31.156  1.00 30.02           O  
ANISOU 2838  O   THR B 212     3071   3978   4356      0      0      0
ATOM   2839  CB  THR B 212      33.859  32.968  29.573  1.00 28.42           C  
ANISOU 2839  CB  THR B 212     2946   3814   4039      0      0      0
ATOM   2840  OG1 THR B 212      32.948  31.964  29.174  1.00 27.96           O  
ANISOU 2840  OG1 THR B 212     2980   3707   3936      0      0      0
ATOM   2841  CG2 THR B 212      35.252  32.326  29.464  1.00 28.67           C  
ANISOU 2841  CG2 THR B 212     2904   3941   4047      0      0      0
ATOM   2842  H   THR B 212      31.795  34.331  30.057  1.00  0.00           H  
ATOM   2843  HA  THR B 212      33.351  32.568  31.635  1.00  0.00           H  
ATOM   2844  HB  THR B 212      33.791  33.797  28.866  1.00  0.00           H  
ATOM   2845  HG1 THR B 212      32.128  32.380  28.927  1.00  0.00           H  
ATOM   2846 HG21 THR B 212      35.419  31.935  28.460  1.00  0.00           H  
ATOM   2847 HG22 THR B 212      36.053  33.038  29.663  1.00  0.00           H  
ATOM   2848 HG23 THR B 212      35.357  31.504  30.173  1.00  0.00           H  
ATOM   2849  N   ASP B 213      35.303  33.801  32.616  1.00 32.11           N  
ANISOU 2849  N   ASP B 213     3817   3829   4553      0      0      0
ATOM   2850  CA  ASP B 213      36.441  34.456  33.252  1.00 34.46           C  
ANISOU 2850  CA  ASP B 213     3895   3813   5386      0      0      0
ATOM   2851  C   ASP B 213      37.690  34.118  32.424  1.00 36.19           C  
ANISOU 2851  C   ASP B 213     3965   4119   5667      0      0      0
ATOM   2852  O   ASP B 213      38.362  33.116  32.670  1.00 34.82           O  
ANISOU 2852  O   ASP B 213     3721   4177   5332      0      0      0
ATOM   2853  CB  ASP B 213      36.558  33.948  34.714  1.00 32.82           C  
ANISOU 2853  CB  ASP B 213     3630   3753   5089      0      0      0
ATOM   2854  CG  ASP B 213      37.557  34.709  35.600  1.00 37.36           C  
ANISOU 2854  CG  ASP B 213     3845   4225   6124      0      0      0
ATOM   2855  OD1 ASP B 213      38.273  35.596  35.085  1.00 41.08           O  
ANISOU 2855  OD1 ASP B 213     4119   4356   7135      0      0      0
ATOM   2856  OD2 ASP B 213      37.549  34.423  36.817  1.00 39.30           O1-
ANISOU 2856  OD2 ASP B 213     3954   4793   6184      0      0      0
ATOM   2857  H   ASP B 213      35.085  32.859  32.911  1.00  0.00           H  
ATOM   2858  HA  ASP B 213      36.287  35.537  33.261  1.00  0.00           H  
ATOM   2859  HB3 ASP B 213      36.805  32.887  34.742  1.00  0.00           H  
ATOM   2860  HB2 ASP B 213      35.585  34.036  35.196  1.00  0.00           H  
ATOM   2861  N   HIS B 214      37.971  34.967  31.422  1.00 39.90           N  
ANISOU 2861  N   HIS B 214     4372   4405   6382      0      0      0
ATOM   2862  CA AHIS B 214      39.026  34.805  30.416  0.50 42.47           C  
ANISOU 2862  CA AHIS B 214     4557   4813   6766      0      0      0
ATOM   2863  CA BHIS B 214      38.991  34.648  30.425  0.50 42.01           C  
ANISOU 2863  CA BHIS B 214     4510   4797   6654      0      0      0
ATOM   2864  C   HIS B 214      40.454  34.879  30.991  1.00 44.23           C  
ANISOU 2864  C   HIS B 214     4439   4879   7488      0      0      0
ATOM   2865  O   HIS B 214      41.397  34.473  30.313  1.00 45.48           O  
ANISOU 2865  O   HIS B 214     4446   5183   7653      0      0      0
ATOM   2866  CB AHIS B 214      38.860  35.896  29.335  0.50 47.34           C  
ANISOU 2866  CB AHIS B 214     5143   5228   7616      0      0      0
ATOM   2867  CB BHIS B 214      38.816  35.294  29.049  0.50 45.99           C  
ANISOU 2867  CB BHIS B 214     5043   5331   7101      0      0      0
ATOM   2868  CG AHIS B 214      37.498  35.959  28.685  0.50 48.18           C  
ANISOU 2868  CG AHIS B 214     5446   5628   7232      0      0      0
ATOM   2869  CG BHIS B 214      37.973  34.475  28.120  0.50 45.49           C  
ANISOU 2869  CG BHIS B 214     5168   5932   6184      0      0      0
ATOM   2870  ND1AHIS B 214      36.587  36.986  28.954  0.50 50.76           N  
ANISOU 2870  ND1AHIS B 214     5787   5569   7932      0      0      0
ATOM   2871  ND1BHIS B 214      36.691  34.835  27.761  0.50 46.93           N  
ANISOU 2871  ND1BHIS B 214     5440   6391   6001      0      0      0
ATOM   2872  CD2AHIS B 214      36.927  35.085  27.782  0.50 47.78           C  
ANISOU 2872  CD2AHIS B 214     5511   6296   6348      0      0      0
ATOM   2873  CD2BHIS B 214      38.217  33.293  27.507  0.50 44.80           C  
ANISOU 2873  CD2BHIS B 214     5130   6336   5554      0      0      0
ATOM   2874  CE1AHIS B 214      35.519  36.696  28.222  0.50 51.34           C  
ANISOU 2874  CE1AHIS B 214     5956   6170   7381      0      0      0
ATOM   2875  CE1BHIS B 214      36.191  33.920  26.948  0.50 47.00           C  
ANISOU 2875  CE1BHIS B 214     5496   7140   5224      0      0      0
ATOM   2876  NE2AHIS B 214      35.664  35.580  27.507  0.50 49.30           N  
ANISOU 2876  NE2AHIS B 214     5734   6641   6355      0      0      0
ATOM   2877  NE2BHIS B 214      37.097  32.974  26.778  0.50 45.86           N  
ANISOU 2877  NE2BHIS B 214     5352   7079   4994      0      0      0
ATOM   2878  H   HIS B 214      37.349  35.754  31.297  1.00  0.00           H  
ATOM   2879  HA AHIS B 214      38.899  33.824  29.953  0.50  0.00           H  
ATOM   2880  HA BHIS B 214      38.914  33.575  30.249  0.50  0.00           H  
ATOM   2881  HB3AHIS B 214      39.591  35.736  28.541  0.50  0.00           H  
ATOM   2882  HB3BHIS B 214      39.795  35.459  28.599  0.50  0.00           H  
ATOM   2883  HB2AHIS B 214      39.082  36.879  29.754  0.50  0.00           H  
ATOM   2884  HB2BHIS B 214      38.370  36.282  29.167  0.50  0.00           H  
ATOM   2885  HD2AHIS B 214      37.303  34.177  27.334  0.50  0.00           H  
ATOM   2886  HD2BHIS B 214      39.165  32.796  27.651  0.50  0.00           H  
ATOM   2887  HE1AHIS B 214      34.622  37.298  28.212  0.50  0.00           H  
ATOM   2888  HE1BHIS B 214      35.193  34.037  26.552  0.50  0.00           H  
ATOM   2889  HE2AHIS B 214      34.979  35.172  26.887  0.50  0.00           H  
ATOM   2890  HE2BHIS B 214      37.075  32.125  26.232  0.50  0.00           H  
ATOM   2891  N   LYS B 215      40.610  35.355  32.239  1.00 45.08           N  
ANISOU 2891  N   LYS B 215     4361   4763   8005      0      0      0
ATOM   2892  CA  LYS B 215      41.871  35.404  32.978  1.00 47.55           C  
ANISOU 2892  CA  LYS B 215     4216   5161   8690      0      0      0
ATOM   2893  C   LYS B 215      42.257  34.020  33.539  1.00 44.35           C  
ANISOU 2893  C   LYS B 215     3782   5356   7712      0      0      0
ATOM   2894  O   LYS B 215      43.445  33.763  33.728  1.00 46.51           O  
ANISOU 2894  O   LYS B 215     3688   5879   8106      0      0      0
ATOM   2895  CB  LYS B 215      41.706  36.374  34.168  1.00 50.34           C  
ANISOU 2895  CB  LYS B 215     4340   5321   9467      0      0      0
ATOM   2896  CG  LYS B 215      41.455  37.829  33.745  1.00 56.26           C  
ANISOU 2896  CG  LYS B 215     4970   5294  11114      0      0      0
ATOM   2897  H   LYS B 215      39.782  35.660  32.731  1.00  0.00           H  
ATOM   2898  HA  LYS B 215      42.670  35.756  32.323  1.00  0.00           H  
ATOM   2899  HB3 LYS B 215      42.609  36.353  34.781  1.00  0.00           H  
ATOM   2900  HB2 LYS B 215      40.896  36.042  34.819  1.00  0.00           H  
ATOM   2901  HG1 LYS B 215      41.400  38.480  34.618  1.00  0.00           H  
ATOM   2902  HG2 LYS B 215      42.258  38.197  33.106  1.00  0.00           H  
ATOM   2903  HG3 LYS B 215      40.517  37.932  33.199  1.00  0.00           H  
ATOM   2904  N   ARG B 216      41.271  33.136  33.788  1.00 39.54           N  
ANISOU 2904  N   ARG B 216     3528   4943   6550      0      0      0
ATOM   2905  CA  ARG B 216      41.466  31.763  34.260  1.00 37.75           C  
ANISOU 2905  CA  ARG B 216     3307   5139   5896      0      0      0
ATOM   2906  C   ARG B 216      41.320  30.734  33.122  1.00 35.71           C  
ANISOU 2906  C   ARG B 216     3312   4870   5385      0      0      0
ATOM   2907  O   ARG B 216      41.909  29.658  33.218  1.00 36.66           O  
ANISOU 2907  O   ARG B 216     3296   5176   5458      0      0      0
ATOM   2908  CB  ARG B 216      40.387  31.437  35.311  1.00 35.75           C  
ANISOU 2908  CB  ARG B 216     3233   5064   5287      0      0      0
ATOM   2909  CG  ARG B 216      40.437  32.313  36.571  1.00 39.52           C  
ANISOU 2909  CG  ARG B 216     3414   5728   5874      0      0      0
ATOM   2910  CD  ARG B 216      39.476  31.805  37.655  1.00 40.57           C  
ANISOU 2910  CD  ARG B 216     3684   6213   5517      0      0      0
ATOM   2911  NE  ARG B 216      39.101  32.879  38.582  1.00 44.01           N  
ANISOU 2911  NE  ARG B 216     4070   6657   5997      0      0      0
ATOM   2912  CZ  ARG B 216      39.441  33.006  39.874  1.00 49.14           C  
ANISOU 2912  CZ  ARG B 216     4321   7883   6468      0      0      0
ATOM   2913  NH1 ARG B 216      40.249  32.125  40.481  1.00 52.79           N  
ANISOU 2913  NH1 ARG B 216     4348   9062   6646      0      0      0
ATOM   2914  NH2 ARG B 216      38.961  34.045  40.568  1.00 52.36           N1+
ANISOU 2914  NH2 ARG B 216     4714   8234   6946      0      0      0
ATOM   2915  H   ARG B 216      40.320  33.426  33.603  1.00  0.00           H  
ATOM   2916  HA  ARG B 216      42.451  31.642  34.713  1.00  0.00           H  
ATOM   2917  HB3 ARG B 216      40.498  30.396  35.619  1.00  0.00           H  
ATOM   2918  HB2 ARG B 216      39.397  31.524  34.863  1.00  0.00           H  
ATOM   2919  HG3 ARG B 216      40.206  33.347  36.311  1.00  0.00           H  
ATOM   2920  HG2 ARG B 216      41.452  32.317  36.970  1.00  0.00           H  
ATOM   2921  HD3 ARG B 216      39.883  30.936  38.172  1.00  0.00           H  
ATOM   2922  HD2 ARG B 216      38.546  31.477  37.190  1.00  0.00           H  
ATOM   2923  HE  ARG B 216      38.499  33.584  38.160  1.00  0.00           H  
ATOM   2924 HH12 ARG B 216      40.495  32.235  41.454  1.00  0.00           H  
ATOM   2925 HH11 ARG B 216      40.618  31.342  39.961  1.00  0.00           H  
ATOM   2926 HH22 ARG B 216      39.194  34.167  41.542  1.00  0.00           H  
ATOM   2927 HH21 ARG B 216      38.345  34.707  40.118  1.00  0.00           H  
ATOM   2928  N   GLY B 217      40.556  31.052  32.061  1.00 33.48           N  
ANISOU 2928  N   GLY B 217     3351   4441   4930      0      0      0
ATOM   2929  CA  GLY B 217      40.309  30.193  30.901  1.00 32.34           C  
ANISOU 2929  CA  GLY B 217     3398   4420   4471      0      0      0
ATOM   2930  C   GLY B 217      38.813  29.993  30.597  1.00 29.68           C  
ANISOU 2930  C   GLY B 217     3358   4182   3738      0      0      0
ATOM   2931  O   GLY B 217      37.961  30.539  31.300  1.00 27.84           O  
ANISOU 2931  O   GLY B 217     3213   3871   3494      0      0      0
ATOM   2932  H   GLY B 217      40.078  31.943  32.072  1.00  0.00           H  
ATOM   2933  HA3 GLY B 217      40.775  29.215  31.029  1.00  0.00           H  
ATOM   2934  HA2 GLY B 217      40.785  30.659  30.037  1.00  0.00           H  
ATOM   2935  N   PRO B 218      38.475  29.215  29.543  1.00 30.44           N  
ANISOU 2935  N   PRO B 218     3552   4527   3487      0      0      0
ATOM   2936  CA  PRO B 218      37.098  29.052  29.046  1.00 30.10           C  
ANISOU 2936  CA  PRO B 218     3651   4777   3007      0      0      0
ATOM   2937  C   PRO B 218      36.186  28.156  29.907  1.00 27.70           C  
ANISOU 2937  C   PRO B 218     3478   4326   2720      0      0      0
ATOM   2938  O   PRO B 218      34.965  28.245  29.779  1.00 27.21           O  
ANISOU 2938  O   PRO B 218     3459   4463   2417      0      0      0
ATOM   2939  CB  PRO B 218      37.268  28.470  27.636  1.00 33.26           C  
ANISOU 2939  CB  PRO B 218     4028   5580   3032      0      0      0
ATOM   2940  CG  PRO B 218      38.575  27.702  27.699  1.00 34.07           C  
ANISOU 2940  CG  PRO B 218     4063   5411   3469      0      0      0
ATOM   2941  CD  PRO B 218      39.425  28.483  28.701  1.00 32.52           C  
ANISOU 2941  CD  PRO B 218     3729   4906   3722      0      0      0
ATOM   2942  HA  PRO B 218      36.626  30.027  28.961  1.00  0.00           H  
ATOM   2943  HB3 PRO B 218      37.363  29.287  26.920  1.00  0.00           H  
ATOM   2944  HB2 PRO B 218      36.432  27.851  27.308  1.00  0.00           H  
ATOM   2945  HG3 PRO B 218      39.049  27.590  26.725  1.00  0.00           H  
ATOM   2946  HG2 PRO B 218      38.393  26.706  28.097  1.00  0.00           H  
ATOM   2947  HD2 PRO B 218      40.061  27.812  29.280  1.00  0.00           H  
ATOM   2948  HD3 PRO B 218      40.067  29.191  28.175  1.00  0.00           H  
ATOM   2949  N   GLY B 219      36.760  27.326  30.794  1.00 26.97           N  
ANISOU 2949  N   GLY B 219     3404   3930   2913      0      0      0
ATOM   2950  CA  GLY B 219      36.039  26.461  31.728  1.00 25.52           C  
ANISOU 2950  CA  GLY B 219     3341   3545   2808      0      0      0
ATOM   2951  C   GLY B 219      35.688  27.131  33.064  1.00 23.58           C  
ANISOU 2951  C   GLY B 219     3109   3216   2635      0      0      0
ATOM   2952  O   GLY B 219      35.205  26.449  33.968  1.00 23.22           O  
ANISOU 2952  O   GLY B 219     3152   3027   2643      0      0      0
ATOM   2953  H   GLY B 219      37.769  27.307  30.837  1.00  0.00           H  
ATOM   2954  HA3 GLY B 219      36.658  25.586  31.920  1.00  0.00           H  
ATOM   2955  HA2 GLY B 219      35.120  26.087  31.273  1.00  0.00           H  
ATOM   2956  N   PHE B 220      35.933  28.447  33.186  1.00 22.39           N  
ANISOU 2956  N   PHE B 220     2857   3127   2523      0      0      0
ATOM   2957  CA  PHE B 220      35.707  29.270  34.372  1.00 21.24           C  
ANISOU 2957  CA  PHE B 220     2674   2927   2468      0      0      0
ATOM   2958  C   PHE B 220      34.686  30.378  34.081  1.00 20.99           C  
ANISOU 2958  C   PHE B 220     2696   2857   2425      0      0      0
ATOM   2959  O   PHE B 220      34.495  30.763  32.929  1.00 21.60           O  
ANISOU 2959  O   PHE B 220     2736   2990   2480      0      0      0
ATOM   2960  CB  PHE B 220      37.045  29.881  34.824  1.00 22.78           C  
ANISOU 2960  CB  PHE B 220     2600   3170   2886      0      0      0
ATOM   2961  CG  PHE B 220      38.038  28.875  35.378  1.00 23.23           C  
ANISOU 2961  CG  PHE B 220     2507   3401   2917      0      0      0
ATOM   2962  CD1 PHE B 220      38.082  28.614  36.764  1.00 23.39           C  
ANISOU 2962  CD1 PHE B 220     2427   3670   2789      0      0      0
ATOM   2963  CD2 PHE B 220      38.930  28.207  34.514  1.00 23.49           C  
ANISOU 2963  CD2 PHE B 220     2473   3418   3034      0      0      0
ATOM   2964  CE1 PHE B 220      39.014  27.697  37.283  1.00 26.96           C  
ANISOU 2964  CE1 PHE B 220     2681   4388   3176      0      0      0
ATOM   2965  CE2 PHE B 220      39.861  27.286  35.032  1.00 26.40           C  
ANISOU 2965  CE2 PHE B 220     2666   3933   3433      0      0      0
ATOM   2966  CZ  PHE B 220      39.904  27.035  36.417  1.00 26.63           C  
ANISOU 2966  CZ  PHE B 220     2563   4245   3311      0      0      0
ATOM   2967  H   PHE B 220      36.307  28.926  32.379  1.00  0.00           H  
ATOM   2968  HA  PHE B 220      35.303  28.657  35.174  1.00  0.00           H  
ATOM   2969  HB3 PHE B 220      36.869  30.628  35.600  1.00  0.00           H  
ATOM   2970  HB2 PHE B 220      37.508  30.420  33.997  1.00  0.00           H  
ATOM   2971  HD1 PHE B 220      37.412  29.123  37.438  1.00  0.00           H  
ATOM   2972  HD2 PHE B 220      38.907  28.404  33.451  1.00  0.00           H  
ATOM   2973  HE1 PHE B 220      39.045  27.499  38.344  1.00  0.00           H  
ATOM   2974  HE2 PHE B 220      40.544  26.777  34.368  1.00  0.00           H  
ATOM   2975  HZ  PHE B 220      40.615  26.330  36.820  1.00  0.00           H  
ATOM   2976  N   THR B 221      34.048  30.892  35.146  1.00 20.02           N  
ANISOU 2976  N   THR B 221     2633   2673   2302      0      0      0
ATOM   2977  CA  THR B 221      32.956  31.861  35.122  1.00 20.03           C  
ANISOU 2977  CA  THR B 221     2662   2585   2362      0      0      0
ATOM   2978  C   THR B 221      33.089  32.926  36.223  1.00 21.51           C  
ANISOU 2978  C   THR B 221     2771   2565   2838      0      0      0
ATOM   2979  O   THR B 221      33.530  32.640  37.337  1.00 21.75           O  
ANISOU 2979  O   THR B 221     2726   2706   2832      0      0      0
ATOM   2980  CB  THR B 221      31.590  31.131  35.092  1.00 18.77           C  
ANISOU 2980  CB  THR B 221     2619   2555   1958      0      0      0
ATOM   2981  OG1 THR B 221      30.537  32.037  34.813  1.00 19.37           O  
ANISOU 2981  OG1 THR B 221     2667   2598   2094      0      0      0
ATOM   2982  CG2 THR B 221      31.233  30.390  36.392  1.00 18.13           C  
ANISOU 2982  CG2 THR B 221     2628   2425   1836      0      0      0
ATOM   2983  H   THR B 221      34.303  30.534  36.060  1.00  0.00           H  
ATOM   2984  HA  THR B 221      33.049  32.397  34.178  1.00  0.00           H  
ATOM   2985  HB  THR B 221      31.620  30.403  34.286  1.00  0.00           H  
ATOM   2986  HG1 THR B 221      29.740  31.541  34.695  1.00  0.00           H  
ATOM   2987 HG21 THR B 221      30.309  29.829  36.268  1.00  0.00           H  
ATOM   2988 HG22 THR B 221      32.013  29.682  36.670  1.00  0.00           H  
ATOM   2989 HG23 THR B 221      31.094  31.074  37.230  1.00  0.00           H  
ATOM   2990  N   ARG B 222      32.647  34.147  35.890  1.00 23.67           N  
ANISOU 2990  N   ARG B 222     3020   2590   3383      0      0      0
ATOM   2991  CA  ARG B 222      32.483  35.304  36.767  1.00 26.02           C  
ANISOU 2991  CA  ARG B 222     3243   2587   4057      0      0      0
ATOM   2992  C   ARG B 222      31.085  35.311  37.418  1.00 24.95           C  
ANISOU 2992  C   ARG B 222     3242   2446   3792      0      0      0
ATOM   2993  O   ARG B 222      30.886  36.035  38.391  1.00 27.01           O  
ANISOU 2993  O   ARG B 222     3466   2478   4319      0      0      0
ATOM   2994  CB  ARG B 222      32.545  36.589  35.903  1.00 30.41           C  
ANISOU 2994  CB  ARG B 222     3671   2668   5216      0      0      0
ATOM   2995  CG  ARG B 222      33.811  36.775  35.048  1.00 33.86           C  
ANISOU 2995  CG  ARG B 222     3953   3062   5850      0      0      0
ATOM   2996  CD  ARG B 222      35.072  37.110  35.852  1.00 40.53           C  
ANISOU 2996  CD  ARG B 222     4511   3710   7178      0      0      0
ATOM   2997  NE  ARG B 222      35.110  38.524  36.251  1.00 47.66           N  
ANISOU 2997  NE  ARG B 222     5286   3942   8880      0      0      0
ATOM   2998  CZ  ARG B 222      36.223  39.236  36.499  1.00 54.26           C  
ANISOU 2998  CZ  ARG B 222     5788   4422  10408      0      0      0
ATOM   2999  NH1 ARG B 222      37.444  38.684  36.408  1.00 54.81           N  
ANISOU 2999  NH1 ARG B 222     5579   4876  10371      0      0      0
ATOM   3000  NH2 ARG B 222      36.108  40.525  36.843  1.00 60.33           N1+
ANISOU 3000  NH2 ARG B 222     6451   4420  12049      0      0      0
ATOM   3001  H   ARG B 222      32.325  34.266  34.936  1.00  0.00           H  
ATOM   3002  HA  ARG B 222      33.252  35.316  37.541  1.00  0.00           H  
ATOM   3003  HB3 ARG B 222      32.418  37.469  36.537  1.00  0.00           H  
ATOM   3004  HB2 ARG B 222      31.695  36.599  35.222  1.00  0.00           H  
ATOM   3005  HG3 ARG B 222      33.629  37.577  34.331  1.00  0.00           H  
ATOM   3006  HG2 ARG B 222      33.993  35.891  34.438  1.00  0.00           H  
ATOM   3007  HD3 ARG B 222      35.922  36.943  35.196  1.00  0.00           H  
ATOM   3008  HD2 ARG B 222      35.196  36.460  36.718  1.00  0.00           H  
ATOM   3009  HE  ARG B 222      34.213  38.972  36.370  1.00  0.00           H  
ATOM   3010 HH12 ARG B 222      38.272  39.229  36.595  1.00  0.00           H  
ATOM   3011 HH11 ARG B 222      37.544  37.713  36.138  1.00  0.00           H  
ATOM   3012 HH22 ARG B 222      36.930  41.080  37.031  1.00  0.00           H  
ATOM   3013 HH21 ARG B 222      35.198  40.957  36.908  1.00  0.00           H  
ATOM   3014  N   GLY B 223      30.122  34.540  36.877  1.00 22.60           N  
ANISOU 3014  N   GLY B 223     3051   2409   3126      0      0      0
ATOM   3015  CA  GLY B 223      28.746  34.441  37.352  1.00 22.24           C  
ANISOU 3015  CA  GLY B 223     3069   2412   2971      0      0      0
ATOM   3016  C   GLY B 223      28.633  33.376  38.439  1.00 20.82           C  
ANISOU 3016  C   GLY B 223     2989   2392   2531      0      0      0
ATOM   3017  O   GLY B 223      28.327  32.220  38.145  1.00 19.66           O  
ANISOU 3017  O   GLY B 223     2891   2435   2144      0      0      0
ATOM   3018  H   GLY B 223      30.375  33.953  36.093  1.00  0.00           H  
ATOM   3019  HA3 GLY B 223      28.106  34.170  36.511  1.00  0.00           H  
ATOM   3020  HA2 GLY B 223      28.385  35.401  37.722  1.00  0.00           H  
ATOM   3021  N   LEU B 224      28.889  33.782  39.692  1.00 21.97           N  
ANISOU 3021  N   LEU B 224     3121   2493   2732      0      0      0
ATOM   3022  CA  LEU B 224      28.940  32.911  40.867  1.00 21.80           C  
ANISOU 3022  CA  LEU B 224     3154   2769   2361      0      0      0
ATOM   3023  C   LEU B 224      27.546  32.680  41.484  1.00 21.10           C  
ANISOU 3023  C   LEU B 224     3179   2704   2134      0      0      0
ATOM   3024  O   LEU B 224      27.413  31.828  42.363  1.00 21.64           O  
ANISOU 3024  O   LEU B 224     3312   2983   1928      0      0      0
ATOM   3025  CB  LEU B 224      29.844  33.566  41.940  1.00 24.48           C  
ANISOU 3025  CB  LEU B 224     3338   3334   2631      0      0      0
ATOM   3026  CG  LEU B 224      31.266  33.954  41.469  1.00 26.81           C  
ANISOU 3026  CG  LEU B 224     3407   3680   3099      0      0      0
ATOM   3027  CD1 LEU B 224      32.052  34.612  42.612  1.00 29.78           C  
ANISOU 3027  CD1 LEU B 224     3503   4510   3301      0      0      0
ATOM   3028  CD2 LEU B 224      32.054  32.769  40.889  1.00 25.23           C  
ANISOU 3028  CD2 LEU B 224     3218   3628   2738      0      0      0
ATOM   3029  H   LEU B 224      29.101  34.761  39.843  1.00  0.00           H  
ATOM   3030  HA  LEU B 224      29.350  31.938  40.589  1.00  0.00           H  
ATOM   3031  HB3 LEU B 224      29.932  32.889  42.791  1.00  0.00           H  
ATOM   3032  HB2 LEU B 224      29.353  34.463  42.323  1.00  0.00           H  
ATOM   3033  HG  LEU B 224      31.175  34.704  40.684  1.00  0.00           H  
ATOM   3034 HD11 LEU B 224      33.036  34.940  42.275  1.00  0.00           H  
ATOM   3035 HD12 LEU B 224      31.529  35.489  42.995  1.00  0.00           H  
ATOM   3036 HD13 LEU B 224      32.198  33.921  43.443  1.00  0.00           H  
ATOM   3037 HD21 LEU B 224      33.059  33.073  40.593  1.00  0.00           H  
ATOM   3038 HD22 LEU B 224      32.152  31.966  41.619  1.00  0.00           H  
ATOM   3039 HD23 LEU B 224      31.574  32.361  39.999  1.00  0.00           H  
ATOM   3040  N   GLY B 225      26.508  33.390  41.005  1.00 21.10           N  
ANISOU 3040  N   GLY B 225     3168   2502   2349      0      0      0
ATOM   3041  CA  GLY B 225      25.107  33.168  41.357  1.00 20.62           C  
ANISOU 3041  CA  GLY B 225     3139   2478   2218      0      0      0
ATOM   3042  C   GLY B 225      24.505  31.939  40.658  1.00 19.48           C  
ANISOU 3042  C   GLY B 225     2956   2455   1992      0      0      0
ATOM   3043  O   GLY B 225      23.649  31.273  41.238  1.00 19.96           O  
ANISOU 3043  O   GLY B 225     3003   2555   2028      0      0      0
ATOM   3044  H   GLY B 225      26.703  34.099  40.312  1.00  0.00           H  
ATOM   3045  HA3 GLY B 225      24.533  34.047  41.065  1.00  0.00           H  
ATOM   3046  HA2 GLY B 225      25.001  33.069  42.438  1.00  0.00           H  
ATOM   3047  N   HIS B 226      24.971  31.630  39.432  1.00 18.36           N  
ANISOU 3047  N   HIS B 226     2759   2376   1839      0      0      0
ATOM   3048  CA  HIS B 226      24.716  30.400  38.674  1.00 18.46           C  
ANISOU 3048  CA  HIS B 226     2689   2540   1784      0      0      0
ATOM   3049  C   HIS B 226      23.257  30.224  38.196  1.00 20.10           C  
ANISOU 3049  C   HIS B 226     2677   2969   1991      0      0      0
ATOM   3050  O   HIS B 226      22.785  29.097  38.037  1.00 20.63           O  
ANISOU 3050  O   HIS B 226     2675   3036   2128      0      0      0
ATOM   3051  CB  HIS B 226      25.309  29.152  39.379  1.00 18.61           C  
ANISOU 3051  CB  HIS B 226     2845   2407   1819      0      0      0
ATOM   3052  CG  HIS B 226      26.790  28.976  39.171  1.00 17.81           C  
ANISOU 3052  CG  HIS B 226     2819   2271   1676      0      0      0
ATOM   3053  ND1 HIS B 226      27.314  28.430  37.993  1.00 17.69           N  
ANISOU 3053  ND1 HIS B 226     2763   2260   1700      0      0      0
ATOM   3054  CD2 HIS B 226      27.833  29.267  40.025  1.00 17.36           C  
ANISOU 3054  CD2 HIS B 226     2810   2261   1523      0      0      0
ATOM   3055  CE1 HIS B 226      28.627  28.429  38.168  1.00 17.94           C  
ANISOU 3055  CE1 HIS B 226     2833   2271   1711      0      0      0
ATOM   3056  NE2 HIS B 226      28.989  28.920  39.351  1.00 17.23           N  
ANISOU 3056  NE2 HIS B 226     2764   2256   1526      0      0      0
ATOM   3057  H   HIS B 226      25.667  32.251  39.043  1.00  0.00           H  
ATOM   3058  HA  HIS B 226      25.271  30.540  37.747  1.00  0.00           H  
ATOM   3059  HB3 HIS B 226      24.849  28.236  39.015  1.00  0.00           H  
ATOM   3060  HB2 HIS B 226      25.103  29.168  40.450  1.00  0.00           H  
ATOM   3061  HD2 HIS B 226      27.845  29.682  41.020  1.00  0.00           H  
ATOM   3062  HE1 HIS B 226      29.325  28.065  37.429  1.00  0.00           H  
ATOM   3063  HE2 HIS B 226      29.941  29.040  39.680  1.00  0.00           H  
ATOM   3064  N   GLY B 227      22.538  31.330  37.958  1.00 22.39           N  
ANISOU 3064  N   GLY B 227     2803   2575   3131      0      0      0
ATOM   3065  CA  GLY B 227      21.142  31.303  37.542  1.00 22.04           C  
ANISOU 3065  CA  GLY B 227     2816   2513   3048      0      0      0
ATOM   3066  C   GLY B 227      20.609  32.695  37.213  1.00 21.60           C  
ANISOU 3066  C   GLY B 227     2681   2540   2986      0      0      0
ATOM   3067  O   GLY B 227      21.371  33.601  36.876  1.00 21.66           O  
ANISOU 3067  O   GLY B 227     2592   2616   3021      0      0      0
ATOM   3068  H   GLY B 227      22.966  32.235  38.097  1.00  0.00           H  
ATOM   3069  HA3 GLY B 227      20.541  30.857  38.337  1.00  0.00           H  
ATOM   3070  HA2 GLY B 227      21.030  30.674  36.660  1.00  0.00           H  
ATOM   3071  N   VAL B 228      19.276  32.838  37.292  1.00 21.08           N  
ANISOU 3071  N   VAL B 228     2655   2463   2891      0      0      0
ATOM   3072  CA  VAL B 228      18.522  34.053  36.976  1.00 20.99           C  
ANISOU 3072  CA  VAL B 228     2580   2521   2873      0      0      0
ATOM   3073  C   VAL B 228      18.399  34.908  38.259  1.00 20.74           C  
ANISOU 3073  C   VAL B 228     2526   2508   2845      0      0      0
ATOM   3074  O   VAL B 228      17.330  35.017  38.857  1.00 20.77           O  
ANISOU 3074  O   VAL B 228     2566   2502   2824      0      0      0
ATOM   3075  CB  VAL B 228      17.131  33.647  36.394  1.00 20.90           C  
ANISOU 3075  CB  VAL B 228     2602   2506   2835      0      0      0
ATOM   3076  CG1 VAL B 228      16.315  34.863  35.911  1.00 19.54           C  
ANISOU 3076  CG1 VAL B 228     2357   2408   2659      0      0      0
ATOM   3077  CG2 VAL B 228      17.261  32.635  35.238  1.00 20.58           C  
ANISOU 3077  CG2 VAL B 228     2610   2430   2781      0      0      0
ATOM   3078  H   VAL B 228      18.736  32.032  37.568  1.00  0.00           H  
ATOM   3079  HA  VAL B 228      19.058  34.625  36.223  1.00  0.00           H  
ATOM   3080  HB  VAL B 228      16.545  33.151  37.170  1.00  0.00           H  
ATOM   3081 HG11 VAL B 228      15.409  34.549  35.396  1.00  0.00           H  
ATOM   3082 HG12 VAL B 228      15.998  35.505  36.732  1.00  0.00           H  
ATOM   3083 HG13 VAL B 228      16.893  35.473  35.217  1.00  0.00           H  
ATOM   3084 HG21 VAL B 228      16.294  32.430  34.777  1.00  0.00           H  
ATOM   3085 HG22 VAL B 228      17.930  33.005  34.460  1.00  0.00           H  
ATOM   3086 HG23 VAL B 228      17.650  31.678  35.583  1.00  0.00           H  
ATOM   3087  N   ASP B 229      19.523  35.491  38.698  1.00 20.98           N  
ANISOU 3087  N   ASP B 229     2498   2569   2905      0      0      0
ATOM   3088  CA  ASP B 229      19.651  36.336  39.893  1.00 20.74           C  
ANISOU 3088  CA  ASP B 229     2453   2553   2874      0      0      0
ATOM   3089  C   ASP B 229      19.574  37.837  39.534  1.00 20.01           C  
ANISOU 3089  C   ASP B 229     2291   2507   2803      0      0      0
ATOM   3090  O   ASP B 229      19.349  38.655  40.426  1.00 19.64           O  
ANISOU 3090  O   ASP B 229     2238   2467   2756      0      0      0
ATOM   3091  CB  ASP B 229      21.021  36.040  40.570  1.00 21.43           C  
ANISOU 3091  CB  ASP B 229     2536   2630   2977      0      0      0
ATOM   3092  CG  ASP B 229      22.293  36.323  39.750  1.00 23.11           C  
ANISOU 3092  CG  ASP B 229     2655   2880   3246      0      0      0
ATOM   3093  OD1 ASP B 229      22.207  36.311  38.502  1.00 23.17           O  
ANISOU 3093  OD1 ASP B 229     2613   2920   3272      0      0      0
ATOM   3094  OD2 ASP B 229      23.344  36.548  40.387  1.00 24.90           O1-
ANISOU 3094  OD2 ASP B 229     2854   3109   3496      0      0      0
ATOM   3095  H   ASP B 229      20.373  35.348  38.166  1.00  0.00           H  
ATOM   3096  HA  ASP B 229      18.853  36.112  40.603  1.00  0.00           H  
ATOM   3097  HB3 ASP B 229      21.053  34.990  40.862  1.00  0.00           H  
ATOM   3098  HB2 ASP B 229      21.090  36.604  41.501  1.00  0.00           H  
ATOM   3099  N   LEU B 230      19.781  38.192  38.253  1.00 19.88           N  
ANISOU 3099  N   LEU B 230     2239   2516   2800      0      0      0
ATOM   3100  CA  LEU B 230      19.671  39.523  37.655  1.00 19.55           C  
ANISOU 3100  CA  LEU B 230     2147   2504   2776      0      0      0
ATOM   3101  C   LEU B 230      20.923  40.402  37.848  1.00 19.56           C  
ANISOU 3101  C   LEU B 230     2092   2514   2824      0      0      0
ATOM   3102  O   LEU B 230      20.816  41.629  37.854  1.00 19.20           O  
ANISOU 3102  O   LEU B 230     2032   2467   2796      0      0      0
ATOM   3103  CB  LEU B 230      18.289  40.198  37.878  1.00 19.07           C  
ANISOU 3103  CB  LEU B 230     2106   2444   2696      0      0      0
ATOM   3104  CG  LEU B 230      17.202  39.817  36.849  1.00 19.88           C  
ANISOU 3104  CG  LEU B 230     2215   2567   2771      0      0      0
ATOM   3105  CD1 LEU B 230      16.898  38.315  36.766  1.00 19.35           C  
ANISOU 3105  CD1 LEU B 230     2187   2487   2677      0      0      0
ATOM   3106  CD2 LEU B 230      15.925  40.621  37.112  1.00 19.53           C  
ANISOU 3106  CD2 LEU B 230     2166   2534   2721      0      0      0
ATOM   3107  H   LEU B 230      19.999  37.444  37.607  1.00  0.00           H  
ATOM   3108  HA  LEU B 230      19.718  39.327  36.587  1.00  0.00           H  
ATOM   3109  HB3 LEU B 230      18.397  41.278  37.799  1.00  0.00           H  
ATOM   3110  HB2 LEU B 230      17.916  40.028  38.887  1.00  0.00           H  
ATOM   3111  HG  LEU B 230      17.555  40.115  35.867  1.00  0.00           H  
ATOM   3112 HD11 LEU B 230      16.080  38.118  36.073  1.00  0.00           H  
ATOM   3113 HD12 LEU B 230      17.756  37.748  36.412  1.00  0.00           H  
ATOM   3114 HD13 LEU B 230      16.615  37.910  37.732  1.00  0.00           H  
ATOM   3115 HD21 LEU B 230      15.171  40.415  36.353  1.00  0.00           H  
ATOM   3116 HD22 LEU B 230      15.504  40.379  38.087  1.00  0.00           H  
ATOM   3117 HD23 LEU B 230      16.120  41.694  37.093  1.00  0.00           H  
ATOM   3118  N   ASN B 231      22.122  39.796  37.975  1.00 20.03           N  
ANISOU 3118  N   ASN B 231     2120   2582   2908      0      0      0
ATOM   3119  CA  ASN B 231      23.405  40.512  38.102  1.00 20.49           C  
ANISOU 3119  CA  ASN B 231     2097   2666   3023      0      0      0
ATOM   3120  C   ASN B 231      23.778  41.391  36.888  1.00 20.77           C  
ANISOU 3120  C   ASN B 231     2076   2730   3086      0      0      0
ATOM   3121  O   ASN B 231      24.642  42.255  37.004  1.00 20.97           O  
ANISOU 3121  O   ASN B 231     2041   2765   3160      0      0      0
ATOM   3122  CB  ASN B 231      24.571  39.544  38.429  1.00 21.17           C  
ANISOU 3122  CB  ASN B 231     2140   2768   3135      0      0      0
ATOM   3123  CG  ASN B 231      24.906  38.499  37.357  1.00 22.07           C  
ANISOU 3123  CG  ASN B 231     2217   2912   3259      0      0      0
ATOM   3124  OD1 ASN B 231      25.289  38.840  36.240  1.00 24.47           O  
ANISOU 3124  OD1 ASN B 231     2436   3264   3599      0      0      0
ATOM   3125  ND2 ASN B 231      24.788  37.219  37.694  1.00 21.94           N  
ANISOU 3125  ND2 ASN B 231     2268   2862   3205      0      0      0
ATOM   3126  H   ASN B 231      22.151  38.784  37.968  1.00  0.00           H  
ATOM   3127  HA  ASN B 231      23.300  41.189  38.951  1.00  0.00           H  
ATOM   3128  HB3 ASN B 231      24.368  39.043  39.377  1.00  0.00           H  
ATOM   3129  HB2 ASN B 231      25.480  40.119  38.592  1.00  0.00           H  
ATOM   3130 HD22 ASN B 231      24.983  36.507  37.002  1.00  0.00           H  
ATOM   3131 HD21 ASN B 231      24.425  36.957  38.604  1.00  0.00           H  
ATOM   3132  N   HIS B 232      23.132  41.172  35.733  1.00 20.86           N  
ANISOU 3132  N   HIS B 232     2115   2752   3060      0      0      0
ATOM   3133  CA  HIS B 232      23.315  41.929  34.499  1.00 21.39           C  
ANISOU 3133  CA  HIS B 232     2155   2845   3128      0      0      0
ATOM   3134  C   HIS B 232      22.535  43.263  34.496  1.00 21.03           C  
ANISOU 3134  C   HIS B 232     2144   2764   3080      0      0      0
ATOM   3135  O   HIS B 232      22.712  44.065  33.579  1.00 21.60           O  
ANISOU 3135  O   HIS B 232     2206   2840   3162      0      0      0
ATOM   3136  CB  HIS B 232      22.876  41.030  33.326  1.00 21.46           C  
ANISOU 3136  CB  HIS B 232     2196   2880   3079      0      0      0
ATOM   3137  CG  HIS B 232      21.406  40.701  33.185  1.00 21.01           C  
ANISOU 3137  CG  HIS B 232     2218   2799   2963      0      0      0
ATOM   3138  ND1 HIS B 232      20.657  40.098  34.201  1.00 21.64           N  
ANISOU 3138  ND1 HIS B 232     2334   2844   3045      0      0      0
ATOM   3139  CD2 HIS B 232      20.601  40.836  32.074  1.00 19.93           C  
ANISOU 3139  CD2 HIS B 232     2128   2680   2766      0      0      0
ATOM   3140  CE1 HIS B 232      19.464  39.879  33.665  1.00 19.86           C  
ANISOU 3140  CE1 HIS B 232     2155   2617   2772      0      0      0
ATOM   3141  NE2 HIS B 232      19.367  40.315  32.412  1.00 20.99           N  
ANISOU 3141  NE2 HIS B 232     2307   2792   2878      0      0      0
ATOM   3142  H   HIS B 232      22.440  40.435  35.713  1.00  0.00           H  
ATOM   3143  HA  HIS B 232      24.376  42.148  34.385  1.00  0.00           H  
ATOM   3144  HB3 HIS B 232      23.427  40.091  33.374  1.00  0.00           H  
ATOM   3145  HB2 HIS B 232      23.202  41.492  32.402  1.00  0.00           H  
ATOM   3146  HD2 HIS B 232      20.804  41.217  31.086  1.00  0.00           H  
ATOM   3147  HE1 HIS B 232      18.661  39.375  34.178  1.00  0.00           H  
ATOM   3148  HE2 HIS B 232      18.556  40.254  31.813  1.00  0.00           H  
ATOM   3149  N   ILE B 233      21.720  43.510  35.538  1.00 20.45           N  
ANISOU 3149  N   ILE B 233     2120   2656   2996      0      0      0
ATOM   3150  CA  ILE B 233      21.001  44.753  35.823  1.00 20.47           C  
ANISOU 3150  CA  ILE B 233     2157   2617   3006      0      0      0
ATOM   3151  C   ILE B 233      21.539  45.359  37.137  1.00 20.87           C  
ANISOU 3151  C   ILE B 233     2196   2634   3099      0      0      0
ATOM   3152  O   ILE B 233      21.766  46.567  37.194  1.00 21.06           O  
ANISOU 3152  O   ILE B 233     2226   2618   3158      0      0      0
ATOM   3153  CB  ILE B 233      19.471  44.456  35.899  1.00 19.89           C  
ANISOU 3153  CB  ILE B 233     2135   2536   2886      0      0      0
ATOM   3154  CG1 ILE B 233      18.907  43.961  34.544  1.00 19.58           C  
ANISOU 3154  CG1 ILE B 233     2109   2529   2802      0      0      0
ATOM   3155  CG2 ILE B 233      18.635  45.657  36.401  1.00 20.08           C  
ANISOU 3155  CG2 ILE B 233     2191   2514   2923      0      0      0
ATOM   3156  CD1 ILE B 233      17.661  43.082  34.696  1.00 17.33           C  
ANISOU 3156  CD1 ILE B 233     1845   2261   2478      0      0      0
ATOM   3157  H   ILE B 233      21.625  42.772  36.222  1.00  0.00           H  
ATOM   3158  HA  ILE B 233      21.174  45.483  35.030  1.00  0.00           H  
ATOM   3159  HB  ILE B 233      19.337  43.651  36.625  1.00  0.00           H  
ATOM   3160 HG13 ILE B 233      19.644  43.367  34.005  1.00  0.00           H  
ATOM   3161 HG12 ILE B 233      18.689  44.810  33.895  1.00  0.00           H  
ATOM   3162 HG21 ILE B 233      17.569  45.434  36.400  1.00  0.00           H  
ATOM   3163 HG22 ILE B 233      18.887  45.934  37.424  1.00  0.00           H  
ATOM   3164 HG23 ILE B 233      18.787  46.535  35.772  1.00  0.00           H  
ATOM   3165 HD11 ILE B 233      17.291  42.755  33.724  1.00  0.00           H  
ATOM   3166 HD12 ILE B 233      17.902  42.193  35.273  1.00  0.00           H  
ATOM   3167 HD13 ILE B 233      16.849  43.597  35.209  1.00  0.00           H  
ATOM   3168  N   TYR B 234      21.735  44.531  38.181  1.00 20.69           N  
ANISOU 3168  N   TYR B 234     2173   2622   3068      0      0      0
ATOM   3169  CA  TYR B 234      22.030  44.962  39.554  1.00 21.57           C  
ANISOU 3169  CA  TYR B 234     2292   2707   3195      0      0      0
ATOM   3170  C   TYR B 234      23.509  44.827  39.958  1.00 22.55           C  
ANISOU 3170  C   TYR B 234     2341   2855   3370      0      0      0
ATOM   3171  O   TYR B 234      23.855  45.237  41.062  1.00 23.65           O  
ANISOU 3171  O   TYR B 234     2483   2976   3526      0      0      0
ATOM   3172  CB  TYR B 234      21.212  44.075  40.519  1.00 20.70           C  
ANISOU 3172  CB  TYR B 234     2244   2595   3027      0      0      0
ATOM   3173  CG  TYR B 234      19.709  44.179  40.344  1.00 19.90           C  
ANISOU 3173  CG  TYR B 234     2192   2483   2885      0      0      0
ATOM   3174  CD1 TYR B 234      19.068  45.428  40.471  1.00 19.31           C  
ANISOU 3174  CD1 TYR B 234     2147   2375   2815      0      0      0
ATOM   3175  CD2 TYR B 234      18.950  43.034  40.034  1.00 18.58           C  
ANISOU 3175  CD2 TYR B 234     2039   2340   2681      0      0      0
ATOM   3176  CE1 TYR B 234      17.682  45.534  40.263  1.00 18.97           C  
ANISOU 3176  CE1 TYR B 234     2128   2337   2744      0      0      0
ATOM   3177  CE2 TYR B 234      17.564  43.141  39.818  1.00 18.20           C  
ANISOU 3177  CE2 TYR B 234     2010   2298   2605      0      0      0
ATOM   3178  CZ  TYR B 234      16.930  44.389  39.932  1.00 18.95           C  
ANISOU 3178  CZ  TYR B 234     2117   2376   2709      0      0      0
ATOM   3179  OH  TYR B 234      15.587  44.475  39.728  1.00 18.10           O  
ANISOU 3179  OH  TYR B 234     2009   2288   2582      0      0      0
ATOM   3180  H   TYR B 234      21.523  43.551  38.051  1.00  0.00           H  
ATOM   3181  HA  TYR B 234      21.749  46.007  39.695  1.00  0.00           H  
ATOM   3182  HB3 TYR B 234      21.423  44.347  41.554  1.00  0.00           H  
ATOM   3183  HB2 TYR B 234      21.515  43.031  40.414  1.00  0.00           H  
ATOM   3184  HD1 TYR B 234      19.640  46.309  40.715  1.00  0.00           H  
ATOM   3185  HD2 TYR B 234      19.425  42.068  39.956  1.00  0.00           H  
ATOM   3186  HE1 TYR B 234      17.210  46.500  40.348  1.00  0.00           H  
ATOM   3187  HE2 TYR B 234      16.985  42.264  39.571  1.00  0.00           H  
ATOM   3188  HH  TYR B 234      15.231  45.328  39.937  1.00  0.00           H  
ATOM   3189  N   GLY B 235      24.377  44.254  39.113  1.00 22.89           N  
ANISOU 3189  N   GLY B 235     2315   2945   3438      0      0      0
ATOM   3190  CA  GLY B 235      25.783  43.986  39.414  1.00 24.05           C  
ANISOU 3190  CA  GLY B 235     2364   3133   3641      0      0      0
ATOM   3191  C   GLY B 235      26.001  42.648  40.138  1.00 24.46           C  
ANISOU 3191  C   GLY B 235     2420   3205   3667      0      0      0
ATOM   3192  O   GLY B 235      25.121  42.166  40.852  1.00 23.84           O  
ANISOU 3192  O   GLY B 235     2436   3095   3527      0      0      0
ATOM   3193  H   GLY B 235      24.032  43.919  38.224  1.00  0.00           H  
ATOM   3194  HA3 GLY B 235      26.209  44.789  40.017  1.00  0.00           H  
ATOM   3195  HA2 GLY B 235      26.330  43.978  38.473  1.00  0.00           H  
ATOM   3196  N   GLU B 236      27.194  42.058  39.949  1.00 25.12           N  
ANISOU 3196  N   GLU B 236     2403   3344   3799      0      0      0
ATOM   3197  CA  GLU B 236      27.612  40.780  40.537  1.00 26.06           C  
ANISOU 3197  CA  GLU B 236     2524   3476   3903      0      0      0
ATOM   3198  C   GLU B 236      27.990  40.931  42.022  1.00 26.93           C  
ANISOU 3198  C   GLU B 236     2646   3583   4004      0      0      0
ATOM   3199  O   GLU B 236      27.642  40.071  42.829  1.00 27.13           O  
ANISOU 3199  O   GLU B 236     2752   3584   3973      0      0      0
ATOM   3200  CB  GLU B 236      28.833  40.263  39.733  1.00 26.86           C  
ANISOU 3200  CB  GLU B 236     2501   3641   4063      0      0      0
ATOM   3201  CG  GLU B 236      29.430  38.900  40.172  1.00 28.35           C  
ANISOU 3201  CG  GLU B 236     2679   3840   4253      0      0      0
ATOM   3202  CD  GLU B 236      28.508  37.697  39.945  1.00 27.63           C  
ANISOU 3202  CD  GLU B 236     2721   3684   4092      0      0      0
ATOM   3203  OE1 GLU B 236      27.725  37.745  38.972  1.00 26.66           O  
ANISOU 3203  OE1 GLU B 236     2656   3537   3936      0      0      0
ATOM   3204  OE2 GLU B 236      28.629  36.726  40.722  1.00 28.16           O1-
ANISOU 3204  OE2 GLU B 236     2837   3722   4139      0      0      0
ATOM   3205  H   GLU B 236      27.855  42.513  39.336  1.00  0.00           H  
ATOM   3206  HA  GLU B 236      26.795  40.061  40.461  1.00  0.00           H  
ATOM   3207  HB3 GLU B 236      29.631  41.006  39.780  1.00  0.00           H  
ATOM   3208  HB2 GLU B 236      28.564  40.212  38.678  1.00  0.00           H  
ATOM   3209  HG3 GLU B 236      29.738  38.926  41.218  1.00  0.00           H  
ATOM   3210  HG2 GLU B 236      30.340  38.714  39.602  1.00  0.00           H  
ATOM   3211  N   THR B 237      28.687  42.025  42.370  1.00 27.48           N  
ANISOU 3211  N   THR B 237     2648   3671   4122      0      0      0
ATOM   3212  CA  THR B 237      29.141  42.355  43.722  1.00 28.61           C  
ANISOU 3212  CA  THR B 237     2799   3821   4252      0      0      0
ATOM   3213  C   THR B 237      28.222  43.421  44.347  1.00 28.25           C  
ANISOU 3213  C   THR B 237     2851   3719   4165      0      0      0
ATOM   3214  O   THR B 237      27.508  44.142  43.645  1.00 27.56           O  
ANISOU 3214  O   THR B 237     2786   3594   4091      0      0      0
ATOM   3215  CB  THR B 237      30.604  42.870  43.654  1.00 29.95           C  
ANISOU 3215  CB  THR B 237     2798   4063   4518      0      0      0
ATOM   3216  OG1 THR B 237      30.718  44.097  42.956  1.00 30.56           O  
ANISOU 3216  OG1 THR B 237     2813   4137   4662      0      0      0
ATOM   3217  CG2 THR B 237      31.581  41.849  43.046  1.00 30.81           C  
ANISOU 3217  CG2 THR B 237     2787   4239   4679      0      0      0
ATOM   3218  H   THR B 237      28.918  42.691  41.648  1.00  0.00           H  
ATOM   3219  HA  THR B 237      29.115  41.465  44.355  1.00  0.00           H  
ATOM   3220  HB  THR B 237      30.939  43.068  44.673  1.00  0.00           H  
ATOM   3221  HG1 THR B 237      31.621  44.376  42.991  1.00  0.00           H  
ATOM   3222 HG21 THR B 237      32.609  42.206  43.109  1.00  0.00           H  
ATOM   3223 HG22 THR B 237      31.531  40.898  43.576  1.00  0.00           H  
ATOM   3224 HG23 THR B 237      31.364  41.655  41.995  1.00  0.00           H  
ATOM   3225  N   LEU B 238      28.269  43.523  45.685  1.00 28.77           N  
ANISOU 3225  N   LEU B 238     2979   3778   4173      0      0      0
ATOM   3226  CA  LEU B 238      27.496  44.468  46.492  1.00 28.77           C  
ANISOU 3226  CA  LEU B 238     3087   3726   4118      0      0      0
ATOM   3227  C   LEU B 238      27.998  45.917  46.329  1.00 29.36           C  
ANISOU 3227  C   LEU B 238     3101   3781   4272      0      0      0
ATOM   3228  O   LEU B 238      27.195  46.843  46.426  1.00 28.82           O  
ANISOU 3228  O   LEU B 238     3114   3648   4188      0      0      0
ATOM   3229  CB  LEU B 238      27.604  44.027  47.971  1.00 29.22           C  
ANISOU 3229  CB  LEU B 238     3234   3789   4079      0      0      0
ATOM   3230  CG  LEU B 238      26.678  44.759  48.971  1.00 29.73           C  
ANISOU 3230  CG  LEU B 238     3437   3805   4054      0      0      0
ATOM   3231  CD1 LEU B 238      25.190  44.525  48.663  1.00 28.79           C  
ANISOU 3231  CD1 LEU B 238     3409   3646   3884      0      0      0
ATOM   3232  CD2 LEU B 238      26.996  44.332  50.411  1.00 31.32           C  
ANISOU 3232  CD2 LEU B 238     3725   4029   4147      0      0      0
ATOM   3233  H   LEU B 238      28.884  42.897  46.187  1.00  0.00           H  
ATOM   3234  HA  LEU B 238      26.457  44.413  46.163  1.00  0.00           H  
ATOM   3235  HB3 LEU B 238      28.639  44.139  48.298  1.00  0.00           H  
ATOM   3236  HB2 LEU B 238      27.393  42.959  48.037  1.00  0.00           H  
ATOM   3237  HG  LEU B 238      26.867  45.832  48.917  1.00  0.00           H  
ATOM   3238 HD11 LEU B 238      24.556  44.940  49.446  1.00  0.00           H  
ATOM   3239 HD12 LEU B 238      24.903  45.007  47.730  1.00  0.00           H  
ATOM   3240 HD13 LEU B 238      24.961  43.463  48.583  1.00  0.00           H  
ATOM   3241 HD21 LEU B 238      26.379  44.874  51.128  1.00  0.00           H  
ATOM   3242 HD22 LEU B 238      26.819  43.266  50.558  1.00  0.00           H  
ATOM   3243 HD23 LEU B 238      28.038  44.534  50.660  1.00  0.00           H  
ATOM   3244  N   ASP B 239      29.294  46.114  46.025  1.00 30.50           N  
ANISOU 3244  N   ASP B 239     3103   3980   4506      0      0      0
ATOM   3245  CA  ASP B 239      29.902  47.420  45.741  1.00 31.91           C  
ANISOU 3245  CA  ASP B 239     3206   4139   4777      0      0      0
ATOM   3246  C   ASP B 239      29.421  47.991  44.399  1.00 30.33           C  
ANISOU 3246  C   ASP B 239     3023   3887   4613      0      0      0
ATOM   3247  O   ASP B 239      29.159  49.189  44.313  1.00 30.15           O  
ANISOU 3247  O   ASP B 239     3068   3783   4603      0      0      0
ATOM   3248  CB  ASP B 239      31.444  47.303  45.693  1.00 33.89           C  
ANISOU 3248  CB  ASP B 239     3262   4482   5132      0      0      0
ATOM   3249  CG  ASP B 239      32.071  46.779  46.986  1.00 38.85           C  
ANISOU 3249  CG  ASP B 239     3860   5150   5751      0      0      0
ATOM   3250  OD1 ASP B 239      31.736  47.341  48.052  1.00 43.11           O  
ANISOU 3250  OD1 ASP B 239     4522   5630   6229      0      0      0
ATOM   3251  OD2 ASP B 239      32.879  45.832  46.882  1.00 45.08           O1-
ANISOU 3251  OD2 ASP B 239     4500   6036   6593      0      0      0
ATOM   3252  H   ASP B 239      29.897  45.306  45.969  1.00  0.00           H  
ATOM   3253  HA  ASP B 239      29.617  48.116  46.533  1.00  0.00           H  
ATOM   3254  HB3 ASP B 239      31.886  48.278  45.486  1.00  0.00           H  
ATOM   3255  HB2 ASP B 239      31.745  46.650  44.872  1.00  0.00           H  
ATOM   3256  N   ARG B 240      29.264  47.134  43.374  1.00 28.89           N  
ANISOU 3256  N   ARG B 240     2790   3746   4441      0      0      0
ATOM   3257  CA  ARG B 240      28.750  47.502  42.055  1.00 27.50           C  
ANISOU 3257  CA  ARG B 240     2630   3536   4283      0      0      0
ATOM   3258  C   ARG B 240      27.240  47.796  42.108  1.00 26.29           C  
ANISOU 3258  C   ARG B 240     2633   3301   4053      0      0      0
ATOM   3259  O   ARG B 240      26.781  48.707  41.422  1.00 25.48           O  
ANISOU 3259  O   ARG B 240     2580   3131   3970      0      0      0
ATOM   3260  CB  ARG B 240      29.042  46.345  41.076  1.00 27.24           C  
ANISOU 3260  CB  ARG B 240     2520   3572   4257      0      0      0
ATOM   3261  CG  ARG B 240      28.672  46.649  39.614  1.00 26.40           C  
ANISOU 3261  CG  ARG B 240     2417   3451   4161      0      0      0
ATOM   3262  CD  ARG B 240      29.158  45.564  38.646  1.00 26.06           C  
ANISOU 3262  CD  ARG B 240     2299   3485   4116      0      0      0
ATOM   3263  NE  ARG B 240      28.916  45.970  37.257  1.00 26.08           N  
ANISOU 3263  NE  ARG B 240     2316   3484   4110      0      0      0
ATOM   3264  CZ  ARG B 240      29.809  46.538  36.431  1.00 26.97           C  
ANISOU 3264  CZ  ARG B 240     2338   3629   4281      0      0      0
ATOM   3265  NH1 ARG B 240      31.069  46.781  36.817  1.00 26.28           N  
ANISOU 3265  NH1 ARG B 240     2119   3585   4282      0      0      0
ATOM   3266  NH2 ARG B 240      29.428  46.885  35.196  1.00 26.24           N1+
ANISOU 3266  NH2 ARG B 240     2286   3529   4156      0      0      0
ATOM   3267  H   ARG B 240      29.492  46.162  43.527  1.00  0.00           H  
ATOM   3268  HA  ARG B 240      29.270  48.399  41.714  1.00  0.00           H  
ATOM   3269  HB3 ARG B 240      28.533  45.436  41.398  1.00  0.00           H  
ATOM   3270  HB2 ARG B 240      30.109  46.123  41.118  1.00  0.00           H  
ATOM   3271  HG3 ARG B 240      29.109  47.607  39.327  1.00  0.00           H  
ATOM   3272  HG2 ARG B 240      27.593  46.763  39.510  1.00  0.00           H  
ATOM   3273  HD3 ARG B 240      28.629  44.630  38.833  1.00  0.00           H  
ATOM   3274  HD2 ARG B 240      30.215  45.347  38.797  1.00  0.00           H  
ATOM   3275  HE  ARG B 240      28.000  45.751  36.886  1.00  0.00           H  
ATOM   3276 HH12 ARG B 240      31.719  47.208  36.168  1.00  0.00           H  
ATOM   3277 HH11 ARG B 240      31.391  46.476  37.724  1.00  0.00           H  
ATOM   3278 HH22 ARG B 240      30.091  47.313  34.564  1.00  0.00           H  
ATOM   3279 HH21 ARG B 240      28.466  46.770  34.901  1.00  0.00           H  
ATOM   3280  N   GLN B 241      26.489  47.071  42.956  1.00 25.03           N  
ANISOU 3280  N   GLN B 241     2551   3147   3810      0      0      0
ATOM   3281  CA  GLN B 241      25.064  47.276  43.216  1.00 24.25           C  
ANISOU 3281  CA  GLN B 241     2580   2993   3641      0      0      0
ATOM   3282  C   GLN B 241      24.801  48.623  43.905  1.00 24.35           C  
ANISOU 3282  C   GLN B 241     2661   2931   3658      0      0      0
ATOM   3283  O   GLN B 241      23.892  49.341  43.497  1.00 24.16           O  
ANISOU 3283  O   GLN B 241     2702   2847   3633      0      0      0
ATOM   3284  CB  GLN B 241      24.553  46.111  44.094  1.00 23.28           C  
ANISOU 3284  CB  GLN B 241     2523   2894   3430      0      0      0
ATOM   3285  CG  GLN B 241      23.034  46.126  44.382  1.00 23.67           C  
ANISOU 3285  CG  GLN B 241     2679   2904   3410      0      0      0
ATOM   3286  CD  GLN B 241      22.686  45.429  45.696  1.00 25.33           C  
ANISOU 3286  CD  GLN B 241     2967   3129   3527      0      0      0
ATOM   3287  OE1 GLN B 241      22.135  46.051  46.603  1.00 23.94           O  
ANISOU 3287  OE1 GLN B 241     2867   2929   3300      0      0      0
ATOM   3288  NE2 GLN B 241      23.023  44.143  45.815  1.00 22.96           N  
ANISOU 3288  NE2 GLN B 241     2660   2865   3200      0      0      0
ATOM   3289  H   GLN B 241      26.946  46.333  43.474  1.00  0.00           H  
ATOM   3290  HA  GLN B 241      24.537  47.285  42.263  1.00  0.00           H  
ATOM   3291  HB3 GLN B 241      25.100  46.124  45.037  1.00  0.00           H  
ATOM   3292  HB2 GLN B 241      24.811  45.160  43.624  1.00  0.00           H  
ATOM   3293  HG3 GLN B 241      22.499  45.645  43.563  1.00  0.00           H  
ATOM   3294  HG2 GLN B 241      22.638  47.139  44.438  1.00  0.00           H  
ATOM   3295 HE22 GLN B 241      22.824  43.653  46.676  1.00  0.00           H  
ATOM   3296 HE21 GLN B 241      23.505  43.676  45.062  1.00  0.00           H  
ATOM   3297  N   HIS B 242      25.606  48.975  44.919  1.00 24.89           N  
ANISOU 3297  N   HIS B 242     2721   3003   3733      0      0      0
ATOM   3298  CA  HIS B 242      25.508  50.222  45.678  1.00 25.84           C  
ANISOU 3298  CA  HIS B 242     2920   3045   3852      0      0      0
ATOM   3299  C   HIS B 242      25.920  51.456  44.854  1.00 26.42           C  
ANISOU 3299  C   HIS B 242     2972   3045   4019      0      0      0
ATOM   3300  O   HIS B 242      25.384  52.538  45.082  1.00 26.75           O  
ANISOU 3300  O   HIS B 242     3115   2991   4057      0      0      0
ATOM   3301  CB  HIS B 242      26.385  50.097  46.941  1.00 26.91           C  
ANISOU 3301  CB  HIS B 242     3055   3210   3960      0      0      0
ATOM   3302  CG  HIS B 242      25.788  49.261  48.054  1.00 26.62           C  
ANISOU 3302  CG  HIS B 242     3114   3202   3799      0      0      0
ATOM   3303  ND1 HIS B 242      24.744  48.364  47.870  1.00 28.03           N  
ANISOU 3303  ND1 HIS B 242     3342   3397   3911      0      0      0
ATOM   3304  CD2 HIS B 242      26.087  49.197  49.397  1.00 25.50           C  
ANISOU 3304  CD2 HIS B 242     3033   3076   3581      0      0      0
ATOM   3305  CE1 HIS B 242      24.443  47.854  49.065  1.00 28.32           C  
ANISOU 3305  CE1 HIS B 242     3474   3457   3829      0      0      0
ATOM   3306  NE2 HIS B 242      25.225  48.303  50.038  1.00 27.54           N  
ANISOU 3306  NE2 HIS B 242     3378   3357   3729      0      0      0
ATOM   3307  H   HIS B 242      26.327  48.324  45.201  1.00  0.00           H  
ATOM   3308  HA  HIS B 242      24.470  50.375  45.981  1.00  0.00           H  
ATOM   3309  HB3 HIS B 242      26.575  51.083  47.367  1.00  0.00           H  
ATOM   3310  HB2 HIS B 242      27.364  49.688  46.685  1.00  0.00           H  
ATOM   3311  HD1 HIS B 242      24.286  48.149  46.997  1.00  0.00           H  
ATOM   3312  HD2 HIS B 242      26.839  49.737  49.954  1.00  0.00           H  
ATOM   3313  HE1 HIS B 242      23.647  47.141  49.223  1.00  0.00           H  
ATOM   3314  N   LYS B 243      26.802  51.293  43.854  1.00 26.89           N  
ANISOU 3314  N   LYS B 243     2909   3148   4160      0      0      0
ATOM   3315  CA  LYS B 243      27.167  52.345  42.904  1.00 27.98           C  
ANISOU 3315  CA  LYS B 243     3033   3217   4382      0      0      0
ATOM   3316  C   LYS B 243      26.066  52.597  41.852  1.00 26.95           C  
ANISOU 3316  C   LYS B 243     2982   3034   4224      0      0      0
ATOM   3317  O   LYS B 243      25.948  53.727  41.378  1.00 27.69           O  
ANISOU 3317  O   LYS B 243     3138   3028   4355      0      0      0
ATOM   3318  CB  LYS B 243      28.449  51.924  42.166  1.00 28.65           C  
ANISOU 3318  CB  LYS B 243     2954   3378   4552      0      0      0
ATOM   3319  CG  LYS B 243      29.744  52.153  42.957  1.00 31.39           C  
ANISOU 3319  CG  LYS B 243     3195   3773   4958      0      0      0
ATOM   3320  CD  LYS B 243      30.966  51.648  42.175  1.00 34.62           C  
ANISOU 3320  CD  LYS B 243     3419   4289   5447      0      0      0
ATOM   3321  CE  LYS B 243      32.298  51.979  42.859  1.00 38.27           C  
ANISOU 3321  CE  LYS B 243     3746   4791   6003      0      0      0
ATOM   3322  NZ  LYS B 243      33.440  51.522  42.048  1.00 40.85           N1+
ANISOU 3322  NZ  LYS B 243     3868   5249   6403      0      0      0
ATOM   3323  H   LYS B 243      27.218  50.381  43.722  1.00  0.00           H  
ATOM   3324  HA  LYS B 243      27.347  53.280  43.437  1.00  0.00           H  
ATOM   3325  HB3 LYS B 243      28.537  52.517  41.260  1.00  0.00           H  
ATOM   3326  HB2 LYS B 243      28.379  50.884  41.846  1.00  0.00           H  
ATOM   3327  HG3 LYS B 243      29.693  51.662  43.928  1.00  0.00           H  
ATOM   3328  HG2 LYS B 243      29.854  53.218  43.161  1.00  0.00           H  
ATOM   3329  HD3 LYS B 243      30.954  52.090  41.179  1.00  0.00           H  
ATOM   3330  HD2 LYS B 243      30.883  50.569  42.033  1.00  0.00           H  
ATOM   3331  HE3 LYS B 243      32.348  51.509  43.841  1.00  0.00           H  
ATOM   3332  HE2 LYS B 243      32.387  53.055  43.010  1.00  0.00           H  
ATOM   3333  HZ1 LYS B 243      33.405  51.962  41.136  1.00  0.00           H  
ATOM   3334  HZ2 LYS B 243      34.304  51.772  42.507  1.00  0.00           H  
ATOM   3335  HZ3 LYS B 243      33.397  50.519  41.937  1.00  0.00           H  
ATOM   3336  N   LEU B 244      25.266  51.571  41.507  1.00 25.55           N  
ANISOU 3336  N   LEU B 244     2805   2921   3982      0      0      0
ATOM   3337  CA  LEU B 244      24.148  51.644  40.559  1.00 25.09           C  
ANISOU 3337  CA  LEU B 244     2809   2835   3891      0      0      0
ATOM   3338  C   LEU B 244      22.819  52.032  41.240  1.00 24.92           C  
ANISOU 3338  C   LEU B 244     2908   2743   3818      0      0      0
ATOM   3339  O   LEU B 244      21.901  52.450  40.538  1.00 24.72           O  
ANISOU 3339  O   LEU B 244     2938   2671   3783      0      0      0
ATOM   3340  CB  LEU B 244      23.943  50.249  39.915  1.00 23.66           C  
ANISOU 3340  CB  LEU B 244     2574   2750   3666      0      0      0
ATOM   3341  CG  LEU B 244      25.029  49.829  38.900  1.00 24.15           C  
ANISOU 3341  CG  LEU B 244     2525   2879   3772      0      0      0
ATOM   3342  CD1 LEU B 244      24.959  48.321  38.612  1.00 24.06           C  
ANISOU 3342  CD1 LEU B 244     2473   2954   3715      0      0      0
ATOM   3343  CD2 LEU B 244      24.944  50.623  37.584  1.00 25.62           C  
ANISOU 3343  CD2 LEU B 244     2732   3022   3979      0      0      0
ATOM   3344  H   LEU B 244      25.441  50.672  41.935  1.00  0.00           H  
ATOM   3345  HA  LEU B 244      24.355  52.387  39.788  1.00  0.00           H  
ATOM   3346  HB3 LEU B 244      22.982  50.205  39.401  1.00  0.00           H  
ATOM   3347  HB2 LEU B 244      23.881  49.501  40.708  1.00  0.00           H  
ATOM   3348  HG  LEU B 244      26.003  50.020  39.346  1.00  0.00           H  
ATOM   3349 HD11 LEU B 244      25.774  48.017  37.955  1.00  0.00           H  
ATOM   3350 HD12 LEU B 244      25.043  47.733  39.527  1.00  0.00           H  
ATOM   3351 HD13 LEU B 244      24.020  48.050  38.129  1.00  0.00           H  
ATOM   3352 HD21 LEU B 244      25.707  50.294  36.878  1.00  0.00           H  
ATOM   3353 HD22 LEU B 244      23.975  50.492  37.102  1.00  0.00           H  
ATOM   3354 HD23 LEU B 244      25.096  51.690  37.743  1.00  0.00           H
[truncated: 650,907 more chars]
